# Supplementary material for: Single cell genomes of Prochlorococcus, Synechococcus, and sympatric microbes from diverse marine environments
Source: Sci Data. 2018 Sep 4;5:180154. doi: 10.1038/sdata.2018.154 (PMC6122165; doi:10.1038/sdata.2018.154)
Supplement: Supplementary file 1 [file sdata2018154-isa1.zip › i_Investigation.txt]

# Investigation File generated for Scientific Data with Investigation File Authoring Tool version 0.1.0 on 02/07/2018 - This metadata file is CC0
ONTOLOGY SOURCE REFERENCE
Term Source Name	ENVO	GAZ	UO	OBI	ERO	NIFDYS	NCIT	BAO	EFO
Term Source File	http://data.bioontology.org/ontologies/ENVO	http://data.bioontology.org/ontologies/GAZ	http://data.bioontology.org/ontologies/UO	http://data.bioontology.org/ontologies/OBI	http://data.bioontology.org/ontologies/ERO	http://data.bioontology.org/ontologies/NIFDYS	http://data.bioontology.org/ontologies/NCIT	http://data.bioontology.org/ontologies/BAO	http://data.bioontology.org/ontologies/EFO
Term Source Version		$Revision: 1.512 $	unknown	2014-08-18	2013-08-02	1.5 (December, 2012)	17.06d	2.0	2.97
Term Source Description	Environment Ontology	Gazetteer	Units of Measurement Ontology	Ontology for Biomedical Investigations	Eagle-I Research Resource Ontology	Neuroscience Information Framework (NIF) Dysfunction Ontlogy	National Cancer Institute Thesaurus	BioAssay Ontology	Experimental Factor Ontology
INVESTIGATION
Investigation Identifier
Investigation Title
Investigation Description
Investigation Submission Date
Investigation Public Release Date
INVESTIGATION PUBLICATIONS
Investigation PubMed ID
Investigation Publication DOI
Investigation Publication Author List
Investigation Publication Title
Investigation Publication Status
Investigation Publication Status Term Accession Number
Investigation Publication Status Term Source REF
INVESTIGATION CONTACTS
Investigation Person Last Name
Investigation Person Mid Initials
Investigation Person First Name
Investigation Person Address
Investigation Person Phone
Investigation Person Fax
Investigation Person Email
Investigation Person Affiliation
Investigation Person Roles
Investigation Person Roles Term Accession Number
Investigation Person Roles Term Source REF
STUDY
Study Identifier	10.1038/sdata.2018.154
Study Title	Single cell genomes of Prochlorococcus, Synechococcus, and sympatric microbes from diverse marine environments
Study Submission Date	27/03/2018
Study Public Release Date	04/09/2018
Study Description	http://www.nature.com/articles/sdata2018154#abstract
Study File Name	s_study.txt
Comment[Subject Keywords]	//;//;//;//;//
Comment[Manuscript Licence]	CC BY-4.0
Comment[Experimental Metadata Licence]	CC0
Comment[Supplementary Information File Name]	
Comment[Supplementary Information File Type]	x-zip-compressed
Comment[Supplementary Information File URL]	http://www.nature.com/articles/sdata2018154#supplementary-information
Comment[Data Repository]	figshare;GenBank;NCBI Sequence Read Archive;GenBank;GenBank;GenBank;GenBank
Comment[Data Record Accession]	doi:10.6084/m9.figshare.c.4037048;MG666579-MG668595;SRP141175;MH074888-MH077527;QBVH00000000-QCVZ00000000;MH319718-MH319767;MH327275-MH327492
Comment[Data Record URI]	https://doi.org/10.6084/m9.figshare.c.4037049;http://identifiers.org/insdc/MG666579;http://identifiers.org/insdc.sra/SRP141175;http://identifiers.org/insdc/MH074888;http://identifiers.org/insdc/QBVH00000000;http://identifiers.org/insdc/MH319718;http://identifiers.org/insdc/MH327275
STUDY DESIGN DESCRIPTORS
Study Design Type	biodiversity assessment objective	sequence-based phylogenetic tree analysis objective	species comparison design
Study Design Type Term Accession Number	OBI:0001969	ERO:0100281	OBI:0001310
Study Design Type Term Source REF	OBI	ERO	OBI
STUDY PUBLICATIONS
Study PubMed ID	""
Study Publication DOI	""
Study Publication Author List	""
Study Publication Title	""
Study Publication Status	in preparation
Study Publication Status Term Accession Number	
Study Publication Status Term Source REF	
STUDY FACTORS
Study Factor Name	carbon source utilization phenotype	Microbial Taxonomy
Study Factor Type	trophic quality	Microbial Taxonomy
Study Factor Type Term Accession Number	PATO:0000056	""
Study Factor Type Term Source REF	NIFDYS	""
STUDY ASSAYS
Study Assay Measurement Type	DNA sequencing	Molecular Genetic Variation
Study Assay Measurement Type Term Accession Number	OBI:0000626	NCIT:C36391
Study Assay Measurement Type Term Source REF	OBI	NCIT
Study Assay Technology Type	real time polymerase chain reaction assay	computational phylogenetic analysis
Study Assay Technology Type Term Accession Number	OBI:0000893	BAO:0002206
Study Assay Technology Type Term Source REF	OBI	BAO
Study Assay Technology Platform	""	""
Study Assay File Name	a_assay1.txt	a_assay2.txt
STUDY PROTOCOLS
Study Protocol Name	Sample collection	Single amplified genome (SAG) generation	Marker gene screening	Cell selection	Genomic sequencing	de novo assembly	Genome annotation	Phylogeny	Cyanobacterial Clusters of Orthologous Groups of proteins
Study Protocol Type	sample collection protocol	linear amplification	next generation DNA sequencing	selection	next generation DNA sequencing	sequence_assembly	sequence annotation	Phylogenetic Analysis	computational phylogenetic analysis
Study Protocol Type Term Accession Number	http://www.ebi.ac.uk/efo/EFO_0005518	OBI:0001494	ERO:0001183	OBI:0001928	ERO:0001183	SO:0000353	OBI:0001944	NCIT:C18940	BAO:0002206
Study Protocol Type Term Source REF	EFO	OBI	ERO	OBI	ERO	OBI	OBI	NCIT	BAO
Study Protocol Description									
Study Protocol URI	""	""	""	""	""	""	""	""	""
Study Protocol Version									
Study Protocol Parameters Name	""	""	""	""	""	""	""	""	""
Study Protocol Parameters Name Term Accession Number	""	""	""	""	""	""	""	""	""
Study Protocol Parameters Name Term Source REF	""	""	""	""	""	""	""	""	""
Study Protocol Components Name	""	""	""	""	""	""	""	""	""
Study Protocol Components Type	""	""	""	""	""	""	""	""	""
Study Protocol Components Type Term Accession Number	""	""	""	""	""	""	""	""	""
Study Protocol Components Type Term Source REF	""	""	""	""	""	""	""	""	""
STUDY CONTACTS
Study Person Last Name	Berube	Biller	Hackl	Hogle	Satinsky	Becker	Braakman	Collins	Kelly	Berta-Thompson	Coe	Bergauer	Bouman	Browning	De Corte	Hassler	Hulata	Jacquot	Maas	Reinthaler	Sintes	Yokokawa	Lindell	Stepanauskas	Chisholm
Study Person First Name	Paul M.	Steven J.	Thomas	Shane L.	Brandon M.	Jamie W.	Rogier	Sara B.	Libusha	Jessie	Allison	Kristin	Heather A.	Thomas J.	Daniele	Christel	Yotam	Jeremy E.	Elizabeth W.	Thomas	Eva	Taichi	Debbie	Ramunas	Sallie W.
Study Person Mid Initials																									
Study Person Email	pmberube@gmail.com	""	""	""	""	""	""	""	""	""	""	""	""	""	""	""	""	""	""	""	""	""	""	""	chisholm@mit.edu
Study Person Phone																									
Study Person Fax																									
Study Person Address																									
Study Person Affiliation	Department of Civil and Environmental Engineering, Massachusetts Institute of Technology, Cambridge, MA 02139, USA.	Department of Civil and Environmental Engineering, Massachusetts Institute of Technology, Cambridge, MA 02139, USA.	Department of Civil and Environmental Engineering, Massachusetts Institute of Technology, Cambridge, MA 02139, USA.	Department of Civil and Environmental Engineering, Massachusetts Institute of Technology, Cambridge, MA 02139, USA.	Department of Civil and Environmental Engineering, Massachusetts Institute of Technology, Cambridge, MA 02139, USA.	Department of Civil and Environmental Engineering, Massachusetts Institute of Technology, Cambridge, MA 02139, USA.	Department of Civil and Environmental Engineering, Massachusetts Institute of Technology, Cambridge, MA 02139, USA.	Department of Civil and Environmental Engineering, Massachusetts Institute of Technology, Cambridge, MA 02139, USA.	Department of Systems and Computational Biology, Department of Microbiology and Immunology, Albert Einstein College of Medicine, Bronx, NY 10461, USA.	Department of Civil and Environmental Engineering, Massachusetts Institute of Technology, Cambridge, MA 02139, USA.	Department of Civil and Environmental Engineering, Massachusetts Institute of Technology, Cambridge, MA 02139, USA.	Department of Limnology and Bio-Oceanography, University of Vienna, Vienna 1090, Austria.	Department of Earth Sciences, University of Oxford, Oxford OX1 3AN, UK.	Marine Biogeochemistry Division, GEOMAR Helmholtz Centre for Ocean Research, Kiel 24148, Germany.	Research and Development Center for Marine Biosciences, Japan Agency for Marine-Earth Science and Technology, Yokosuka 237-0061, Japan.	Department F.-A. Forel for Environmental and Aquatic Sciences, University of Geneva, Geneva 1211, Switzerland.	Faculty of Biology, Technion–Israel Institute of Technology, Haifa 3200003, Israel.	Department of Biological Sciences, University of Southern California, Los Angeles, CA 90089, USA.	Ministry for Primary Industries, Napier 4144, New Zealand.	Department of Limnology and Bio-Oceanography, University of Vienna, Vienna 1090, Austria.	Department of Limnology and Bio-Oceanography, University of Vienna, Vienna 1090, Austria.	Research and Development Center for Marine Biosciences, Japan Agency for Marine-Earth Science and Technology, Yokosuka 237-0061, Japan.	Faculty of Biology, Technion–Israel Institute of Technology, Haifa 3200003, Israel.	Single Cell Genomics Center, Bigelow Laboratory for Ocean Sciences, East Boothbay, ME 04544, USA.	Department of Civil and Environmental Engineering, Massachusetts Institute of Technology, Cambridge, MA 02139, USA.
Study Person Roles																									
Study Person Roles Term Accession Number																									
Study Person Roles Term Source REF																									
Comment[Study Person ORCID]	0000-0001-5598-6602	0000-0002-2638-823X		0000-0003-2595-3863		0000-0001-5308-1818														0000-0003-3881-3122	0000-0002-7408-5647			0000-0003-4458-3108	
Comment[Funder]																									
Comment[FundRef ID]																									
Comment[Funder Term Source REF]																									
Comment[Grant Identifier]																									
