# Supplementary material for: Single cell genomes of Prochlorococcus, Synechococcus, and sympatric microbes from diverse marine environments
Source: Sci Data. 2018 Sep 4;5:180154. doi: 10.1038/sdata.2018.154 (PMC6122165; doi:10.1038/sdata.2018.154)
Supplement: Supplementary file 1 [file sdata2018154-isa1.zip › s_study.txt]

Source Name	Material Type	Term Source REF	Term Accession Number	Term Accession Number	Comment[sampling date]	Characteristics[geographical location]	Term Source REF	Term Accession Number	Characteristics[environment type]	Term Source REF	Term Accession Number	Characteristics[latitude]	Unit	Term Source REF	Term Accession Number	Characteristics[longitude]	Unit	Term Source REF	Term Accession Number	Characteristics[depth]	Unit	Term Source REF	Term Accession Number	Protocol REF	Protocol REF	Sample Name	Term Source REF	Term Accession Number	Factor Value[Microbial Taxonomy]	Factor Value[carbon source utilization phenotype]
SWC-01	sea water	ENVO	ENVO:00002149		2010-11-19	Pacific Ocean	GAZ	GAZ:00000360	ocean biome	ENVO	ENVO:01000052	-20.08	degree	UO	UO:0000185	-70.8	degree	UO	UO:0000185	20	meter	UO	UO:0000008	Sample collection	Single amplified genome (SAG) generation	AG-311-D23	OBI	OBI:0002127	uncultured Prochlorococcus sp.	autotrophic
SWC-01	sea water	ENVO	ENVO:00002149		2010-11-19	Pacific Ocean	GAZ	GAZ:00000360	ocean biome	ENVO	ENVO:01000052	-20.08	degree	UO	UO:0000185	-70.8	degree	UO	UO:0000185	20	meter	UO	UO:0000008	Sample collection	Single amplified genome (SAG) generation	AG-311-I02	OBI	OBI:0002127	uncultured Prochlorococcus sp.	autotrophic
SWC-01	sea water	ENVO	ENVO:00002149		2010-11-19	Pacific Ocean	GAZ	GAZ:00000360	ocean biome	ENVO	ENVO:01000052	-20.08	degree	UO	UO:0000185	-70.8	degree	UO	UO:0000185	20	meter	UO	UO:0000008	Sample collection	Single amplified genome (SAG) generation	AG-311-I09	OBI	OBI:0002127	uncultured Prochlorococcus sp.	autotrophic
SWC-01	sea water	ENVO	ENVO:00002149		2010-11-19	Pacific Ocean	GAZ	GAZ:00000360	ocean biome	ENVO	ENVO:01000052	-20.08	degree	UO	UO:0000185	-70.8	degree	UO	UO:0000185	20	meter	UO	UO:0000008	Sample collection	Single amplified genome (SAG) generation	AG-311-J05	OBI	OBI:0002127	uncultured Prochlorococcus sp.	autotrophic
SWC-01	sea water	ENVO	ENVO:00002149		2010-11-19	Pacific Ocean	GAZ	GAZ:00000360	ocean biome	ENVO	ENVO:01000052	-20.08	degree	UO	UO:0000185	-70.8	degree	UO	UO:0000185	20	meter	UO	UO:0000008	Sample collection	Single amplified genome (SAG) generation	AG-311-J23	OBI	OBI:0002127	uncultured Prochlorococcus sp.	autotrophic
SWC-01	sea water	ENVO	ENVO:00002149		2010-11-19	Pacific Ocean	GAZ	GAZ:00000360	ocean biome	ENVO	ENVO:01000052	-20.08	degree	UO	UO:0000185	-70.8	degree	UO	UO:0000185	20	meter	UO	UO:0000008	Sample collection	Single amplified genome (SAG) generation	AG-311-K14	OBI	OBI:0002127	uncultured Prochlorococcus sp.	autotrophic
SWC-01	sea water	ENVO	ENVO:00002149		2010-11-19	Pacific Ocean	GAZ	GAZ:00000360	ocean biome	ENVO	ENVO:01000052	-20.08	degree	UO	UO:0000185	-70.8	degree	UO	UO:0000185	20	meter	UO	UO:0000008	Sample collection	Single amplified genome (SAG) generation	AG-311-K16	OBI	OBI:0002127	uncultured bacterium
SWC-01	sea water	ENVO	ENVO:00002149		2010-11-19	Pacific Ocean	GAZ	GAZ:00000360	ocean biome	ENVO	ENVO:01000052	-20.08	degree	UO	UO:0000185	-70.8	degree	UO	UO:0000185	20	meter	UO	UO:0000008	Sample collection	Single amplified genome (SAG) generation	AG-311-K20	OBI	OBI:0002127	uncultured bacterium
SWC-01	sea water	ENVO	ENVO:00002149		2010-11-19	Pacific Ocean	GAZ	GAZ:00000360	ocean biome	ENVO	ENVO:01000052	-20.08	degree	UO	UO:0000185	-70.8	degree	UO	UO:0000185	20	meter	UO	UO:0000008	Sample collection	Single amplified genome (SAG) generation	AG-311-K21	OBI	OBI:0002127	uncultured Prochlorococcus sp.	autotrophic
SWC-01	sea water	ENVO	ENVO:00002149		2010-11-19	Pacific Ocean	GAZ	GAZ:00000360	ocean biome	ENVO	ENVO:01000052	-20.08	degree	UO	UO:0000185	-70.8	degree	UO	UO:0000185	20	meter	UO	UO:0000008	Sample collection	Single amplified genome (SAG) generation	AG-311-K22	OBI	OBI:0002127	uncultured Prochlorococcus sp.	autotrophic
SWC-01	sea water	ENVO	ENVO:00002149		2010-11-19	Pacific Ocean	GAZ	GAZ:00000360	ocean biome	ENVO	ENVO:01000052	-20.08	degree	UO	UO:0000185	-70.8	degree	UO	UO:0000185	20	meter	UO	UO:0000008	Sample collection	Single amplified genome (SAG) generation	AG-311-L21	OBI	OBI:0002127	uncultured Prochlorococcus sp.	autotrophic
SWC-01	sea water	ENVO	ENVO:00002149		2010-11-19	Pacific Ocean	GAZ	GAZ:00000360	ocean biome	ENVO	ENVO:01000052	-20.08	degree	UO	UO:0000185	-70.8	degree	UO	UO:0000185	20	meter	UO	UO:0000008	Sample collection	Single amplified genome (SAG) generation	AG-311-L23	OBI	OBI:0002127	uncultured Prochlorococcus sp.	autotrophic
SWC-01	sea water	ENVO	ENVO:00002149		2010-11-19	Pacific Ocean	GAZ	GAZ:00000360	ocean biome	ENVO	ENVO:01000052	-20.08	degree	UO	UO:0000185	-70.8	degree	UO	UO:0000185	20	meter	UO	UO:0000008	Sample collection	Single amplified genome (SAG) generation	AG-311-M15	OBI	OBI:0002127	uncultured Prochlorococcus sp.	autotrophic
SWC-01	sea water	ENVO	ENVO:00002149		2010-11-19	Pacific Ocean	GAZ	GAZ:00000360	ocean biome	ENVO	ENVO:01000052	-20.08	degree	UO	UO:0000185	-70.8	degree	UO	UO:0000185	20	meter	UO	UO:0000008	Sample collection	Single amplified genome (SAG) generation	AG-311-M23	OBI	OBI:0002127	uncultured Prochlorococcus sp.	autotrophic
SWC-01	sea water	ENVO	ENVO:00002149		2010-11-19	Pacific Ocean	GAZ	GAZ:00000360	ocean biome	ENVO	ENVO:01000052	-20.08	degree	UO	UO:0000185	-70.8	degree	UO	UO:0000185	20	meter	UO	UO:0000008	Sample collection	Single amplified genome (SAG) generation	AG-311-N15	OBI	OBI:0002127	uncultured bacterium
SWC-01	sea water	ENVO	ENVO:00002149		2010-11-19	Pacific Ocean	GAZ	GAZ:00000360	ocean biome	ENVO	ENVO:01000052	-20.08	degree	UO	UO:0000185	-70.8	degree	UO	UO:0000185	20	meter	UO	UO:0000008	Sample collection	Single amplified genome (SAG) generation	AG-311-N19	OBI	OBI:0002127	uncultured Prochlorococcus sp.	autotrophic
SWC-01	sea water	ENVO	ENVO:00002149		2010-11-19	Pacific Ocean	GAZ	GAZ:00000360	ocean biome	ENVO	ENVO:01000052	-20.08	degree	UO	UO:0000185	-70.8	degree	UO	UO:0000185	20	meter	UO	UO:0000008	Sample collection	Single amplified genome (SAG) generation	AG-313-A04	OBI	OBI:0002127	uncultured Pelagibacteraceae bacterium	heterotrophic
SWC-01	sea water	ENVO	ENVO:00002149		2010-11-19	Pacific Ocean	GAZ	GAZ:00000360	ocean biome	ENVO	ENVO:01000052	-20.08	degree	UO	UO:0000185	-70.8	degree	UO	UO:0000185	20	meter	UO	UO:0000008	Sample collection	Single amplified genome (SAG) generation	AG-313-A07	OBI	OBI:0002127	SAR116 cluster alphaproteobacterium	heterotrophic
SWC-01	sea water	ENVO	ENVO:00002149		2010-11-19	Pacific Ocean	GAZ	GAZ:00000360	ocean biome	ENVO	ENVO:01000052	-20.08	degree	UO	UO:0000185	-70.8	degree	UO	UO:0000185	20	meter	UO	UO:0000008	Sample collection	Single amplified genome (SAG) generation	AG-313-A10	OBI	OBI:0002127	uncultured Gammaproteobacteria bacterium
SWC-01	sea water	ENVO	ENVO:00002149		2010-11-19	Pacific Ocean	GAZ	GAZ:00000360	ocean biome	ENVO	ENVO:01000052	-20.08	degree	UO	UO:0000185	-70.8	degree	UO	UO:0000185	20	meter	UO	UO:0000008	Sample collection	Single amplified genome (SAG) generation	AG-313-A11	OBI	OBI:0002127	uncultured Pelagibacteraceae bacterium
SWC-01	sea water	ENVO	ENVO:00002149		2010-11-19	Pacific Ocean	GAZ	GAZ:00000360	ocean biome	ENVO	ENVO:01000052	-20.08	degree	UO	UO:0000185	-70.8	degree	UO	UO:0000185	20	meter	UO	UO:0000008	Sample collection	Single amplified genome (SAG) generation	AG-313-A13	OBI	OBI:0002127	uncultured Pelagibacteraceae bacterium
SWC-01	sea water	ENVO	ENVO:00002149		2010-11-19	Pacific Ocean	GAZ	GAZ:00000360	ocean biome	ENVO	ENVO:01000052	-20.08	degree	UO	UO:0000185	-70.8	degree	UO	UO:0000185	20	meter	UO	UO:0000008	Sample collection	Single amplified genome (SAG) generation	AG-313-A14	OBI	OBI:0002127	uncultured Alphaproteobacteria bacterium
SWC-01	sea water	ENVO	ENVO:00002149		2010-11-19	Pacific Ocean	GAZ	GAZ:00000360	ocean biome	ENVO	ENVO:01000052	-20.08	degree	UO	UO:0000185	-70.8	degree	UO	UO:0000185	20	meter	UO	UO:0000008	Sample collection	Single amplified genome (SAG) generation	AG-313-A15	OBI	OBI:0002127	uncultured Flavobacteriaceae bacterium
SWC-01	sea water	ENVO	ENVO:00002149		2010-11-19	Pacific Ocean	GAZ	GAZ:00000360	ocean biome	ENVO	ENVO:01000052	-20.08	degree	UO	UO:0000185	-70.8	degree	UO	UO:0000185	20	meter	UO	UO:0000008	Sample collection	Single amplified genome (SAG) generation	AG-313-A20	OBI	OBI:0002127	uncultured Gammaproteobacteria bacterium
SWC-01	sea water	ENVO	ENVO:00002149		2010-11-19	Pacific Ocean	GAZ	GAZ:00000360	ocean biome	ENVO	ENVO:01000052	-20.08	degree	UO	UO:0000185	-70.8	degree	UO	UO:0000185	20	meter	UO	UO:0000008	Sample collection	Single amplified genome (SAG) generation	AG-313-A22	OBI	OBI:0002127	uncultured Pelagibacteraceae bacterium
SWC-01	sea water	ENVO	ENVO:00002149		2010-11-19	Pacific Ocean	GAZ	GAZ:00000360	ocean biome	ENVO	ENVO:01000052	-20.08	degree	UO	UO:0000185	-70.8	degree	UO	UO:0000185	20	meter	UO	UO:0000008	Sample collection	Single amplified genome (SAG) generation	AG-313-B02	OBI	OBI:0002127	uncultured Pelagibacteraceae bacterium
SWC-01	sea water	ENVO	ENVO:00002149		2010-11-19	Pacific Ocean	GAZ	GAZ:00000360	ocean biome	ENVO	ENVO:01000052	-20.08	degree	UO	UO:0000185	-70.8	degree	UO	UO:0000185	20	meter	UO	UO:0000008	Sample collection	Single amplified genome (SAG) generation	AG-313-B09	OBI	OBI:0002127	uncultured Rhodobacteraceae bacterium
SWC-01	sea water	ENVO	ENVO:00002149		2010-11-19	Pacific Ocean	GAZ	GAZ:00000360	ocean biome	ENVO	ENVO:01000052	-20.08	degree	UO	UO:0000185	-70.8	degree	UO	UO:0000185	20	meter	UO	UO:0000008	Sample collection	Single amplified genome (SAG) generation	AG-313-B20	OBI	OBI:0002127	uncultured Flavobacteriaceae bacterium
SWC-01	sea water	ENVO	ENVO:00002149		2010-11-19	Pacific Ocean	GAZ	GAZ:00000360	ocean biome	ENVO	ENVO:01000052	-20.08	degree	UO	UO:0000185	-70.8	degree	UO	UO:0000185	20	meter	UO	UO:0000008	Sample collection	Single amplified genome (SAG) generation	AG-313-B22	OBI	OBI:0002127	uncultured Flavobacteriaceae bacterium
SWC-01	sea water	ENVO	ENVO:00002149		2010-11-19	Pacific Ocean	GAZ	GAZ:00000360	ocean biome	ENVO	ENVO:01000052	-20.08	degree	UO	UO:0000185	-70.8	degree	UO	UO:0000185	20	meter	UO	UO:0000008	Sample collection	Single amplified genome (SAG) generation	AG-313-C04	OBI	OBI:0002127	uncultured Gammaproteobacteria bacterium
SWC-01	sea water	ENVO	ENVO:00002149		2010-11-19	Pacific Ocean	GAZ	GAZ:00000360	ocean biome	ENVO	ENVO:01000052	-20.08	degree	UO	UO:0000185	-70.8	degree	UO	UO:0000185	20	meter	UO	UO:0000008	Sample collection	Single amplified genome (SAG) generation	AG-313-C09	OBI	OBI:0002127	uncultured Flavobacteriaceae bacterium
SWC-01	sea water	ENVO	ENVO:00002149		2010-11-19	Pacific Ocean	GAZ	GAZ:00000360	ocean biome	ENVO	ENVO:01000052	-20.08	degree	UO	UO:0000185	-70.8	degree	UO	UO:0000185	20	meter	UO	UO:0000008	Sample collection	Single amplified genome (SAG) generation	AG-313-C13	OBI	OBI:0002127	uncultured Pelagibacteraceae bacterium
SWC-01	sea water	ENVO	ENVO:00002149		2010-11-19	Pacific Ocean	GAZ	GAZ:00000360	ocean biome	ENVO	ENVO:01000052	-20.08	degree	UO	UO:0000185	-70.8	degree	UO	UO:0000185	20	meter	UO	UO:0000008	Sample collection	Single amplified genome (SAG) generation	AG-313-C17	OBI	OBI:0002127	uncultured Gammaproteobacteria bacterium
SWC-01	sea water	ENVO	ENVO:00002149		2010-11-19	Pacific Ocean	GAZ	GAZ:00000360	ocean biome	ENVO	ENVO:01000052	-20.08	degree	UO	UO:0000185	-70.8	degree	UO	UO:0000185	20	meter	UO	UO:0000008	Sample collection	Single amplified genome (SAG) generation	AG-313-D02	OBI	OBI:0002127	uncultured Gammaproteobacteria bacterium
SWC-01	sea water	ENVO	ENVO:00002149		2010-11-19	Pacific Ocean	GAZ	GAZ:00000360	ocean biome	ENVO	ENVO:01000052	-20.08	degree	UO	UO:0000185	-70.8	degree	UO	UO:0000185	20	meter	UO	UO:0000008	Sample collection	Single amplified genome (SAG) generation	AG-313-D07	OBI	OBI:0002127	uncultured Pelagibacteraceae bacterium
SWC-01	sea water	ENVO	ENVO:00002149		2010-11-19	Pacific Ocean	GAZ	GAZ:00000360	ocean biome	ENVO	ENVO:01000052	-20.08	degree	UO	UO:0000185	-70.8	degree	UO	UO:0000185	20	meter	UO	UO:0000008	Sample collection	Single amplified genome (SAG) generation	AG-313-D08	OBI	OBI:0002127	uncultured Gammaproteobacteria bacterium
SWC-01	sea water	ENVO	ENVO:00002149		2010-11-19	Pacific Ocean	GAZ	GAZ:00000360	ocean biome	ENVO	ENVO:01000052	-20.08	degree	UO	UO:0000185	-70.8	degree	UO	UO:0000185	20	meter	UO	UO:0000008	Sample collection	Single amplified genome (SAG) generation	AG-313-D09	OBI	OBI:0002127	uncultured Alphaproteobacteria bacterium
SWC-01	sea water	ENVO	ENVO:00002149		2010-11-19	Pacific Ocean	GAZ	GAZ:00000360	ocean biome	ENVO	ENVO:01000052	-20.08	degree	UO	UO:0000185	-70.8	degree	UO	UO:0000185	20	meter	UO	UO:0000008	Sample collection	Single amplified genome (SAG) generation	AG-313-D11	OBI	OBI:0002127	SAR86 cluster gammaproteobacterium	heterotrophic
SWC-01	sea water	ENVO	ENVO:00002149		2010-11-19	Pacific Ocean	GAZ	GAZ:00000360	ocean biome	ENVO	ENVO:01000052	-20.08	degree	UO	UO:0000185	-70.8	degree	UO	UO:0000185	20	meter	UO	UO:0000008	Sample collection	Single amplified genome (SAG) generation	AG-313-D15	OBI	OBI:0002127	SAR86 cluster gammaproteobacterium	heterotrophic
SWC-01	sea water	ENVO	ENVO:00002149		2010-11-19	Pacific Ocean	GAZ	GAZ:00000360	ocean biome	ENVO	ENVO:01000052	-20.08	degree	UO	UO:0000185	-70.8	degree	UO	UO:0000185	20	meter	UO	UO:0000008	Sample collection	Single amplified genome (SAG) generation	AG-313-D16	OBI	OBI:0002127	uncultured Pelagibacteraceae bacterium
SWC-01	sea water	ENVO	ENVO:00002149		2010-11-19	Pacific Ocean	GAZ	GAZ:00000360	ocean biome	ENVO	ENVO:01000052	-20.08	degree	UO	UO:0000185	-70.8	degree	UO	UO:0000185	20	meter	UO	UO:0000008	Sample collection	Single amplified genome (SAG) generation	AG-313-D18	OBI	OBI:0002127	uncultured Pelagibacteraceae bacterium
SWC-01	sea water	ENVO	ENVO:00002149		2010-11-19	Pacific Ocean	GAZ	GAZ:00000360	ocean biome	ENVO	ENVO:01000052	-20.08	degree	UO	UO:0000185	-70.8	degree	UO	UO:0000185	20	meter	UO	UO:0000008	Sample collection	Single amplified genome (SAG) generation	AG-313-D22	OBI	OBI:0002127	uncultured Flavobacteriaceae bacterium
SWC-01	sea water	ENVO	ENVO:00002149		2010-11-19	Pacific Ocean	GAZ	GAZ:00000360	ocean biome	ENVO	ENVO:01000052	-20.08	degree	UO	UO:0000185	-70.8	degree	UO	UO:0000185	20	meter	UO	UO:0000008	Sample collection	Single amplified genome (SAG) generation	AG-313-D23	OBI	OBI:0002127	uncultured Pelagibacteraceae bacterium
SWC-01	sea water	ENVO	ENVO:00002149		2010-11-19	Pacific Ocean	GAZ	GAZ:00000360	ocean biome	ENVO	ENVO:01000052	-20.08	degree	UO	UO:0000185	-70.8	degree	UO	UO:0000185	20	meter	UO	UO:0000008	Sample collection	Single amplified genome (SAG) generation	AG-313-E09	OBI	OBI:0002127	uncultured Pelagibacteraceae bacterium
SWC-01	sea water	ENVO	ENVO:00002149		2010-11-19	Pacific Ocean	GAZ	GAZ:00000360	ocean biome	ENVO	ENVO:01000052	-20.08	degree	UO	UO:0000185	-70.8	degree	UO	UO:0000185	20	meter	UO	UO:0000008	Sample collection	Single amplified genome (SAG) generation	AG-313-E10	OBI	OBI:0002127	uncultured Flavobacteriaceae bacterium
SWC-01	sea water	ENVO	ENVO:00002149		2010-11-19	Pacific Ocean	GAZ	GAZ:00000360	ocean biome	ENVO	ENVO:01000052	-20.08	degree	UO	UO:0000185	-70.8	degree	UO	UO:0000185	20	meter	UO	UO:0000008	Sample collection	Single amplified genome (SAG) generation	AG-313-E13	OBI	OBI:0002127	uncultured Flavobacteriaceae bacterium
SWC-01	sea water	ENVO	ENVO:00002149		2010-11-19	Pacific Ocean	GAZ	GAZ:00000360	ocean biome	ENVO	ENVO:01000052	-20.08	degree	UO	UO:0000185	-70.8	degree	UO	UO:0000185	20	meter	UO	UO:0000008	Sample collection	Single amplified genome (SAG) generation	AG-313-E14	OBI	OBI:0002127	uncultured Pelagibacteraceae bacterium
SWC-01	sea water	ENVO	ENVO:00002149		2010-11-19	Pacific Ocean	GAZ	GAZ:00000360	ocean biome	ENVO	ENVO:01000052	-20.08	degree	UO	UO:0000185	-70.8	degree	UO	UO:0000185	20	meter	UO	UO:0000008	Sample collection	Single amplified genome (SAG) generation	AG-313-E16	OBI	OBI:0002127	uncultured Pelagibacteraceae bacterium
SWC-01	sea water	ENVO	ENVO:00002149		2010-11-19	Pacific Ocean	GAZ	GAZ:00000360	ocean biome	ENVO	ENVO:01000052	-20.08	degree	UO	UO:0000185	-70.8	degree	UO	UO:0000185	20	meter	UO	UO:0000008	Sample collection	Single amplified genome (SAG) generation	AG-313-F02	OBI	OBI:0002127	uncultured Pelagibacteraceae bacterium
SWC-01	sea water	ENVO	ENVO:00002149		2010-11-19	Pacific Ocean	GAZ	GAZ:00000360	ocean biome	ENVO	ENVO:01000052	-20.08	degree	UO	UO:0000185	-70.8	degree	UO	UO:0000185	20	meter	UO	UO:0000008	Sample collection	Single amplified genome (SAG) generation	AG-313-F03	OBI	OBI:0002127	uncultured Rhodobacteraceae bacterium
SWC-01	sea water	ENVO	ENVO:00002149		2010-11-19	Pacific Ocean	GAZ	GAZ:00000360	ocean biome	ENVO	ENVO:01000052	-20.08	degree	UO	UO:0000185	-70.8	degree	UO	UO:0000185	20	meter	UO	UO:0000008	Sample collection	Single amplified genome (SAG) generation	AG-313-F06	OBI	OBI:0002127	uncultured Rhodobacteraceae bacterium
SWC-01	sea water	ENVO	ENVO:00002149		2010-11-19	Pacific Ocean	GAZ	GAZ:00000360	ocean biome	ENVO	ENVO:01000052	-20.08	degree	UO	UO:0000185	-70.8	degree	UO	UO:0000185	20	meter	UO	UO:0000008	Sample collection	Single amplified genome (SAG) generation	AG-313-F09	OBI	OBI:0002127	uncultured Pelagibacteraceae bacterium
SWC-01	sea water	ENVO	ENVO:00002149		2010-11-19	Pacific Ocean	GAZ	GAZ:00000360	ocean biome	ENVO	ENVO:01000052	-20.08	degree	UO	UO:0000185	-70.8	degree	UO	UO:0000185	20	meter	UO	UO:0000008	Sample collection	Single amplified genome (SAG) generation	AG-313-F11	OBI	OBI:0002127	uncultured Flavobacteriaceae bacterium
SWC-01	sea water	ENVO	ENVO:00002149		2010-11-19	Pacific Ocean	GAZ	GAZ:00000360	ocean biome	ENVO	ENVO:01000052	-20.08	degree	UO	UO:0000185	-70.8	degree	UO	UO:0000185	20	meter	UO	UO:0000008	Sample collection	Single amplified genome (SAG) generation	AG-313-F20	OBI	OBI:0002127	uncultured Pelagibacteraceae bacterium
SWC-01	sea water	ENVO	ENVO:00002149		2010-11-19	Pacific Ocean	GAZ	GAZ:00000360	ocean biome	ENVO	ENVO:01000052	-20.08	degree	UO	UO:0000185	-70.8	degree	UO	UO:0000185	20	meter	UO	UO:0000008	Sample collection	Single amplified genome (SAG) generation	AG-313-F23	OBI	OBI:0002127	uncultured Gammaproteobacteria bacterium
SWC-01	sea water	ENVO	ENVO:00002149		2010-11-19	Pacific Ocean	GAZ	GAZ:00000360	ocean biome	ENVO	ENVO:01000052	-20.08	degree	UO	UO:0000185	-70.8	degree	UO	UO:0000185	20	meter	UO	UO:0000008	Sample collection	Single amplified genome (SAG) generation	AG-313-G03	OBI	OBI:0002127	uncultured Deltaproteobacteria bacterium
SWC-01	sea water	ENVO	ENVO:00002149		2010-11-19	Pacific Ocean	GAZ	GAZ:00000360	ocean biome	ENVO	ENVO:01000052	-20.08	degree	UO	UO:0000185	-70.8	degree	UO	UO:0000185	20	meter	UO	UO:0000008	Sample collection	Single amplified genome (SAG) generation	AG-313-G05	OBI	OBI:0002127	uncultured Rhodobacteraceae bacterium
SWC-01	sea water	ENVO	ENVO:00002149		2010-11-19	Pacific Ocean	GAZ	GAZ:00000360	ocean biome	ENVO	ENVO:01000052	-20.08	degree	UO	UO:0000185	-70.8	degree	UO	UO:0000185	20	meter	UO	UO:0000008	Sample collection	Single amplified genome (SAG) generation	AG-313-G06	OBI	OBI:0002127	uncultured Pelagibacteraceae bacterium
SWC-01	sea water	ENVO	ENVO:00002149		2010-11-19	Pacific Ocean	GAZ	GAZ:00000360	ocean biome	ENVO	ENVO:01000052	-20.08	degree	UO	UO:0000185	-70.8	degree	UO	UO:0000185	20	meter	UO	UO:0000008	Sample collection	Single amplified genome (SAG) generation	AG-313-G08	OBI	OBI:0002127	uncultured Flavobacteriaceae bacterium
SWC-01	sea water	ENVO	ENVO:00002149		2010-11-19	Pacific Ocean	GAZ	GAZ:00000360	ocean biome	ENVO	ENVO:01000052	-20.08	degree	UO	UO:0000185	-70.8	degree	UO	UO:0000185	20	meter	UO	UO:0000008	Sample collection	Single amplified genome (SAG) generation	AG-313-G15	OBI	OBI:0002127	uncultured Flavobacteriaceae bacterium
SWC-01	sea water	ENVO	ENVO:00002149		2010-11-19	Pacific Ocean	GAZ	GAZ:00000360	ocean biome	ENVO	ENVO:01000052	-20.08	degree	UO	UO:0000185	-70.8	degree	UO	UO:0000185	20	meter	UO	UO:0000008	Sample collection	Single amplified genome (SAG) generation	AG-313-G17	OBI	OBI:0002127	uncultured Pelagibacteraceae bacterium
SWC-01	sea water	ENVO	ENVO:00002149		2010-11-19	Pacific Ocean	GAZ	GAZ:00000360	ocean biome	ENVO	ENVO:01000052	-20.08	degree	UO	UO:0000185	-70.8	degree	UO	UO:0000185	20	meter	UO	UO:0000008	Sample collection	Single amplified genome (SAG) generation	AG-313-G19	OBI	OBI:0002127	uncultured Pelagibacteraceae bacterium
SWC-01	sea water	ENVO	ENVO:00002149		2010-11-19	Pacific Ocean	GAZ	GAZ:00000360	ocean biome	ENVO	ENVO:01000052	-20.08	degree	UO	UO:0000185	-70.8	degree	UO	UO:0000185	20	meter	UO	UO:0000008	Sample collection	Single amplified genome (SAG) generation	AG-313-G20	OBI	OBI:0002127	uncultured Pelagibacteraceae bacterium
SWC-01	sea water	ENVO	ENVO:00002149		2010-11-19	Pacific Ocean	GAZ	GAZ:00000360	ocean biome	ENVO	ENVO:01000052	-20.08	degree	UO	UO:0000185	-70.8	degree	UO	UO:0000185	20	meter	UO	UO:0000008	Sample collection	Single amplified genome (SAG) generation	AG-313-G21	OBI	OBI:0002127	uncultured Pelagibacteraceae bacterium
SWC-01	sea water	ENVO	ENVO:00002149		2010-11-19	Pacific Ocean	GAZ	GAZ:00000360	ocean biome	ENVO	ENVO:01000052	-20.08	degree	UO	UO:0000185	-70.8	degree	UO	UO:0000185	20	meter	UO	UO:0000008	Sample collection	Single amplified genome (SAG) generation	AG-313-I06	OBI	OBI:0002127	uncultured Pelagibacteraceae bacterium
SWC-01	sea water	ENVO	ENVO:00002149		2010-11-19	Pacific Ocean	GAZ	GAZ:00000360	ocean biome	ENVO	ENVO:01000052	-20.08	degree	UO	UO:0000185	-70.8	degree	UO	UO:0000185	20	meter	UO	UO:0000008	Sample collection	Single amplified genome (SAG) generation	AG-313-I08	OBI	OBI:0002127	uncultured Flavobacteriaceae bacterium
SWC-01	sea water	ENVO	ENVO:00002149		2010-11-19	Pacific Ocean	GAZ	GAZ:00000360	ocean biome	ENVO	ENVO:01000052	-20.08	degree	UO	UO:0000185	-70.8	degree	UO	UO:0000185	20	meter	UO	UO:0000008	Sample collection	Single amplified genome (SAG) generation	AG-313-I10	OBI	OBI:0002127	uncultured Flavobacteriaceae bacterium
SWC-01	sea water	ENVO	ENVO:00002149		2010-11-19	Pacific Ocean	GAZ	GAZ:00000360	ocean biome	ENVO	ENVO:01000052	-20.08	degree	UO	UO:0000185	-70.8	degree	UO	UO:0000185	20	meter	UO	UO:0000008	Sample collection	Single amplified genome (SAG) generation	AG-313-I14	OBI	OBI:0002127	uncultured Flavobacteriaceae bacterium
SWC-01	sea water	ENVO	ENVO:00002149		2010-11-19	Pacific Ocean	GAZ	GAZ:00000360	ocean biome	ENVO	ENVO:01000052	-20.08	degree	UO	UO:0000185	-70.8	degree	UO	UO:0000185	20	meter	UO	UO:0000008	Sample collection	Single amplified genome (SAG) generation	AG-313-I15	OBI	OBI:0002127	uncultured Pelagibacteraceae bacterium
SWC-01	sea water	ENVO	ENVO:00002149		2010-11-19	Pacific Ocean	GAZ	GAZ:00000360	ocean biome	ENVO	ENVO:01000052	-20.08	degree	UO	UO:0000185	-70.8	degree	UO	UO:0000185	20	meter	UO	UO:0000008	Sample collection	Single amplified genome (SAG) generation	AG-313-I16	OBI	OBI:0002127	uncultured Pelagibacteraceae bacterium
SWC-01	sea water	ENVO	ENVO:00002149		2010-11-19	Pacific Ocean	GAZ	GAZ:00000360	ocean biome	ENVO	ENVO:01000052	-20.08	degree	UO	UO:0000185	-70.8	degree	UO	UO:0000185	20	meter	UO	UO:0000008	Sample collection	Single amplified genome (SAG) generation	AG-313-I18	OBI	OBI:0002127	uncultured Pelagibacteraceae bacterium
SWC-01	sea water	ENVO	ENVO:00002149		2010-11-19	Pacific Ocean	GAZ	GAZ:00000360	ocean biome	ENVO	ENVO:01000052	-20.08	degree	UO	UO:0000185	-70.8	degree	UO	UO:0000185	20	meter	UO	UO:0000008	Sample collection	Single amplified genome (SAG) generation	AG-313-J08	OBI	OBI:0002127	uncultured Alphaproteobacteria bacterium
SWC-01	sea water	ENVO	ENVO:00002149		2010-11-19	Pacific Ocean	GAZ	GAZ:00000360	ocean biome	ENVO	ENVO:01000052	-20.08	degree	UO	UO:0000185	-70.8	degree	UO	UO:0000185	20	meter	UO	UO:0000008	Sample collection	Single amplified genome (SAG) generation	AG-313-J10	OBI	OBI:0002127	uncultured Flavobacteriaceae bacterium
SWC-01	sea water	ENVO	ENVO:00002149		2010-11-19	Pacific Ocean	GAZ	GAZ:00000360	ocean biome	ENVO	ENVO:01000052	-20.08	degree	UO	UO:0000185	-70.8	degree	UO	UO:0000185	20	meter	UO	UO:0000008	Sample collection	Single amplified genome (SAG) generation	AG-313-J14	OBI	OBI:0002127	uncultured Gammaproteobacteria bacterium
SWC-01	sea water	ENVO	ENVO:00002149		2010-11-19	Pacific Ocean	GAZ	GAZ:00000360	ocean biome	ENVO	ENVO:01000052	-20.08	degree	UO	UO:0000185	-70.8	degree	UO	UO:0000185	20	meter	UO	UO:0000008	Sample collection	Single amplified genome (SAG) generation	AG-313-J15	OBI	OBI:0002127	uncultured Gammaproteobacteria bacterium
SWC-01	sea water	ENVO	ENVO:00002149		2010-11-19	Pacific Ocean	GAZ	GAZ:00000360	ocean biome	ENVO	ENVO:01000052	-20.08	degree	UO	UO:0000185	-70.8	degree	UO	UO:0000185	20	meter	UO	UO:0000008	Sample collection	Single amplified genome (SAG) generation	AG-313-J22	OBI	OBI:0002127	uncultured Flavobacteriaceae bacterium
SWC-01	sea water	ENVO	ENVO:00002149		2010-11-19	Pacific Ocean	GAZ	GAZ:00000360	ocean biome	ENVO	ENVO:01000052	-20.08	degree	UO	UO:0000185	-70.8	degree	UO	UO:0000185	20	meter	UO	UO:0000008	Sample collection	Single amplified genome (SAG) generation	AG-313-K02	OBI	OBI:0002127	uncultured Rhodobacteraceae bacterium
SWC-01	sea water	ENVO	ENVO:00002149		2010-11-19	Pacific Ocean	GAZ	GAZ:00000360	ocean biome	ENVO	ENVO:01000052	-20.08	degree	UO	UO:0000185	-70.8	degree	UO	UO:0000185	20	meter	UO	UO:0000008	Sample collection	Single amplified genome (SAG) generation	AG-313-K05	OBI	OBI:0002127	uncultured Pelagibacteraceae bacterium
SWC-01	sea water	ENVO	ENVO:00002149		2010-11-19	Pacific Ocean	GAZ	GAZ:00000360	ocean biome	ENVO	ENVO:01000052	-20.08	degree	UO	UO:0000185	-70.8	degree	UO	UO:0000185	20	meter	UO	UO:0000008	Sample collection	Single amplified genome (SAG) generation	AG-313-K08	OBI	OBI:0002127	uncultured Flavobacteriaceae bacterium
SWC-01	sea water	ENVO	ENVO:00002149		2010-11-19	Pacific Ocean	GAZ	GAZ:00000360	ocean biome	ENVO	ENVO:01000052	-20.08	degree	UO	UO:0000185	-70.8	degree	UO	UO:0000185	20	meter	UO	UO:0000008	Sample collection	Single amplified genome (SAG) generation	AG-313-K16	OBI	OBI:0002127	uncultured Verrucomicrobiaceae bacterium
SWC-01	sea water	ENVO	ENVO:00002149		2010-11-19	Pacific Ocean	GAZ	GAZ:00000360	ocean biome	ENVO	ENVO:01000052	-20.08	degree	UO	UO:0000185	-70.8	degree	UO	UO:0000185	20	meter	UO	UO:0000008	Sample collection	Single amplified genome (SAG) generation	AG-313-K19	OBI	OBI:0002127	uncultured Rhodobacteraceae bacterium
SWC-01	sea water	ENVO	ENVO:00002149		2010-11-19	Pacific Ocean	GAZ	GAZ:00000360	ocean biome	ENVO	ENVO:01000052	-20.08	degree	UO	UO:0000185	-70.8	degree	UO	UO:0000185	20	meter	UO	UO:0000008	Sample collection	Single amplified genome (SAG) generation	AG-313-K22	OBI	OBI:0002127	uncultured Pelagibacteraceae bacterium
SWC-01	sea water	ENVO	ENVO:00002149		2010-11-19	Pacific Ocean	GAZ	GAZ:00000360	ocean biome	ENVO	ENVO:01000052	-20.08	degree	UO	UO:0000185	-70.8	degree	UO	UO:0000185	20	meter	UO	UO:0000008	Sample collection	Single amplified genome (SAG) generation	AG-313-K23	OBI	OBI:0002127	uncultured Cyanobacteria bacterium
SWC-01	sea water	ENVO	ENVO:00002149		2010-11-19	Pacific Ocean	GAZ	GAZ:00000360	ocean biome	ENVO	ENVO:01000052	-20.08	degree	UO	UO:0000185	-70.8	degree	UO	UO:0000185	20	meter	UO	UO:0000008	Sample collection	Single amplified genome (SAG) generation	AG-313-L03	OBI	OBI:0002127	uncultured Flavobacteriaceae bacterium
SWC-01	sea water	ENVO	ENVO:00002149		2010-11-19	Pacific Ocean	GAZ	GAZ:00000360	ocean biome	ENVO	ENVO:01000052	-20.08	degree	UO	UO:0000185	-70.8	degree	UO	UO:0000185	20	meter	UO	UO:0000008	Sample collection	Single amplified genome (SAG) generation	AG-313-L04	OBI	OBI:0002127	uncultured Pelagibacteraceae bacterium
SWC-01	sea water	ENVO	ENVO:00002149		2010-11-19	Pacific Ocean	GAZ	GAZ:00000360	ocean biome	ENVO	ENVO:01000052	-20.08	degree	UO	UO:0000185	-70.8	degree	UO	UO:0000185	20	meter	UO	UO:0000008	Sample collection	Single amplified genome (SAG) generation	AG-313-L05	OBI	OBI:0002127	uncultured Flavobacteriaceae bacterium
SWC-01	sea water	ENVO	ENVO:00002149		2010-11-19	Pacific Ocean	GAZ	GAZ:00000360	ocean biome	ENVO	ENVO:01000052	-20.08	degree	UO	UO:0000185	-70.8	degree	UO	UO:0000185	20	meter	UO	UO:0000008	Sample collection	Single amplified genome (SAG) generation	AG-313-L09	OBI	OBI:0002127	uncultured Pelagibacteraceae bacterium
SWC-01	sea water	ENVO	ENVO:00002149		2010-11-19	Pacific Ocean	GAZ	GAZ:00000360	ocean biome	ENVO	ENVO:01000052	-20.08	degree	UO	UO:0000185	-70.8	degree	UO	UO:0000185	20	meter	UO	UO:0000008	Sample collection	Single amplified genome (SAG) generation	AG-313-L10	OBI	OBI:0002127	uncultured Gammaproteobacteria bacterium
SWC-01	sea water	ENVO	ENVO:00002149		2010-11-19	Pacific Ocean	GAZ	GAZ:00000360	ocean biome	ENVO	ENVO:01000052	-20.08	degree	UO	UO:0000185	-70.8	degree	UO	UO:0000185	20	meter	UO	UO:0000008	Sample collection	Single amplified genome (SAG) generation	AG-313-L11	OBI	OBI:0002127	uncultured Gammaproteobacteria bacterium
SWC-01	sea water	ENVO	ENVO:00002149		2010-11-19	Pacific Ocean	GAZ	GAZ:00000360	ocean biome	ENVO	ENVO:01000052	-20.08	degree	UO	UO:0000185	-70.8	degree	UO	UO:0000185	20	meter	UO	UO:0000008	Sample collection	Single amplified genome (SAG) generation	AG-313-L16	OBI	OBI:0002127	uncultured Gammaproteobacteria bacterium
SWC-01	sea water	ENVO	ENVO:00002149		2010-11-19	Pacific Ocean	GAZ	GAZ:00000360	ocean biome	ENVO	ENVO:01000052	-20.08	degree	UO	UO:0000185	-70.8	degree	UO	UO:0000185	20	meter	UO	UO:0000008	Sample collection	Single amplified genome (SAG) generation	AG-313-L21	OBI	OBI:0002127	uncultured Gammaproteobacteria bacterium
SWC-01	sea water	ENVO	ENVO:00002149		2010-11-19	Pacific Ocean	GAZ	GAZ:00000360	ocean biome	ENVO	ENVO:01000052	-20.08	degree	UO	UO:0000185	-70.8	degree	UO	UO:0000185	20	meter	UO	UO:0000008	Sample collection	Single amplified genome (SAG) generation	AG-313-M04	OBI	OBI:0002127	uncultured Flavobacteriaceae bacterium
SWC-01	sea water	ENVO	ENVO:00002149		2010-11-19	Pacific Ocean	GAZ	GAZ:00000360	ocean biome	ENVO	ENVO:01000052	-20.08	degree	UO	UO:0000185	-70.8	degree	UO	UO:0000185	20	meter	UO	UO:0000008	Sample collection	Single amplified genome (SAG) generation	AG-313-M10	OBI	OBI:0002127	uncultured Pelagibacteraceae bacterium
SWC-01	sea water	ENVO	ENVO:00002149		2010-11-19	Pacific Ocean	GAZ	GAZ:00000360	ocean biome	ENVO	ENVO:01000052	-20.08	degree	UO	UO:0000185	-70.8	degree	UO	UO:0000185	20	meter	UO	UO:0000008	Sample collection	Single amplified genome (SAG) generation	AG-313-M11	OBI	OBI:0002127	uncultured Gammaproteobacteria bacterium
SWC-01	sea water	ENVO	ENVO:00002149		2010-11-19	Pacific Ocean	GAZ	GAZ:00000360	ocean biome	ENVO	ENVO:01000052	-20.08	degree	UO	UO:0000185	-70.8	degree	UO	UO:0000185	20	meter	UO	UO:0000008	Sample collection	Single amplified genome (SAG) generation	AG-313-M16	OBI	OBI:0002127	uncultured Rhodobacteraceae bacterium
SWC-01	sea water	ENVO	ENVO:00002149		2010-11-19	Pacific Ocean	GAZ	GAZ:00000360	ocean biome	ENVO	ENVO:01000052	-20.08	degree	UO	UO:0000185	-70.8	degree	UO	UO:0000185	20	meter	UO	UO:0000008	Sample collection	Single amplified genome (SAG) generation	AG-313-M18	OBI	OBI:0002127	uncultured Cryomorphaceae bacterium
SWC-01	sea water	ENVO	ENVO:00002149		2010-11-19	Pacific Ocean	GAZ	GAZ:00000360	ocean biome	ENVO	ENVO:01000052	-20.08	degree	UO	UO:0000185	-70.8	degree	UO	UO:0000185	20	meter	UO	UO:0000008	Sample collection	Single amplified genome (SAG) generation	AG-313-M22	OBI	OBI:0002127	uncultured Pelagibacteraceae bacterium
SWC-01	sea water	ENVO	ENVO:00002149		2010-11-19	Pacific Ocean	GAZ	GAZ:00000360	ocean biome	ENVO	ENVO:01000052	-20.08	degree	UO	UO:0000185	-70.8	degree	UO	UO:0000185	20	meter	UO	UO:0000008	Sample collection	Single amplified genome (SAG) generation	AG-313-N08	OBI	OBI:0002127	uncultured Cyanobacteria bacterium
SWC-01	sea water	ENVO	ENVO:00002149		2010-11-19	Pacific Ocean	GAZ	GAZ:00000360	ocean biome	ENVO	ENVO:01000052	-20.08	degree	UO	UO:0000185	-70.8	degree	UO	UO:0000185	20	meter	UO	UO:0000008	Sample collection	Single amplified genome (SAG) generation	AG-313-N09	OBI	OBI:0002127	uncultured Flavobacteriaceae bacterium
SWC-01	sea water	ENVO	ENVO:00002149		2010-11-19	Pacific Ocean	GAZ	GAZ:00000360	ocean biome	ENVO	ENVO:01000052	-20.08	degree	UO	UO:0000185	-70.8	degree	UO	UO:0000185	20	meter	UO	UO:0000008	Sample collection	Single amplified genome (SAG) generation	AG-313-N10	OBI	OBI:0002127	uncultured Burkholderiales bacterium
SWC-01	sea water	ENVO	ENVO:00002149		2010-11-19	Pacific Ocean	GAZ	GAZ:00000360	ocean biome	ENVO	ENVO:01000052	-20.08	degree	UO	UO:0000185	-70.8	degree	UO	UO:0000185	20	meter	UO	UO:0000008	Sample collection	Single amplified genome (SAG) generation	AG-313-N11	OBI	OBI:0002127	uncultured Verrucomicrobiaceae bacterium
SWC-01	sea water	ENVO	ENVO:00002149		2010-11-19	Pacific Ocean	GAZ	GAZ:00000360	ocean biome	ENVO	ENVO:01000052	-20.08	degree	UO	UO:0000185	-70.8	degree	UO	UO:0000185	20	meter	UO	UO:0000008	Sample collection	Single amplified genome (SAG) generation	AG-313-N13	OBI	OBI:0002127	uncultured Alphaproteobacteria bacterium
SWC-01	sea water	ENVO	ENVO:00002149		2010-11-19	Pacific Ocean	GAZ	GAZ:00000360	ocean biome	ENVO	ENVO:01000052	-20.08	degree	UO	UO:0000185	-70.8	degree	UO	UO:0000185	20	meter	UO	UO:0000008	Sample collection	Single amplified genome (SAG) generation	AG-313-N16	OBI	OBI:0002127	uncultured Pelagibacteraceae bacterium
SWC-01	sea water	ENVO	ENVO:00002149		2010-11-19	Pacific Ocean	GAZ	GAZ:00000360	ocean biome	ENVO	ENVO:01000052	-20.08	degree	UO	UO:0000185	-70.8	degree	UO	UO:0000185	20	meter	UO	UO:0000008	Sample collection	Single amplified genome (SAG) generation	AG-313-N18	OBI	OBI:0002127	SAR86 cluster gammaproteobacterium	heterotrophic
SWC-01	sea water	ENVO	ENVO:00002149		2010-11-19	Pacific Ocean	GAZ	GAZ:00000360	ocean biome	ENVO	ENVO:01000052	-20.08	degree	UO	UO:0000185	-70.8	degree	UO	UO:0000185	20	meter	UO	UO:0000008	Sample collection	Single amplified genome (SAG) generation	AG-313-N22	OBI	OBI:0002127	uncultured Flavobacteriaceae bacterium
SWC-01	sea water	ENVO	ENVO:00002149		2010-11-19	Pacific Ocean	GAZ	GAZ:00000360	ocean biome	ENVO	ENVO:01000052	-20.08	degree	UO	UO:0000185	-70.8	degree	UO	UO:0000185	20	meter	UO	UO:0000008	Sample collection	Single amplified genome (SAG) generation	AG-313-N23	OBI	OBI:0002127	uncultured Pelagibacteraceae bacterium
SWC-01	sea water	ENVO	ENVO:00002149		2010-11-19	Pacific Ocean	GAZ	GAZ:00000360	ocean biome	ENVO	ENVO:01000052	-20.08	degree	UO	UO:0000185	-70.8	degree	UO	UO:0000185	20	meter	UO	UO:0000008	Sample collection	Single amplified genome (SAG) generation	AG-313-O07	OBI	OBI:0002127	uncultured Gammaproteobacteria bacterium
SWC-01	sea water	ENVO	ENVO:00002149		2010-11-19	Pacific Ocean	GAZ	GAZ:00000360	ocean biome	ENVO	ENVO:01000052	-20.08	degree	UO	UO:0000185	-70.8	degree	UO	UO:0000185	20	meter	UO	UO:0000008	Sample collection	Single amplified genome (SAG) generation	AG-313-O08	OBI	OBI:0002127	uncultured Gammaproteobacteria bacterium
SWC-01	sea water	ENVO	ENVO:00002149		2010-11-19	Pacific Ocean	GAZ	GAZ:00000360	ocean biome	ENVO	ENVO:01000052	-20.08	degree	UO	UO:0000185	-70.8	degree	UO	UO:0000185	20	meter	UO	UO:0000008	Sample collection	Single amplified genome (SAG) generation	AG-313-O11	OBI	OBI:0002127	uncultured Flavobacteriaceae bacterium
SWC-01	sea water	ENVO	ENVO:00002149		2010-11-19	Pacific Ocean	GAZ	GAZ:00000360	ocean biome	ENVO	ENVO:01000052	-20.08	degree	UO	UO:0000185	-70.8	degree	UO	UO:0000185	20	meter	UO	UO:0000008	Sample collection	Single amplified genome (SAG) generation	AG-313-O13	OBI	OBI:0002127	uncultured Pelagibacteraceae bacterium
SWC-01	sea water	ENVO	ENVO:00002149		2010-11-19	Pacific Ocean	GAZ	GAZ:00000360	ocean biome	ENVO	ENVO:01000052	-20.08	degree	UO	UO:0000185	-70.8	degree	UO	UO:0000185	20	meter	UO	UO:0000008	Sample collection	Single amplified genome (SAG) generation	AG-313-O16	OBI	OBI:0002127	uncultured Pelagibacteraceae bacterium
SWC-01	sea water	ENVO	ENVO:00002149		2010-11-19	Pacific Ocean	GAZ	GAZ:00000360	ocean biome	ENVO	ENVO:01000052	-20.08	degree	UO	UO:0000185	-70.8	degree	UO	UO:0000185	20	meter	UO	UO:0000008	Sample collection	Single amplified genome (SAG) generation	AG-313-O21	OBI	OBI:0002127	uncultured Gammaproteobacteria bacterium
SWC-01	sea water	ENVO	ENVO:00002149		2010-11-19	Pacific Ocean	GAZ	GAZ:00000360	ocean biome	ENVO	ENVO:01000052	-20.08	degree	UO	UO:0000185	-70.8	degree	UO	UO:0000185	20	meter	UO	UO:0000008	Sample collection	Single amplified genome (SAG) generation	AG-313-O22	OBI	OBI:0002127	uncultured Pelagibacteraceae bacterium
SWC-01	sea water	ENVO	ENVO:00002149		2010-11-19	Pacific Ocean	GAZ	GAZ:00000360	ocean biome	ENVO	ENVO:01000052	-20.08	degree	UO	UO:0000185	-70.8	degree	UO	UO:0000185	20	meter	UO	UO:0000008	Sample collection	Single amplified genome (SAG) generation	AG-313-P03	OBI	OBI:0002127	uncultured Gammaproteobacteria bacterium
SWC-01	sea water	ENVO	ENVO:00002149		2010-11-19	Pacific Ocean	GAZ	GAZ:00000360	ocean biome	ENVO	ENVO:01000052	-20.08	degree	UO	UO:0000185	-70.8	degree	UO	UO:0000185	20	meter	UO	UO:0000008	Sample collection	Single amplified genome (SAG) generation	AG-313-P06	OBI	OBI:0002127	uncultured Pelagibacteraceae bacterium
SWC-01	sea water	ENVO	ENVO:00002149		2010-11-19	Pacific Ocean	GAZ	GAZ:00000360	ocean biome	ENVO	ENVO:01000052	-20.08	degree	UO	UO:0000185	-70.8	degree	UO	UO:0000185	20	meter	UO	UO:0000008	Sample collection	Single amplified genome (SAG) generation	AG-313-P09	OBI	OBI:0002127	uncultured Flavobacteriaceae bacterium
SWC-01	sea water	ENVO	ENVO:00002149		2010-11-19	Pacific Ocean	GAZ	GAZ:00000360	ocean biome	ENVO	ENVO:01000052	-20.08	degree	UO	UO:0000185	-70.8	degree	UO	UO:0000185	20	meter	UO	UO:0000008	Sample collection	Single amplified genome (SAG) generation	AG-313-P10	OBI	OBI:0002127	uncultured Alphaproteobacteria bacterium
SWC-01	sea water	ENVO	ENVO:00002149		2010-11-19	Pacific Ocean	GAZ	GAZ:00000360	ocean biome	ENVO	ENVO:01000052	-20.08	degree	UO	UO:0000185	-70.8	degree	UO	UO:0000185	20	meter	UO	UO:0000008	Sample collection	Single amplified genome (SAG) generation	AG-313-P16	OBI	OBI:0002127	uncultured Gammaproteobacteria bacterium
SWC-01	sea water	ENVO	ENVO:00002149		2010-11-19	Pacific Ocean	GAZ	GAZ:00000360	ocean biome	ENVO	ENVO:01000052	-20.08	degree	UO	UO:0000185	-70.8	degree	UO	UO:0000185	20	meter	UO	UO:0000008	Sample collection	Single amplified genome (SAG) generation	AG-313-P17	OBI	OBI:0002127	uncultured Pelagibacteraceae bacterium
SWC-01	sea water	ENVO	ENVO:00002149		2010-11-19	Pacific Ocean	GAZ	GAZ:00000360	ocean biome	ENVO	ENVO:01000052	-20.08	degree	UO	UO:0000185	-70.8	degree	UO	UO:0000185	20	meter	UO	UO:0000008	Sample collection	Single amplified genome (SAG) generation	AG-313-P18	OBI	OBI:0002127	uncultured Pelagibacteraceae bacterium
SWC-02	sea water	ENVO	ENVO:00002149		2010-11-19	Pacific Ocean	GAZ	GAZ:00000360	ocean biome	ENVO	ENVO:01000052	-20.08	degree	UO	UO:0000185	-70.8	degree	UO	UO:0000185	55	meter	UO	UO:0000008	Sample collection	Single amplified genome (SAG) generation	AG-315-A03	OBI	OBI:0002127	uncultured Prochlorococcus sp.	autotrophic
SWC-02	sea water	ENVO	ENVO:00002149		2010-11-19	Pacific Ocean	GAZ	GAZ:00000360	ocean biome	ENVO	ENVO:01000052	-20.08	degree	UO	UO:0000185	-70.8	degree	UO	UO:0000185	55	meter	UO	UO:0000008	Sample collection	Single amplified genome (SAG) generation	AG-315-B03	OBI	OBI:0002127	uncultured Prochlorococcus sp.	autotrophic
SWC-02	sea water	ENVO	ENVO:00002149		2010-11-19	Pacific Ocean	GAZ	GAZ:00000360	ocean biome	ENVO	ENVO:01000052	-20.08	degree	UO	UO:0000185	-70.8	degree	UO	UO:0000185	55	meter	UO	UO:0000008	Sample collection	Single amplified genome (SAG) generation	AG-315-C08	OBI	OBI:0002127	uncultured Prochlorococcus sp.	autotrophic
SWC-02	sea water	ENVO	ENVO:00002149		2010-11-19	Pacific Ocean	GAZ	GAZ:00000360	ocean biome	ENVO	ENVO:01000052	-20.08	degree	UO	UO:0000185	-70.8	degree	UO	UO:0000185	55	meter	UO	UO:0000008	Sample collection	Single amplified genome (SAG) generation	AG-315-C22	OBI	OBI:0002127	uncultured Prochlorococcus sp.	autotrophic
SWC-02	sea water	ENVO	ENVO:00002149		2010-11-19	Pacific Ocean	GAZ	GAZ:00000360	ocean biome	ENVO	ENVO:01000052	-20.08	degree	UO	UO:0000185	-70.8	degree	UO	UO:0000185	55	meter	UO	UO:0000008	Sample collection	Single amplified genome (SAG) generation	AG-315-D17	OBI	OBI:0002127	uncultured Prochlorococcus sp.	autotrophic
SWC-02	sea water	ENVO	ENVO:00002149		2010-11-19	Pacific Ocean	GAZ	GAZ:00000360	ocean biome	ENVO	ENVO:01000052	-20.08	degree	UO	UO:0000185	-70.8	degree	UO	UO:0000185	55	meter	UO	UO:0000008	Sample collection	Single amplified genome (SAG) generation	AG-315-E23	OBI	OBI:0002127	uncultured bacterium
SWC-02	sea water	ENVO	ENVO:00002149		2010-11-19	Pacific Ocean	GAZ	GAZ:00000360	ocean biome	ENVO	ENVO:01000052	-20.08	degree	UO	UO:0000185	-70.8	degree	UO	UO:0000185	55	meter	UO	UO:0000008	Sample collection	Single amplified genome (SAG) generation	AG-315-I10	OBI	OBI:0002127	uncultured Prochlorococcus sp.	autotrophic
SWC-02	sea water	ENVO	ENVO:00002149		2010-11-19	Pacific Ocean	GAZ	GAZ:00000360	ocean biome	ENVO	ENVO:01000052	-20.08	degree	UO	UO:0000185	-70.8	degree	UO	UO:0000185	55	meter	UO	UO:0000008	Sample collection	Single amplified genome (SAG) generation	AG-315-I14	OBI	OBI:0002127	uncultured Prochlorococcus sp.	autotrophic
SWC-02	sea water	ENVO	ENVO:00002149		2010-11-19	Pacific Ocean	GAZ	GAZ:00000360	ocean biome	ENVO	ENVO:01000052	-20.08	degree	UO	UO:0000185	-70.8	degree	UO	UO:0000185	55	meter	UO	UO:0000008	Sample collection	Single amplified genome (SAG) generation	AG-315-J23	OBI	OBI:0002127	uncultured Prochlorococcus sp.	autotrophic
SWC-02	sea water	ENVO	ENVO:00002149		2010-11-19	Pacific Ocean	GAZ	GAZ:00000360	ocean biome	ENVO	ENVO:01000052	-20.08	degree	UO	UO:0000185	-70.8	degree	UO	UO:0000185	55	meter	UO	UO:0000008	Sample collection	Single amplified genome (SAG) generation	AG-315-K21	OBI	OBI:0002127	uncultured Prochlorococcus sp.	autotrophic
SWC-02	sea water	ENVO	ENVO:00002149		2010-11-19	Pacific Ocean	GAZ	GAZ:00000360	ocean biome	ENVO	ENVO:01000052	-20.08	degree	UO	UO:0000185	-70.8	degree	UO	UO:0000185	55	meter	UO	UO:0000008	Sample collection	Single amplified genome (SAG) generation	AG-315-L02	OBI	OBI:0002127	uncultured Prochlorococcus sp.	autotrophic
SWC-02	sea water	ENVO	ENVO:00002149		2010-11-19	Pacific Ocean	GAZ	GAZ:00000360	ocean biome	ENVO	ENVO:01000052	-20.08	degree	UO	UO:0000185	-70.8	degree	UO	UO:0000185	55	meter	UO	UO:0000008	Sample collection	Single amplified genome (SAG) generation	AG-315-L09	OBI	OBI:0002127	uncultured Prochlorococcus sp.	autotrophic
SWC-02	sea water	ENVO	ENVO:00002149		2010-11-19	Pacific Ocean	GAZ	GAZ:00000360	ocean biome	ENVO	ENVO:01000052	-20.08	degree	UO	UO:0000185	-70.8	degree	UO	UO:0000185	55	meter	UO	UO:0000008	Sample collection	Single amplified genome (SAG) generation	AG-315-M16	OBI	OBI:0002127	uncultured Prochlorococcus sp.	autotrophic
SWC-02	sea water	ENVO	ENVO:00002149		2010-11-19	Pacific Ocean	GAZ	GAZ:00000360	ocean biome	ENVO	ENVO:01000052	-20.08	degree	UO	UO:0000185	-70.8	degree	UO	UO:0000185	55	meter	UO	UO:0000008	Sample collection	Single amplified genome (SAG) generation	AG-315-N05	OBI	OBI:0002127	uncultured marine microorganism
SWC-02	sea water	ENVO	ENVO:00002149		2010-11-19	Pacific Ocean	GAZ	GAZ:00000360	ocean biome	ENVO	ENVO:01000052	-20.08	degree	UO	UO:0000185	-70.8	degree	UO	UO:0000185	55	meter	UO	UO:0000008	Sample collection	Single amplified genome (SAG) generation	AG-315-N18	OBI	OBI:0002127	uncultured Prochlorococcus sp.	autotrophic
SWC-02	sea water	ENVO	ENVO:00002149		2010-11-19	Pacific Ocean	GAZ	GAZ:00000360	ocean biome	ENVO	ENVO:01000052	-20.08	degree	UO	UO:0000185	-70.8	degree	UO	UO:0000185	55	meter	UO	UO:0000008	Sample collection	Single amplified genome (SAG) generation	AG-315-O03	OBI	OBI:0002127	uncultured Prochlorococcus sp.	autotrophic
SWC-02	sea water	ENVO	ENVO:00002149		2010-11-19	Pacific Ocean	GAZ	GAZ:00000360	ocean biome	ENVO	ENVO:01000052	-20.08	degree	UO	UO:0000185	-70.8	degree	UO	UO:0000185	55	meter	UO	UO:0000008	Sample collection	Single amplified genome (SAG) generation	AG-316-A05	OBI	OBI:0002127	uncultured Prochlorococcus sp.	autotrophic
SWC-02	sea water	ENVO	ENVO:00002149		2010-11-19	Pacific Ocean	GAZ	GAZ:00000360	ocean biome	ENVO	ENVO:01000052	-20.08	degree	UO	UO:0000185	-70.8	degree	UO	UO:0000185	55	meter	UO	UO:0000008	Sample collection	Single amplified genome (SAG) generation	AG-316-A11	OBI	OBI:0002127	uncultured bacterium
SWC-02	sea water	ENVO	ENVO:00002149		2010-11-19	Pacific Ocean	GAZ	GAZ:00000360	ocean biome	ENVO	ENVO:01000052	-20.08	degree	UO	UO:0000185	-70.8	degree	UO	UO:0000185	55	meter	UO	UO:0000008	Sample collection	Single amplified genome (SAG) generation	AG-316-A15	OBI	OBI:0002127	uncultured marine archaeum
SWC-02	sea water	ENVO	ENVO:00002149		2010-11-19	Pacific Ocean	GAZ	GAZ:00000360	ocean biome	ENVO	ENVO:01000052	-20.08	degree	UO	UO:0000185	-70.8	degree	UO	UO:0000185	55	meter	UO	UO:0000008	Sample collection	Single amplified genome (SAG) generation	AG-316-A20	OBI	OBI:0002127	uncultured bacterium
SWC-02	sea water	ENVO	ENVO:00002149		2010-11-19	Pacific Ocean	GAZ	GAZ:00000360	ocean biome	ENVO	ENVO:01000052	-20.08	degree	UO	UO:0000185	-70.8	degree	UO	UO:0000185	55	meter	UO	UO:0000008	Sample collection	Single amplified genome (SAG) generation	AG-316-B04	OBI	OBI:0002127	uncultured bacterium
SWC-02	sea water	ENVO	ENVO:00002149		2010-11-19	Pacific Ocean	GAZ	GAZ:00000360	ocean biome	ENVO	ENVO:01000052	-20.08	degree	UO	UO:0000185	-70.8	degree	UO	UO:0000185	55	meter	UO	UO:0000008	Sample collection	Single amplified genome (SAG) generation	AG-316-D23	OBI	OBI:0002127	uncultured bacterium
SWC-02	sea water	ENVO	ENVO:00002149		2010-11-19	Pacific Ocean	GAZ	GAZ:00000360	ocean biome	ENVO	ENVO:01000052	-20.08	degree	UO	UO:0000185	-70.8	degree	UO	UO:0000185	55	meter	UO	UO:0000008	Sample collection	Single amplified genome (SAG) generation	AG-316-G21	OBI	OBI:0002127	uncultured Prochlorococcus sp.	autotrophic
SWC-02	sea water	ENVO	ENVO:00002149		2010-11-19	Pacific Ocean	GAZ	GAZ:00000360	ocean biome	ENVO	ENVO:01000052	-20.08	degree	UO	UO:0000185	-70.8	degree	UO	UO:0000185	55	meter	UO	UO:0000008	Sample collection	Single amplified genome (SAG) generation	AG-316-J07	OBI	OBI:0002127	uncultured bacterium
SWC-02	sea water	ENVO	ENVO:00002149		2010-11-19	Pacific Ocean	GAZ	GAZ:00000360	ocean biome	ENVO	ENVO:01000052	-20.08	degree	UO	UO:0000185	-70.8	degree	UO	UO:0000185	55	meter	UO	UO:0000008	Sample collection	Single amplified genome (SAG) generation	AG-316-J08	OBI	OBI:0002127	uncultured bacterium
SWC-02	sea water	ENVO	ENVO:00002149		2010-11-19	Pacific Ocean	GAZ	GAZ:00000360	ocean biome	ENVO	ENVO:01000052	-20.08	degree	UO	UO:0000185	-70.8	degree	UO	UO:0000185	55	meter	UO	UO:0000008	Sample collection	Single amplified genome (SAG) generation	AG-316-K06	OBI	OBI:0002127	uncultured bacterium
SWC-02	sea water	ENVO	ENVO:00002149		2010-11-19	Pacific Ocean	GAZ	GAZ:00000360	ocean biome	ENVO	ENVO:01000052	-20.08	degree	UO	UO:0000185	-70.8	degree	UO	UO:0000185	55	meter	UO	UO:0000008	Sample collection	Single amplified genome (SAG) generation	AG-316-L16	OBI	OBI:0002127	uncultured Prochlorococcus sp.	autotrophic
SWC-02	sea water	ENVO	ENVO:00002149		2010-11-19	Pacific Ocean	GAZ	GAZ:00000360	ocean biome	ENVO	ENVO:01000052	-20.08	degree	UO	UO:0000185	-70.8	degree	UO	UO:0000185	55	meter	UO	UO:0000008	Sample collection	Single amplified genome (SAG) generation	AG-316-L21	OBI	OBI:0002127	uncultured Prochlorococcus sp.	autotrophic
SWC-02	sea water	ENVO	ENVO:00002149		2010-11-19	Pacific Ocean	GAZ	GAZ:00000360	ocean biome	ENVO	ENVO:01000052	-20.08	degree	UO	UO:0000185	-70.8	degree	UO	UO:0000185	55	meter	UO	UO:0000008	Sample collection	Single amplified genome (SAG) generation	AG-316-M09	OBI	OBI:0002127	uncultured bacterium
SWC-02	sea water	ENVO	ENVO:00002149		2010-11-19	Pacific Ocean	GAZ	GAZ:00000360	ocean biome	ENVO	ENVO:01000052	-20.08	degree	UO	UO:0000185	-70.8	degree	UO	UO:0000185	55	meter	UO	UO:0000008	Sample collection	Single amplified genome (SAG) generation	AG-316-N21	OBI	OBI:0002127	uncultured Prochlorococcus sp.	autotrophic
SWC-02	sea water	ENVO	ENVO:00002149		2010-11-19	Pacific Ocean	GAZ	GAZ:00000360	ocean biome	ENVO	ENVO:01000052	-20.08	degree	UO	UO:0000185	-70.8	degree	UO	UO:0000185	55	meter	UO	UO:0000008	Sample collection	Single amplified genome (SAG) generation	AG-316-N23	OBI	OBI:0002127	uncultured Prochlorococcus sp.	autotrophic
SWC-02	sea water	ENVO	ENVO:00002149		2010-11-19	Pacific Ocean	GAZ	GAZ:00000360	ocean biome	ENVO	ENVO:01000052	-20.08	degree	UO	UO:0000185	-70.8	degree	UO	UO:0000185	55	meter	UO	UO:0000008	Sample collection	Single amplified genome (SAG) generation	AG-316-O18	OBI	OBI:0002127	uncultured bacterium
SWC-02	sea water	ENVO	ENVO:00002149		2010-11-19	Pacific Ocean	GAZ	GAZ:00000360	ocean biome	ENVO	ENVO:01000052	-20.08	degree	UO	UO:0000185	-70.8	degree	UO	UO:0000185	55	meter	UO	UO:0000008	Sample collection	Single amplified genome (SAG) generation	AG-316-P04	OBI	OBI:0002127	uncultured bacterium
SWC-02	sea water	ENVO	ENVO:00002149		2010-11-19	Pacific Ocean	GAZ	GAZ:00000360	ocean biome	ENVO	ENVO:01000052	-20.08	degree	UO	UO:0000185	-70.8	degree	UO	UO:0000185	55	meter	UO	UO:0000008	Sample collection	Single amplified genome (SAG) generation	AG-316-P23	OBI	OBI:0002127	uncultured Prochlorococcus sp.	autotrophic
SWC-02	sea water	ENVO	ENVO:00002149		2010-11-19	Pacific Ocean	GAZ	GAZ:00000360	ocean biome	ENVO	ENVO:01000052	-20.08	degree	UO	UO:0000185	-70.8	degree	UO	UO:0000185	55	meter	UO	UO:0000008	Sample collection	Single amplified genome (SAG) generation	AG-319-A06	OBI	OBI:0002127	uncultured Gammaproteobacteria bacterium
SWC-02	sea water	ENVO	ENVO:00002149		2010-11-19	Pacific Ocean	GAZ	GAZ:00000360	ocean biome	ENVO	ENVO:01000052	-20.08	degree	UO	UO:0000185	-70.8	degree	UO	UO:0000185	55	meter	UO	UO:0000008	Sample collection	Single amplified genome (SAG) generation	AG-319-A09	OBI	OBI:0002127	uncultured Flavobacteriaceae bacterium
SWC-02	sea water	ENVO	ENVO:00002149		2010-11-19	Pacific Ocean	GAZ	GAZ:00000360	ocean biome	ENVO	ENVO:01000052	-20.08	degree	UO	UO:0000185	-70.8	degree	UO	UO:0000185	55	meter	UO	UO:0000008	Sample collection	Single amplified genome (SAG) generation	AG-319-A11	OBI	OBI:0002127	uncultured Gammaproteobacteria bacterium
SWC-02	sea water	ENVO	ENVO:00002149		2010-11-19	Pacific Ocean	GAZ	GAZ:00000360	ocean biome	ENVO	ENVO:01000052	-20.08	degree	UO	UO:0000185	-70.8	degree	UO	UO:0000185	55	meter	UO	UO:0000008	Sample collection	Single amplified genome (SAG) generation	AG-319-A13	OBI	OBI:0002127	uncultured Bacteroidetes bacterium
SWC-02	sea water	ENVO	ENVO:00002149		2010-11-19	Pacific Ocean	GAZ	GAZ:00000360	ocean biome	ENVO	ENVO:01000052	-20.08	degree	UO	UO:0000185	-70.8	degree	UO	UO:0000185	55	meter	UO	UO:0000008	Sample collection	Single amplified genome (SAG) generation	AG-319-A16	OBI	OBI:0002127	uncultured Rhodobacteraceae bacterium
SWC-02	sea water	ENVO	ENVO:00002149		2010-11-19	Pacific Ocean	GAZ	GAZ:00000360	ocean biome	ENVO	ENVO:01000052	-20.08	degree	UO	UO:0000185	-70.8	degree	UO	UO:0000185	55	meter	UO	UO:0000008	Sample collection	Single amplified genome (SAG) generation	AG-319-A17	OBI	OBI:0002127	uncultured Gammaproteobacteria bacterium
SWC-02	sea water	ENVO	ENVO:00002149		2010-11-19	Pacific Ocean	GAZ	GAZ:00000360	ocean biome	ENVO	ENVO:01000052	-20.08	degree	UO	UO:0000185	-70.8	degree	UO	UO:0000185	55	meter	UO	UO:0000008	Sample collection	Single amplified genome (SAG) generation	AG-319-B05	OBI	OBI:0002127	uncultured Gammaproteobacteria bacterium
SWC-02	sea water	ENVO	ENVO:00002149		2010-11-19	Pacific Ocean	GAZ	GAZ:00000360	ocean biome	ENVO	ENVO:01000052	-20.08	degree	UO	UO:0000185	-70.8	degree	UO	UO:0000185	55	meter	UO	UO:0000008	Sample collection	Single amplified genome (SAG) generation	AG-319-B06	OBI	OBI:0002127	uncultured Pelagibacteraceae bacterium
SWC-02	sea water	ENVO	ENVO:00002149		2010-11-19	Pacific Ocean	GAZ	GAZ:00000360	ocean biome	ENVO	ENVO:01000052	-20.08	degree	UO	UO:0000185	-70.8	degree	UO	UO:0000185	55	meter	UO	UO:0000008	Sample collection	Single amplified genome (SAG) generation	AG-319-B17	OBI	OBI:0002127	uncultured Gammaproteobacteria bacterium
SWC-02	sea water	ENVO	ENVO:00002149		2010-11-19	Pacific Ocean	GAZ	GAZ:00000360	ocean biome	ENVO	ENVO:01000052	-20.08	degree	UO	UO:0000185	-70.8	degree	UO	UO:0000185	55	meter	UO	UO:0000008	Sample collection	Single amplified genome (SAG) generation	AG-319-B18	OBI	OBI:0002127	uncultured Gammaproteobacteria bacterium
SWC-02	sea water	ENVO	ENVO:00002149		2010-11-19	Pacific Ocean	GAZ	GAZ:00000360	ocean biome	ENVO	ENVO:01000052	-20.08	degree	UO	UO:0000185	-70.8	degree	UO	UO:0000185	55	meter	UO	UO:0000008	Sample collection	Single amplified genome (SAG) generation	AG-319-B23	OBI	OBI:0002127	uncultured Flavobacteriaceae bacterium
SWC-02	sea water	ENVO	ENVO:00002149		2010-11-19	Pacific Ocean	GAZ	GAZ:00000360	ocean biome	ENVO	ENVO:01000052	-20.08	degree	UO	UO:0000185	-70.8	degree	UO	UO:0000185	55	meter	UO	UO:0000008	Sample collection	Single amplified genome (SAG) generation	AG-319-C04	OBI	OBI:0002127	uncultured Pelagibacteraceae bacterium
SWC-02	sea water	ENVO	ENVO:00002149		2010-11-19	Pacific Ocean	GAZ	GAZ:00000360	ocean biome	ENVO	ENVO:01000052	-20.08	degree	UO	UO:0000185	-70.8	degree	UO	UO:0000185	55	meter	UO	UO:0000008	Sample collection	Single amplified genome (SAG) generation	AG-319-C06	OBI	OBI:0002127	uncultured Flavobacteriaceae bacterium
SWC-02	sea water	ENVO	ENVO:00002149		2010-11-19	Pacific Ocean	GAZ	GAZ:00000360	ocean biome	ENVO	ENVO:01000052	-20.08	degree	UO	UO:0000185	-70.8	degree	UO	UO:0000185	55	meter	UO	UO:0000008	Sample collection	Single amplified genome (SAG) generation	AG-319-C11	OBI	OBI:0002127	uncultured Cryomorphaceae bacterium
SWC-02	sea water	ENVO	ENVO:00002149		2010-11-19	Pacific Ocean	GAZ	GAZ:00000360	ocean biome	ENVO	ENVO:01000052	-20.08	degree	UO	UO:0000185	-70.8	degree	UO	UO:0000185	55	meter	UO	UO:0000008	Sample collection	Single amplified genome (SAG) generation	AG-319-C13	OBI	OBI:0002127	uncultured Alphaproteobacteria bacterium
SWC-02	sea water	ENVO	ENVO:00002149		2010-11-19	Pacific Ocean	GAZ	GAZ:00000360	ocean biome	ENVO	ENVO:01000052	-20.08	degree	UO	UO:0000185	-70.8	degree	UO	UO:0000185	55	meter	UO	UO:0000008	Sample collection	Single amplified genome (SAG) generation	AG-319-C14	OBI	OBI:0002127	uncultured Proteobacteria bacterium
SWC-02	sea water	ENVO	ENVO:00002149		2010-11-19	Pacific Ocean	GAZ	GAZ:00000360	ocean biome	ENVO	ENVO:01000052	-20.08	degree	UO	UO:0000185	-70.8	degree	UO	UO:0000185	55	meter	UO	UO:0000008	Sample collection	Single amplified genome (SAG) generation	AG-319-C16	OBI	OBI:0002127	uncultured Pelagibacteraceae bacterium
SWC-02	sea water	ENVO	ENVO:00002149		2010-11-19	Pacific Ocean	GAZ	GAZ:00000360	ocean biome	ENVO	ENVO:01000052	-20.08	degree	UO	UO:0000185	-70.8	degree	UO	UO:0000185	55	meter	UO	UO:0000008	Sample collection	Single amplified genome (SAG) generation	AG-319-C19	OBI	OBI:0002127	uncultured Pelagibacteraceae bacterium
SWC-02	sea water	ENVO	ENVO:00002149		2010-11-19	Pacific Ocean	GAZ	GAZ:00000360	ocean biome	ENVO	ENVO:01000052	-20.08	degree	UO	UO:0000185	-70.8	degree	UO	UO:0000185	55	meter	UO	UO:0000008	Sample collection	Single amplified genome (SAG) generation	AG-319-C21	OBI	OBI:0002127	uncultured Cytophagales bacterium
SWC-02	sea water	ENVO	ENVO:00002149		2010-11-19	Pacific Ocean	GAZ	GAZ:00000360	ocean biome	ENVO	ENVO:01000052	-20.08	degree	UO	UO:0000185	-70.8	degree	UO	UO:0000185	55	meter	UO	UO:0000008	Sample collection	Single amplified genome (SAG) generation	AG-319-D02	OBI	OBI:0002127	uncultured Pelagibacteraceae bacterium
SWC-02	sea water	ENVO	ENVO:00002149		2010-11-19	Pacific Ocean	GAZ	GAZ:00000360	ocean biome	ENVO	ENVO:01000052	-20.08	degree	UO	UO:0000185	-70.8	degree	UO	UO:0000185	55	meter	UO	UO:0000008	Sample collection	Single amplified genome (SAG) generation	AG-319-D05	OBI	OBI:0002127	uncultured Gammaproteobacteria bacterium
SWC-02	sea water	ENVO	ENVO:00002149		2010-11-19	Pacific Ocean	GAZ	GAZ:00000360	ocean biome	ENVO	ENVO:01000052	-20.08	degree	UO	UO:0000185	-70.8	degree	UO	UO:0000185	55	meter	UO	UO:0000008	Sample collection	Single amplified genome (SAG) generation	AG-319-D07	OBI	OBI:0002127	uncultured Alphaproteobacteria bacterium
SWC-02	sea water	ENVO	ENVO:00002149		2010-11-19	Pacific Ocean	GAZ	GAZ:00000360	ocean biome	ENVO	ENVO:01000052	-20.08	degree	UO	UO:0000185	-70.8	degree	UO	UO:0000185	55	meter	UO	UO:0000008	Sample collection	Single amplified genome (SAG) generation	AG-319-D09	OBI	OBI:0002127	uncultured Gammaproteobacteria bacterium
SWC-02	sea water	ENVO	ENVO:00002149		2010-11-19	Pacific Ocean	GAZ	GAZ:00000360	ocean biome	ENVO	ENVO:01000052	-20.08	degree	UO	UO:0000185	-70.8	degree	UO	UO:0000185	55	meter	UO	UO:0000008	Sample collection	Single amplified genome (SAG) generation	AG-319-D11	OBI	OBI:0002127	uncultured Pelagibacteraceae bacterium
SWC-02	sea water	ENVO	ENVO:00002149		2010-11-19	Pacific Ocean	GAZ	GAZ:00000360	ocean biome	ENVO	ENVO:01000052	-20.08	degree	UO	UO:0000185	-70.8	degree	UO	UO:0000185	55	meter	UO	UO:0000008	Sample collection	Single amplified genome (SAG) generation	AG-319-D19	OBI	OBI:0002127	uncultured Pelagibacteraceae bacterium
SWC-02	sea water	ENVO	ENVO:00002149		2010-11-19	Pacific Ocean	GAZ	GAZ:00000360	ocean biome	ENVO	ENVO:01000052	-20.08	degree	UO	UO:0000185	-70.8	degree	UO	UO:0000185	55	meter	UO	UO:0000008	Sample collection	Single amplified genome (SAG) generation	AG-319-D20	OBI	OBI:0002127	uncultured Flavobacteriaceae bacterium
SWC-02	sea water	ENVO	ENVO:00002149		2010-11-19	Pacific Ocean	GAZ	GAZ:00000360	ocean biome	ENVO	ENVO:01000052	-20.08	degree	UO	UO:0000185	-70.8	degree	UO	UO:0000185	55	meter	UO	UO:0000008	Sample collection	Single amplified genome (SAG) generation	AG-319-E03	OBI	OBI:0002127	uncultured Alphaproteobacteria bacterium
SWC-02	sea water	ENVO	ENVO:00002149		2010-11-19	Pacific Ocean	GAZ	GAZ:00000360	ocean biome	ENVO	ENVO:01000052	-20.08	degree	UO	UO:0000185	-70.8	degree	UO	UO:0000185	55	meter	UO	UO:0000008	Sample collection	Single amplified genome (SAG) generation	AG-319-E05	OBI	OBI:0002127	uncultured Proteobacteria bacterium
SWC-02	sea water	ENVO	ENVO:00002149		2010-11-19	Pacific Ocean	GAZ	GAZ:00000360	ocean biome	ENVO	ENVO:01000052	-20.08	degree	UO	UO:0000185	-70.8	degree	UO	UO:0000185	55	meter	UO	UO:0000008	Sample collection	Single amplified genome (SAG) generation	AG-319-E10	OBI	OBI:0002127	uncultured Gammaproteobacteria bacterium
SWC-02	sea water	ENVO	ENVO:00002149		2010-11-19	Pacific Ocean	GAZ	GAZ:00000360	ocean biome	ENVO	ENVO:01000052	-20.08	degree	UO	UO:0000185	-70.8	degree	UO	UO:0000185	55	meter	UO	UO:0000008	Sample collection	Single amplified genome (SAG) generation	AG-319-E13	OBI	OBI:0002127	uncultured Pelagibacteraceae bacterium
SWC-02	sea water	ENVO	ENVO:00002149		2010-11-19	Pacific Ocean	GAZ	GAZ:00000360	ocean biome	ENVO	ENVO:01000052	-20.08	degree	UO	UO:0000185	-70.8	degree	UO	UO:0000185	55	meter	UO	UO:0000008	Sample collection	Single amplified genome (SAG) generation	AG-319-E19	OBI	OBI:0002127	uncultured Proteobacteria bacterium
SWC-02	sea water	ENVO	ENVO:00002149		2010-11-19	Pacific Ocean	GAZ	GAZ:00000360	ocean biome	ENVO	ENVO:01000052	-20.08	degree	UO	UO:0000185	-70.8	degree	UO	UO:0000185	55	meter	UO	UO:0000008	Sample collection	Single amplified genome (SAG) generation	AG-319-E21	OBI	OBI:0002127	uncultured Gammaproteobacteria bacterium
SWC-02	sea water	ENVO	ENVO:00002149		2010-11-19	Pacific Ocean	GAZ	GAZ:00000360	ocean biome	ENVO	ENVO:01000052	-20.08	degree	UO	UO:0000185	-70.8	degree	UO	UO:0000185	55	meter	UO	UO:0000008	Sample collection	Single amplified genome (SAG) generation	AG-319-E22	OBI	OBI:0002127	uncultured Gammaproteobacteria bacterium
SWC-02	sea water	ENVO	ENVO:00002149		2010-11-19	Pacific Ocean	GAZ	GAZ:00000360	ocean biome	ENVO	ENVO:01000052	-20.08	degree	UO	UO:0000185	-70.8	degree	UO	UO:0000185	55	meter	UO	UO:0000008	Sample collection	Single amplified genome (SAG) generation	AG-319-F03	OBI	OBI:0002127	uncultured Alphaproteobacteria bacterium
SWC-02	sea water	ENVO	ENVO:00002149		2010-11-19	Pacific Ocean	GAZ	GAZ:00000360	ocean biome	ENVO	ENVO:01000052	-20.08	degree	UO	UO:0000185	-70.8	degree	UO	UO:0000185	55	meter	UO	UO:0000008	Sample collection	Single amplified genome (SAG) generation	AG-319-F05	OBI	OBI:0002127	uncultured Pelagibacteraceae bacterium
SWC-02	sea water	ENVO	ENVO:00002149		2010-11-19	Pacific Ocean	GAZ	GAZ:00000360	ocean biome	ENVO	ENVO:01000052	-20.08	degree	UO	UO:0000185	-70.8	degree	UO	UO:0000185	55	meter	UO	UO:0000008	Sample collection	Single amplified genome (SAG) generation	AG-319-F15	OBI	OBI:0002127	uncultured Rhodobacteraceae bacterium
SWC-02	sea water	ENVO	ENVO:00002149		2010-11-19	Pacific Ocean	GAZ	GAZ:00000360	ocean biome	ENVO	ENVO:01000052	-20.08	degree	UO	UO:0000185	-70.8	degree	UO	UO:0000185	55	meter	UO	UO:0000008	Sample collection	Single amplified genome (SAG) generation	AG-319-F16	OBI	OBI:0002127	uncultured Flavobacteriaceae bacterium
SWC-02	sea water	ENVO	ENVO:00002149		2010-11-19	Pacific Ocean	GAZ	GAZ:00000360	ocean biome	ENVO	ENVO:01000052	-20.08	degree	UO	UO:0000185	-70.8	degree	UO	UO:0000185	55	meter	UO	UO:0000008	Sample collection	Single amplified genome (SAG) generation	AG-319-F18	OBI	OBI:0002127	uncultured Pelagibacteraceae bacterium	heterotrophic
SWC-02	sea water	ENVO	ENVO:00002149		2010-11-19	Pacific Ocean	GAZ	GAZ:00000360	ocean biome	ENVO	ENVO:01000052	-20.08	degree	UO	UO:0000185	-70.8	degree	UO	UO:0000185	55	meter	UO	UO:0000008	Sample collection	Single amplified genome (SAG) generation	AG-319-F21	OBI	OBI:0002127	uncultured Flavobacteriaceae bacterium
SWC-02	sea water	ENVO	ENVO:00002149		2010-11-19	Pacific Ocean	GAZ	GAZ:00000360	ocean biome	ENVO	ENVO:01000052	-20.08	degree	UO	UO:0000185	-70.8	degree	UO	UO:0000185	55	meter	UO	UO:0000008	Sample collection	Single amplified genome (SAG) generation	AG-319-G02	OBI	OBI:0002127	uncultured Flavobacteriaceae bacterium
SWC-02	sea water	ENVO	ENVO:00002149		2010-11-19	Pacific Ocean	GAZ	GAZ:00000360	ocean biome	ENVO	ENVO:01000052	-20.08	degree	UO	UO:0000185	-70.8	degree	UO	UO:0000185	55	meter	UO	UO:0000008	Sample collection	Single amplified genome (SAG) generation	AG-319-G13	OBI	OBI:0002127	uncultured Pelagibacteraceae bacterium
SWC-02	sea water	ENVO	ENVO:00002149		2010-11-19	Pacific Ocean	GAZ	GAZ:00000360	ocean biome	ENVO	ENVO:01000052	-20.08	degree	UO	UO:0000185	-70.8	degree	UO	UO:0000185	55	meter	UO	UO:0000008	Sample collection	Single amplified genome (SAG) generation	AG-319-G14	OBI	OBI:0002127	uncultured Bacteroidetes bacterium
SWC-02	sea water	ENVO	ENVO:00002149		2010-11-19	Pacific Ocean	GAZ	GAZ:00000360	ocean biome	ENVO	ENVO:01000052	-20.08	degree	UO	UO:0000185	-70.8	degree	UO	UO:0000185	55	meter	UO	UO:0000008	Sample collection	Single amplified genome (SAG) generation	AG-319-G15	OBI	OBI:0002127	uncultured Gammaproteobacteria bacterium
SWC-02	sea water	ENVO	ENVO:00002149		2010-11-19	Pacific Ocean	GAZ	GAZ:00000360	ocean biome	ENVO	ENVO:01000052	-20.08	degree	UO	UO:0000185	-70.8	degree	UO	UO:0000185	55	meter	UO	UO:0000008	Sample collection	Single amplified genome (SAG) generation	AG-319-G21	OBI	OBI:0002127	uncultured Pelagibacteraceae bacterium
SWC-02	sea water	ENVO	ENVO:00002149		2010-11-19	Pacific Ocean	GAZ	GAZ:00000360	ocean biome	ENVO	ENVO:01000052	-20.08	degree	UO	UO:0000185	-70.8	degree	UO	UO:0000185	55	meter	UO	UO:0000008	Sample collection	Single amplified genome (SAG) generation	AG-319-I02	OBI	OBI:0002127	uncultured Flavobacteriaceae bacterium
SWC-02	sea water	ENVO	ENVO:00002149		2010-11-19	Pacific Ocean	GAZ	GAZ:00000360	ocean biome	ENVO	ENVO:01000052	-20.08	degree	UO	UO:0000185	-70.8	degree	UO	UO:0000185	55	meter	UO	UO:0000008	Sample collection	Single amplified genome (SAG) generation	AG-319-I03	OBI	OBI:0002127	uncultured Methylophilaceae bacterium
SWC-02	sea water	ENVO	ENVO:00002149		2010-11-19	Pacific Ocean	GAZ	GAZ:00000360	ocean biome	ENVO	ENVO:01000052	-20.08	degree	UO	UO:0000185	-70.8	degree	UO	UO:0000185	55	meter	UO	UO:0000008	Sample collection	Single amplified genome (SAG) generation	AG-319-I04	OBI	OBI:0002127	uncultured Gammaproteobacteria bacterium
SWC-02	sea water	ENVO	ENVO:00002149		2010-11-19	Pacific Ocean	GAZ	GAZ:00000360	ocean biome	ENVO	ENVO:01000052	-20.08	degree	UO	UO:0000185	-70.8	degree	UO	UO:0000185	55	meter	UO	UO:0000008	Sample collection	Single amplified genome (SAG) generation	AG-319-I06	OBI	OBI:0002127	uncultured Bacteroidetes bacterium
SWC-02	sea water	ENVO	ENVO:00002149		2010-11-19	Pacific Ocean	GAZ	GAZ:00000360	ocean biome	ENVO	ENVO:01000052	-20.08	degree	UO	UO:0000185	-70.8	degree	UO	UO:0000185	55	meter	UO	UO:0000008	Sample collection	Single amplified genome (SAG) generation	AG-319-I09	OBI	OBI:0002127	uncultured Proteobacteria bacterium
SWC-02	sea water	ENVO	ENVO:00002149		2010-11-19	Pacific Ocean	GAZ	GAZ:00000360	ocean biome	ENVO	ENVO:01000052	-20.08	degree	UO	UO:0000185	-70.8	degree	UO	UO:0000185	55	meter	UO	UO:0000008	Sample collection	Single amplified genome (SAG) generation	AG-319-I10	OBI	OBI:0002127	uncultured Proteobacteria bacterium
SWC-02	sea water	ENVO	ENVO:00002149		2010-11-19	Pacific Ocean	GAZ	GAZ:00000360	ocean biome	ENVO	ENVO:01000052	-20.08	degree	UO	UO:0000185	-70.8	degree	UO	UO:0000185	55	meter	UO	UO:0000008	Sample collection	Single amplified genome (SAG) generation	AG-319-I18	OBI	OBI:0002127	uncultured Proteobacteria bacterium
SWC-02	sea water	ENVO	ENVO:00002149		2010-11-19	Pacific Ocean	GAZ	GAZ:00000360	ocean biome	ENVO	ENVO:01000052	-20.08	degree	UO	UO:0000185	-70.8	degree	UO	UO:0000185	55	meter	UO	UO:0000008	Sample collection	Single amplified genome (SAG) generation	AG-319-I19	OBI	OBI:0002127	uncultured Pelagibacteraceae bacterium
SWC-02	sea water	ENVO	ENVO:00002149		2010-11-19	Pacific Ocean	GAZ	GAZ:00000360	ocean biome	ENVO	ENVO:01000052	-20.08	degree	UO	UO:0000185	-70.8	degree	UO	UO:0000185	55	meter	UO	UO:0000008	Sample collection	Single amplified genome (SAG) generation	AG-319-I22	OBI	OBI:0002127	SAR324 cluster deltaproteobacterium	heterotrophic
SWC-02	sea water	ENVO	ENVO:00002149		2010-11-19	Pacific Ocean	GAZ	GAZ:00000360	ocean biome	ENVO	ENVO:01000052	-20.08	degree	UO	UO:0000185	-70.8	degree	UO	UO:0000185	55	meter	UO	UO:0000008	Sample collection	Single amplified genome (SAG) generation	AG-319-I23	OBI	OBI:0002127	uncultured Cytophagales bacterium
SWC-02	sea water	ENVO	ENVO:00002149		2010-11-19	Pacific Ocean	GAZ	GAZ:00000360	ocean biome	ENVO	ENVO:01000052	-20.08	degree	UO	UO:0000185	-70.8	degree	UO	UO:0000185	55	meter	UO	UO:0000008	Sample collection	Single amplified genome (SAG) generation	AG-319-J05	OBI	OBI:0002127	uncultured Flavobacteriaceae bacterium
SWC-02	sea water	ENVO	ENVO:00002149		2010-11-19	Pacific Ocean	GAZ	GAZ:00000360	ocean biome	ENVO	ENVO:01000052	-20.08	degree	UO	UO:0000185	-70.8	degree	UO	UO:0000185	55	meter	UO	UO:0000008	Sample collection	Single amplified genome (SAG) generation	AG-319-J07	OBI	OBI:0002127	uncultured Alphaproteobacteria bacterium
SWC-02	sea water	ENVO	ENVO:00002149		2010-11-19	Pacific Ocean	GAZ	GAZ:00000360	ocean biome	ENVO	ENVO:01000052	-20.08	degree	UO	UO:0000185	-70.8	degree	UO	UO:0000185	55	meter	UO	UO:0000008	Sample collection	Single amplified genome (SAG) generation	AG-319-J17	OBI	OBI:0002127	uncultured Proteobacteria bacterium
SWC-02	sea water	ENVO	ENVO:00002149		2010-11-19	Pacific Ocean	GAZ	GAZ:00000360	ocean biome	ENVO	ENVO:01000052	-20.08	degree	UO	UO:0000185	-70.8	degree	UO	UO:0000185	55	meter	UO	UO:0000008	Sample collection	Single amplified genome (SAG) generation	AG-319-J18	OBI	OBI:0002127	uncultured Gammaproteobacteria bacterium
SWC-02	sea water	ENVO	ENVO:00002149		2010-11-19	Pacific Ocean	GAZ	GAZ:00000360	ocean biome	ENVO	ENVO:01000052	-20.08	degree	UO	UO:0000185	-70.8	degree	UO	UO:0000185	55	meter	UO	UO:0000008	Sample collection	Single amplified genome (SAG) generation	AG-319-J22	OBI	OBI:0002127	SAR324 cluster deltaproteobacterium	heterotrophic
SWC-02	sea water	ENVO	ENVO:00002149		2010-11-19	Pacific Ocean	GAZ	GAZ:00000360	ocean biome	ENVO	ENVO:01000052	-20.08	degree	UO	UO:0000185	-70.8	degree	UO	UO:0000185	55	meter	UO	UO:0000008	Sample collection	Single amplified genome (SAG) generation	AG-319-J23	OBI	OBI:0002127	uncultured Gammaproteobacteria bacterium
SWC-02	sea water	ENVO	ENVO:00002149		2010-11-19	Pacific Ocean	GAZ	GAZ:00000360	ocean biome	ENVO	ENVO:01000052	-20.08	degree	UO	UO:0000185	-70.8	degree	UO	UO:0000185	55	meter	UO	UO:0000008	Sample collection	Single amplified genome (SAG) generation	AG-319-K04	OBI	OBI:0002127	uncultured Pelagibacteraceae bacterium
SWC-02	sea water	ENVO	ENVO:00002149		2010-11-19	Pacific Ocean	GAZ	GAZ:00000360	ocean biome	ENVO	ENVO:01000052	-20.08	degree	UO	UO:0000185	-70.8	degree	UO	UO:0000185	55	meter	UO	UO:0000008	Sample collection	Single amplified genome (SAG) generation	AG-319-K05	OBI	OBI:0002127	uncultured Flavobacteriaceae bacterium
SWC-02	sea water	ENVO	ENVO:00002149		2010-11-19	Pacific Ocean	GAZ	GAZ:00000360	ocean biome	ENVO	ENVO:01000052	-20.08	degree	UO	UO:0000185	-70.8	degree	UO	UO:0000185	55	meter	UO	UO:0000008	Sample collection	Single amplified genome (SAG) generation	AG-319-K08	OBI	OBI:0002127	uncultured Gammaproteobacteria bacterium
SWC-02	sea water	ENVO	ENVO:00002149		2010-11-19	Pacific Ocean	GAZ	GAZ:00000360	ocean biome	ENVO	ENVO:01000052	-20.08	degree	UO	UO:0000185	-70.8	degree	UO	UO:0000185	55	meter	UO	UO:0000008	Sample collection	Single amplified genome (SAG) generation	AG-319-K14	OBI	OBI:0002127	uncultured Alphaproteobacteria bacterium
SWC-02	sea water	ENVO	ENVO:00002149		2010-11-19	Pacific Ocean	GAZ	GAZ:00000360	ocean biome	ENVO	ENVO:01000052	-20.08	degree	UO	UO:0000185	-70.8	degree	UO	UO:0000185	55	meter	UO	UO:0000008	Sample collection	Single amplified genome (SAG) generation	AG-319-K16	OBI	OBI:0002127	uncultured Pelagibacteraceae bacterium
SWC-02	sea water	ENVO	ENVO:00002149		2010-11-19	Pacific Ocean	GAZ	GAZ:00000360	ocean biome	ENVO	ENVO:01000052	-20.08	degree	UO	UO:0000185	-70.8	degree	UO	UO:0000185	55	meter	UO	UO:0000008	Sample collection	Single amplified genome (SAG) generation	AG-319-K19	OBI	OBI:0002127	uncultured Gammaproteobacteria bacterium
SWC-02	sea water	ENVO	ENVO:00002149		2010-11-19	Pacific Ocean	GAZ	GAZ:00000360	ocean biome	ENVO	ENVO:01000052	-20.08	degree	UO	UO:0000185	-70.8	degree	UO	UO:0000185	55	meter	UO	UO:0000008	Sample collection	Single amplified genome (SAG) generation	AG-319-L11	OBI	OBI:0002127	uncultured Gammaproteobacteria bacterium
SWC-02	sea water	ENVO	ENVO:00002149		2010-11-19	Pacific Ocean	GAZ	GAZ:00000360	ocean biome	ENVO	ENVO:01000052	-20.08	degree	UO	UO:0000185	-70.8	degree	UO	UO:0000185	55	meter	UO	UO:0000008	Sample collection	Single amplified genome (SAG) generation	AG-319-L14	OBI	OBI:0002127	uncultured Oceanospirillaceae bacterium
SWC-02	sea water	ENVO	ENVO:00002149		2010-11-19	Pacific Ocean	GAZ	GAZ:00000360	ocean biome	ENVO	ENVO:01000052	-20.08	degree	UO	UO:0000185	-70.8	degree	UO	UO:0000185	55	meter	UO	UO:0000008	Sample collection	Single amplified genome (SAG) generation	AG-319-L16	OBI	OBI:0002127	uncultured Flavobacteriaceae bacterium
SWC-02	sea water	ENVO	ENVO:00002149		2010-11-19	Pacific Ocean	GAZ	GAZ:00000360	ocean biome	ENVO	ENVO:01000052	-20.08	degree	UO	UO:0000185	-70.8	degree	UO	UO:0000185	55	meter	UO	UO:0000008	Sample collection	Single amplified genome (SAG) generation	AG-319-L17	OBI	OBI:0002127	uncultured Gammaproteobacteria bacterium
SWC-02	sea water	ENVO	ENVO:00002149		2010-11-19	Pacific Ocean	GAZ	GAZ:00000360	ocean biome	ENVO	ENVO:01000052	-20.08	degree	UO	UO:0000185	-70.8	degree	UO	UO:0000185	55	meter	UO	UO:0000008	Sample collection	Single amplified genome (SAG) generation	AG-319-L19	OBI	OBI:0002127	uncultured Verrucomicrobia bacterium
SWC-02	sea water	ENVO	ENVO:00002149		2010-11-19	Pacific Ocean	GAZ	GAZ:00000360	ocean biome	ENVO	ENVO:01000052	-20.08	degree	UO	UO:0000185	-70.8	degree	UO	UO:0000185	55	meter	UO	UO:0000008	Sample collection	Single amplified genome (SAG) generation	AG-319-M03	OBI	OBI:0002127	uncultured Proteobacteria bacterium
SWC-02	sea water	ENVO	ENVO:00002149		2010-11-19	Pacific Ocean	GAZ	GAZ:00000360	ocean biome	ENVO	ENVO:01000052	-20.08	degree	UO	UO:0000185	-70.8	degree	UO	UO:0000185	55	meter	UO	UO:0000008	Sample collection	Single amplified genome (SAG) generation	AG-319-M13	OBI	OBI:0002127	uncultured Pelagibacteraceae bacterium
SWC-02	sea water	ENVO	ENVO:00002149		2010-11-19	Pacific Ocean	GAZ	GAZ:00000360	ocean biome	ENVO	ENVO:01000052	-20.08	degree	UO	UO:0000185	-70.8	degree	UO	UO:0000185	55	meter	UO	UO:0000008	Sample collection	Single amplified genome (SAG) generation	AG-319-M14	OBI	OBI:0002127	uncultured Pelagibacteraceae bacterium
SWC-02	sea water	ENVO	ENVO:00002149		2010-11-19	Pacific Ocean	GAZ	GAZ:00000360	ocean biome	ENVO	ENVO:01000052	-20.08	degree	UO	UO:0000185	-70.8	degree	UO	UO:0000185	55	meter	UO	UO:0000008	Sample collection	Single amplified genome (SAG) generation	AG-319-M17	OBI	OBI:0002127	uncultured Acidimicrobiales bacterium
SWC-02	sea water	ENVO	ENVO:00002149		2010-11-19	Pacific Ocean	GAZ	GAZ:00000360	ocean biome	ENVO	ENVO:01000052	-20.08	degree	UO	UO:0000185	-70.8	degree	UO	UO:0000185	55	meter	UO	UO:0000008	Sample collection	Single amplified genome (SAG) generation	AG-319-M23	OBI	OBI:0002127	uncultured Gammaproteobacteria bacterium
SWC-02	sea water	ENVO	ENVO:00002149		2010-11-19	Pacific Ocean	GAZ	GAZ:00000360	ocean biome	ENVO	ENVO:01000052	-20.08	degree	UO	UO:0000185	-70.8	degree	UO	UO:0000185	55	meter	UO	UO:0000008	Sample collection	Single amplified genome (SAG) generation	AG-319-N03	OBI	OBI:0002127	uncultured Pelagibacteraceae bacterium
SWC-02	sea water	ENVO	ENVO:00002149		2010-11-19	Pacific Ocean	GAZ	GAZ:00000360	ocean biome	ENVO	ENVO:01000052	-20.08	degree	UO	UO:0000185	-70.8	degree	UO	UO:0000185	55	meter	UO	UO:0000008	Sample collection	Single amplified genome (SAG) generation	AG-319-N04	OBI	OBI:0002127	uncultured Pelagibacteraceae bacterium
SWC-02	sea water	ENVO	ENVO:00002149		2010-11-19	Pacific Ocean	GAZ	GAZ:00000360	ocean biome	ENVO	ENVO:01000052	-20.08	degree	UO	UO:0000185	-70.8	degree	UO	UO:0000185	55	meter	UO	UO:0000008	Sample collection	Single amplified genome (SAG) generation	AG-319-N19	OBI	OBI:0002127	uncultured Gammaproteobacteria bacterium
SWC-02	sea water	ENVO	ENVO:00002149		2010-11-19	Pacific Ocean	GAZ	GAZ:00000360	ocean biome	ENVO	ENVO:01000052	-20.08	degree	UO	UO:0000185	-70.8	degree	UO	UO:0000185	55	meter	UO	UO:0000008	Sample collection	Single amplified genome (SAG) generation	AG-319-O04	OBI	OBI:0002127	uncultured Gammaproteobacteria bacterium
SWC-02	sea water	ENVO	ENVO:00002149		2010-11-19	Pacific Ocean	GAZ	GAZ:00000360	ocean biome	ENVO	ENVO:01000052	-20.08	degree	UO	UO:0000185	-70.8	degree	UO	UO:0000185	55	meter	UO	UO:0000008	Sample collection	Single amplified genome (SAG) generation	AG-319-O06	OBI	OBI:0002127	uncultured Cryomorphaceae bacterium
SWC-02	sea water	ENVO	ENVO:00002149		2010-11-19	Pacific Ocean	GAZ	GAZ:00000360	ocean biome	ENVO	ENVO:01000052	-20.08	degree	UO	UO:0000185	-70.8	degree	UO	UO:0000185	55	meter	UO	UO:0000008	Sample collection	Single amplified genome (SAG) generation	AG-319-O07	OBI	OBI:0002127	uncultured Cryomorphaceae bacterium
SWC-02	sea water	ENVO	ENVO:00002149		2010-11-19	Pacific Ocean	GAZ	GAZ:00000360	ocean biome	ENVO	ENVO:01000052	-20.08	degree	UO	UO:0000185	-70.8	degree	UO	UO:0000185	55	meter	UO	UO:0000008	Sample collection	Single amplified genome (SAG) generation	AG-319-O10	OBI	OBI:0002127	uncultured Flavobacteriales bacterium
SWC-02	sea water	ENVO	ENVO:00002149		2010-11-19	Pacific Ocean	GAZ	GAZ:00000360	ocean biome	ENVO	ENVO:01000052	-20.08	degree	UO	UO:0000185	-70.8	degree	UO	UO:0000185	55	meter	UO	UO:0000008	Sample collection	Single amplified genome (SAG) generation	AG-319-O13	OBI	OBI:0002127	uncultured Gammaproteobacteria bacterium
SWC-02	sea water	ENVO	ENVO:00002149		2010-11-19	Pacific Ocean	GAZ	GAZ:00000360	ocean biome	ENVO	ENVO:01000052	-20.08	degree	UO	UO:0000185	-70.8	degree	UO	UO:0000185	55	meter	UO	UO:0000008	Sample collection	Single amplified genome (SAG) generation	AG-319-O17	OBI	OBI:0002127	uncultured Gammaproteobacteria bacterium
SWC-02	sea water	ENVO	ENVO:00002149		2010-11-19	Pacific Ocean	GAZ	GAZ:00000360	ocean biome	ENVO	ENVO:01000052	-20.08	degree	UO	UO:0000185	-70.8	degree	UO	UO:0000185	55	meter	UO	UO:0000008	Sample collection	Single amplified genome (SAG) generation	AG-319-O21	OBI	OBI:0002127	uncultured Flavobacteriaceae bacterium
SWC-02	sea water	ENVO	ENVO:00002149		2010-11-19	Pacific Ocean	GAZ	GAZ:00000360	ocean biome	ENVO	ENVO:01000052	-20.08	degree	UO	UO:0000185	-70.8	degree	UO	UO:0000185	55	meter	UO	UO:0000008	Sample collection	Single amplified genome (SAG) generation	AG-319-O23	OBI	OBI:0002127	uncultured Acidimicrobiales bacterium
SWC-02	sea water	ENVO	ENVO:00002149		2010-11-19	Pacific Ocean	GAZ	GAZ:00000360	ocean biome	ENVO	ENVO:01000052	-20.08	degree	UO	UO:0000185	-70.8	degree	UO	UO:0000185	55	meter	UO	UO:0000008	Sample collection	Single amplified genome (SAG) generation	AG-319-P02	OBI	OBI:0002127	uncultured Gammaproteobacteria bacterium
SWC-02	sea water	ENVO	ENVO:00002149		2010-11-19	Pacific Ocean	GAZ	GAZ:00000360	ocean biome	ENVO	ENVO:01000052	-20.08	degree	UO	UO:0000185	-70.8	degree	UO	UO:0000185	55	meter	UO	UO:0000008	Sample collection	Single amplified genome (SAG) generation	AG-319-P03	OBI	OBI:0002127	uncultured Proteobacteria bacterium
SWC-02	sea water	ENVO	ENVO:00002149		2010-11-19	Pacific Ocean	GAZ	GAZ:00000360	ocean biome	ENVO	ENVO:01000052	-20.08	degree	UO	UO:0000185	-70.8	degree	UO	UO:0000185	55	meter	UO	UO:0000008	Sample collection	Single amplified genome (SAG) generation	AG-319-P05	OBI	OBI:0002127	uncultured Gammaproteobacteria bacterium
SWC-02	sea water	ENVO	ENVO:00002149		2010-11-19	Pacific Ocean	GAZ	GAZ:00000360	ocean biome	ENVO	ENVO:01000052	-20.08	degree	UO	UO:0000185	-70.8	degree	UO	UO:0000185	55	meter	UO	UO:0000008	Sample collection	Single amplified genome (SAG) generation	AG-319-P08	OBI	OBI:0002127	uncultured Pelagibacteraceae bacterium
SWC-02	sea water	ENVO	ENVO:00002149		2010-11-19	Pacific Ocean	GAZ	GAZ:00000360	ocean biome	ENVO	ENVO:01000052	-20.08	degree	UO	UO:0000185	-70.8	degree	UO	UO:0000185	55	meter	UO	UO:0000008	Sample collection	Single amplified genome (SAG) generation	AG-319-P10	OBI	OBI:0002127	uncultured Gammaproteobacteria bacterium
SWC-02	sea water	ENVO	ENVO:00002149		2010-11-19	Pacific Ocean	GAZ	GAZ:00000360	ocean biome	ENVO	ENVO:01000052	-20.08	degree	UO	UO:0000185	-70.8	degree	UO	UO:0000185	55	meter	UO	UO:0000008	Sample collection	Single amplified genome (SAG) generation	AG-319-P13	OBI	OBI:0002127	uncultured Flavobacteriaceae bacterium
SWC-02	sea water	ENVO	ENVO:00002149		2010-11-19	Pacific Ocean	GAZ	GAZ:00000360	ocean biome	ENVO	ENVO:01000052	-20.08	degree	UO	UO:0000185	-70.8	degree	UO	UO:0000185	55	meter	UO	UO:0000008	Sample collection	Single amplified genome (SAG) generation	AG-319-P14	OBI	OBI:0002127	uncultured Pelagibacteraceae bacterium
SWC-02	sea water	ENVO	ENVO:00002149		2010-11-19	Pacific Ocean	GAZ	GAZ:00000360	ocean biome	ENVO	ENVO:01000052	-20.08	degree	UO	UO:0000185	-70.8	degree	UO	UO:0000185	55	meter	UO	UO:0000008	Sample collection	Single amplified genome (SAG) generation	AG-319-P16	OBI	OBI:0002127	uncultured Gammaproteobacteria bacterium
SWC-02	sea water	ENVO	ENVO:00002149		2010-11-19	Pacific Ocean	GAZ	GAZ:00000360	ocean biome	ENVO	ENVO:01000052	-20.08	degree	UO	UO:0000185	-70.8	degree	UO	UO:0000185	55	meter	UO	UO:0000008	Sample collection	Single amplified genome (SAG) generation	AG-319-P17	OBI	OBI:0002127	uncultured Flavobacteriaceae bacterium
SWC-02	sea water	ENVO	ENVO:00002149		2010-11-19	Pacific Ocean	GAZ	GAZ:00000360	ocean biome	ENVO	ENVO:01000052	-20.08	degree	UO	UO:0000185	-70.8	degree	UO	UO:0000185	55	meter	UO	UO:0000008	Sample collection	Single amplified genome (SAG) generation	AG-319-P20	OBI	OBI:0002127	uncultured Pelagibacteraceae bacterium
SWC-02	sea water	ENVO	ENVO:00002149		2010-11-19	Pacific Ocean	GAZ	GAZ:00000360	ocean biome	ENVO	ENVO:01000052	-20.08	degree	UO	UO:0000185	-70.8	degree	UO	UO:0000185	55	meter	UO	UO:0000008	Sample collection	Single amplified genome (SAG) generation	AG-319-P21	OBI	OBI:0002127	uncultured Gammaproteobacteria bacterium
SWC-03	sea water	ENVO	ENVO:00002149		2010-11-29	Pacific Ocean	GAZ	GAZ:00000360	ocean biome	ENVO	ENVO:01000052	-23.46	degree	UO	UO:0000185	-88.77	degree	UO	UO:0000185	14	meter	UO	UO:0000008	Sample collection	Single amplified genome (SAG) generation	AG-321-A11	OBI	OBI:0002127	uncultured bacterium
SWC-03	sea water	ENVO	ENVO:00002149		2010-11-29	Pacific Ocean	GAZ	GAZ:00000360	ocean biome	ENVO	ENVO:01000052	-23.46	degree	UO	UO:0000185	-88.77	degree	UO	UO:0000185	14	meter	UO	UO:0000008	Sample collection	Single amplified genome (SAG) generation	AG-321-A13	OBI	OBI:0002127	SAR116 cluster alphaproteobacterium	heterotrophic
SWC-03	sea water	ENVO	ENVO:00002149		2010-11-29	Pacific Ocean	GAZ	GAZ:00000360	ocean biome	ENVO	ENVO:01000052	-23.46	degree	UO	UO:0000185	-88.77	degree	UO	UO:0000185	14	meter	UO	UO:0000008	Sample collection	Single amplified genome (SAG) generation	AG-321-B08	OBI	OBI:0002127	uncultured Prochlorococcus sp.	autotrophic
SWC-03	sea water	ENVO	ENVO:00002149		2010-11-29	Pacific Ocean	GAZ	GAZ:00000360	ocean biome	ENVO	ENVO:01000052	-23.46	degree	UO	UO:0000185	-88.77	degree	UO	UO:0000185	14	meter	UO	UO:0000008	Sample collection	Single amplified genome (SAG) generation	AG-321-B15	OBI	OBI:0002127	uncultured Prochlorococcus sp.	autotrophic
SWC-03	sea water	ENVO	ENVO:00002149		2010-11-29	Pacific Ocean	GAZ	GAZ:00000360	ocean biome	ENVO	ENVO:01000052	-23.46	degree	UO	UO:0000185	-88.77	degree	UO	UO:0000185	14	meter	UO	UO:0000008	Sample collection	Single amplified genome (SAG) generation	AG-321-D23	OBI	OBI:0002127	uncultured Prochlorococcus sp.	autotrophic
SWC-03	sea water	ENVO	ENVO:00002149		2010-11-29	Pacific Ocean	GAZ	GAZ:00000360	ocean biome	ENVO	ENVO:01000052	-23.46	degree	UO	UO:0000185	-88.77	degree	UO	UO:0000185	14	meter	UO	UO:0000008	Sample collection	Single amplified genome (SAG) generation	AG-321-E21	OBI	OBI:0002127	uncultured Prochlorococcus sp.	autotrophic
SWC-03	sea water	ENVO	ENVO:00002149		2010-11-29	Pacific Ocean	GAZ	GAZ:00000360	ocean biome	ENVO	ENVO:01000052	-23.46	degree	UO	UO:0000185	-88.77	degree	UO	UO:0000185	14	meter	UO	UO:0000008	Sample collection	Single amplified genome (SAG) generation	AG-321-F02	OBI	OBI:0002127	uncultured Prochlorococcus sp.	autotrophic
SWC-03	sea water	ENVO	ENVO:00002149		2010-11-29	Pacific Ocean	GAZ	GAZ:00000360	ocean biome	ENVO	ENVO:01000052	-23.46	degree	UO	UO:0000185	-88.77	degree	UO	UO:0000185	14	meter	UO	UO:0000008	Sample collection	Single amplified genome (SAG) generation	AG-321-G20	OBI	OBI:0002127	uncultured Prochlorococcus sp.	autotrophic
SWC-03	sea water	ENVO	ENVO:00002149		2010-11-29	Pacific Ocean	GAZ	GAZ:00000360	ocean biome	ENVO	ENVO:01000052	-23.46	degree	UO	UO:0000185	-88.77	degree	UO	UO:0000185	14	meter	UO	UO:0000008	Sample collection	Single amplified genome (SAG) generation	AG-321-G21	OBI	OBI:0002127	uncultured Prochlorococcus sp.	autotrophic
SWC-03	sea water	ENVO	ENVO:00002149		2010-11-29	Pacific Ocean	GAZ	GAZ:00000360	ocean biome	ENVO	ENVO:01000052	-23.46	degree	UO	UO:0000185	-88.77	degree	UO	UO:0000185	14	meter	UO	UO:0000008	Sample collection	Single amplified genome (SAG) generation	AG-321-I09	OBI	OBI:0002127	uncultured Prochlorococcus sp.	autotrophic
SWC-03	sea water	ENVO	ENVO:00002149		2010-11-29	Pacific Ocean	GAZ	GAZ:00000360	ocean biome	ENVO	ENVO:01000052	-23.46	degree	UO	UO:0000185	-88.77	degree	UO	UO:0000185	14	meter	UO	UO:0000008	Sample collection	Single amplified genome (SAG) generation	AG-321-K06	OBI	OBI:0002127	uncultured Prochlorococcus sp.	autotrophic
SWC-03	sea water	ENVO	ENVO:00002149		2010-11-29	Pacific Ocean	GAZ	GAZ:00000360	ocean biome	ENVO	ENVO:01000052	-23.46	degree	UO	UO:0000185	-88.77	degree	UO	UO:0000185	14	meter	UO	UO:0000008	Sample collection	Single amplified genome (SAG) generation	AG-321-K11	OBI	OBI:0002127	uncultured Prochlorococcus sp.	autotrophic
SWC-03	sea water	ENVO	ENVO:00002149		2010-11-29	Pacific Ocean	GAZ	GAZ:00000360	ocean biome	ENVO	ENVO:01000052	-23.46	degree	UO	UO:0000185	-88.77	degree	UO	UO:0000185	14	meter	UO	UO:0000008	Sample collection	Single amplified genome (SAG) generation	AG-321-K23	OBI	OBI:0002127	SAR116 cluster alphaproteobacterium	heterotrophic
SWC-03	sea water	ENVO	ENVO:00002149		2010-11-29	Pacific Ocean	GAZ	GAZ:00000360	ocean biome	ENVO	ENVO:01000052	-23.46	degree	UO	UO:0000185	-88.77	degree	UO	UO:0000185	14	meter	UO	UO:0000008	Sample collection	Single amplified genome (SAG) generation	AG-321-L23	OBI	OBI:0002127	uncultured Prochlorococcus sp.	autotrophic
SWC-03	sea water	ENVO	ENVO:00002149		2010-11-29	Pacific Ocean	GAZ	GAZ:00000360	ocean biome	ENVO	ENVO:01000052	-23.46	degree	UO	UO:0000185	-88.77	degree	UO	UO:0000185	14	meter	UO	UO:0000008	Sample collection	Single amplified genome (SAG) generation	AG-321-M21	OBI	OBI:0002127	uncultured Prochlorococcus sp.	autotrophic
SWC-03	sea water	ENVO	ENVO:00002149		2010-11-29	Pacific Ocean	GAZ	GAZ:00000360	ocean biome	ENVO	ENVO:01000052	-23.46	degree	UO	UO:0000185	-88.77	degree	UO	UO:0000185	14	meter	UO	UO:0000008	Sample collection	Single amplified genome (SAG) generation	AG-321-O21	OBI	OBI:0002127	uncultured Prochlorococcus sp.	autotrophic
SWC-03	sea water	ENVO	ENVO:00002149		2010-11-29	Pacific Ocean	GAZ	GAZ:00000360	ocean biome	ENVO	ENVO:01000052	-23.46	degree	UO	UO:0000185	-88.77	degree	UO	UO:0000185	14	meter	UO	UO:0000008	Sample collection	Single amplified genome (SAG) generation	AG-321-P21	OBI	OBI:0002127	uncultured Prochlorococcus sp.	autotrophic
SWC-03	sea water	ENVO	ENVO:00002149		2010-11-29	Pacific Ocean	GAZ	GAZ:00000360	ocean biome	ENVO	ENVO:01000052	-23.46	degree	UO	UO:0000185	-88.77	degree	UO	UO:0000185	14	meter	UO	UO:0000008	Sample collection	Single amplified genome (SAG) generation	AG-323-A01	OBI	OBI:0002127	uncultured Synechococcus sp.	autotrophic
SWC-03	sea water	ENVO	ENVO:00002149		2010-11-29	Pacific Ocean	GAZ	GAZ:00000360	ocean biome	ENVO	ENVO:01000052	-23.46	degree	UO	UO:0000185	-88.77	degree	UO	UO:0000185	14	meter	UO	UO:0000008	Sample collection	Single amplified genome (SAG) generation	AG-323-A11	OBI	OBI:0002127	uncultured Synechococcus sp.	autotrophic
SWC-03	sea water	ENVO	ENVO:00002149		2010-11-29	Pacific Ocean	GAZ	GAZ:00000360	ocean biome	ENVO	ENVO:01000052	-23.46	degree	UO	UO:0000185	-88.77	degree	UO	UO:0000185	14	meter	UO	UO:0000008	Sample collection	Single amplified genome (SAG) generation	AG-323-B19	OBI	OBI:0002127	uncultured bacterium
SWC-03	sea water	ENVO	ENVO:00002149		2010-11-29	Pacific Ocean	GAZ	GAZ:00000360	ocean biome	ENVO	ENVO:01000052	-23.46	degree	UO	UO:0000185	-88.77	degree	UO	UO:0000185	14	meter	UO	UO:0000008	Sample collection	Single amplified genome (SAG) generation	AG-323-C04	OBI	OBI:0002127	uncultured marine archaeum
SWC-03	sea water	ENVO	ENVO:00002149		2010-11-29	Pacific Ocean	GAZ	GAZ:00000360	ocean biome	ENVO	ENVO:01000052	-23.46	degree	UO	UO:0000185	-88.77	degree	UO	UO:0000185	14	meter	UO	UO:0000008	Sample collection	Single amplified genome (SAG) generation	AG-323-D06	OBI	OBI:0002127	uncultured bacterium
SWC-03	sea water	ENVO	ENVO:00002149		2010-11-29	Pacific Ocean	GAZ	GAZ:00000360	ocean biome	ENVO	ENVO:01000052	-23.46	degree	UO	UO:0000185	-88.77	degree	UO	UO:0000185	14	meter	UO	UO:0000008	Sample collection	Single amplified genome (SAG) generation	AG-323-D18	OBI	OBI:0002127	uncultured bacterium
SWC-03	sea water	ENVO	ENVO:00002149		2010-11-29	Pacific Ocean	GAZ	GAZ:00000360	ocean biome	ENVO	ENVO:01000052	-23.46	degree	UO	UO:0000185	-88.77	degree	UO	UO:0000185	14	meter	UO	UO:0000008	Sample collection	Single amplified genome (SAG) generation	AG-323-E20	OBI	OBI:0002127	uncultured bacterium
SWC-03	sea water	ENVO	ENVO:00002149		2010-11-29	Pacific Ocean	GAZ	GAZ:00000360	ocean biome	ENVO	ENVO:01000052	-23.46	degree	UO	UO:0000185	-88.77	degree	UO	UO:0000185	14	meter	UO	UO:0000008	Sample collection	Single amplified genome (SAG) generation	AG-323-F11	OBI	OBI:0002127	uncultured Synechococcus sp.	autotrophic
SWC-03	sea water	ENVO	ENVO:00002149		2010-11-29	Pacific Ocean	GAZ	GAZ:00000360	ocean biome	ENVO	ENVO:01000052	-23.46	degree	UO	UO:0000185	-88.77	degree	UO	UO:0000185	14	meter	UO	UO:0000008	Sample collection	Single amplified genome (SAG) generation	AG-323-G20	OBI	OBI:0002127	uncultured Synechococcus sp.	autotrophic
SWC-03	sea water	ENVO	ENVO:00002149		2010-11-29	Pacific Ocean	GAZ	GAZ:00000360	ocean biome	ENVO	ENVO:01000052	-23.46	degree	UO	UO:0000185	-88.77	degree	UO	UO:0000185	14	meter	UO	UO:0000008	Sample collection	Single amplified genome (SAG) generation	AG-323-L13	OBI	OBI:0002127	uncultured bacterium
SWC-03	sea water	ENVO	ENVO:00002149		2010-11-29	Pacific Ocean	GAZ	GAZ:00000360	ocean biome	ENVO	ENVO:01000052	-23.46	degree	UO	UO:0000185	-88.77	degree	UO	UO:0000185	14	meter	UO	UO:0000008	Sample collection	Single amplified genome (SAG) generation	AG-323-L21	OBI	OBI:0002127	uncultured bacterium
SWC-03	sea water	ENVO	ENVO:00002149		2010-11-29	Pacific Ocean	GAZ	GAZ:00000360	ocean biome	ENVO	ENVO:01000052	-23.46	degree	UO	UO:0000185	-88.77	degree	UO	UO:0000185	14	meter	UO	UO:0000008	Sample collection	Single amplified genome (SAG) generation	AG-323-O03	OBI	OBI:0002127	uncultured bacterium
SWC-03	sea water	ENVO	ENVO:00002149		2010-11-29	Pacific Ocean	GAZ	GAZ:00000360	ocean biome	ENVO	ENVO:01000052	-23.46	degree	UO	UO:0000185	-88.77	degree	UO	UO:0000185	14	meter	UO	UO:0000008	Sample collection	Single amplified genome (SAG) generation	AG-323-O19	OBI	OBI:0002127	uncultured bacterium
SWC-03	sea water	ENVO	ENVO:00002149		2010-11-29	Pacific Ocean	GAZ	GAZ:00000360	ocean biome	ENVO	ENVO:01000052	-23.46	degree	UO	UO:0000185	-88.77	degree	UO	UO:0000185	14	meter	UO	UO:0000008	Sample collection	Single amplified genome (SAG) generation	AG-323-O22	OBI	OBI:0002127	uncultured Synechococcus sp.	autotrophic
SWC-03	sea water	ENVO	ENVO:00002149		2010-11-29	Pacific Ocean	GAZ	GAZ:00000360	ocean biome	ENVO	ENVO:01000052	-23.46	degree	UO	UO:0000185	-88.77	degree	UO	UO:0000185	14	meter	UO	UO:0000008	Sample collection	Single amplified genome (SAG) generation	AG-325-A02	OBI	OBI:0002127	uncultured Pelagibacteraceae bacterium
SWC-03	sea water	ENVO	ENVO:00002149		2010-11-29	Pacific Ocean	GAZ	GAZ:00000360	ocean biome	ENVO	ENVO:01000052	-23.46	degree	UO	UO:0000185	-88.77	degree	UO	UO:0000185	14	meter	UO	UO:0000008	Sample collection	Single amplified genome (SAG) generation	AG-325-A05	OBI	OBI:0002127	uncultured Pelagibacteraceae bacterium
SWC-03	sea water	ENVO	ENVO:00002149		2010-11-29	Pacific Ocean	GAZ	GAZ:00000360	ocean biome	ENVO	ENVO:01000052	-23.46	degree	UO	UO:0000185	-88.77	degree	UO	UO:0000185	14	meter	UO	UO:0000008	Sample collection	Single amplified genome (SAG) generation	AG-325-A06	OBI	OBI:0002127	uncultured Pelagibacteraceae bacterium
SWC-03	sea water	ENVO	ENVO:00002149		2010-11-29	Pacific Ocean	GAZ	GAZ:00000360	ocean biome	ENVO	ENVO:01000052	-23.46	degree	UO	UO:0000185	-88.77	degree	UO	UO:0000185	14	meter	UO	UO:0000008	Sample collection	Single amplified genome (SAG) generation	AG-325-A09	OBI	OBI:0002127	uncultured Pelagibacteraceae bacterium
SWC-03	sea water	ENVO	ENVO:00002149		2010-11-29	Pacific Ocean	GAZ	GAZ:00000360	ocean biome	ENVO	ENVO:01000052	-23.46	degree	UO	UO:0000185	-88.77	degree	UO	UO:0000185	14	meter	UO	UO:0000008	Sample collection	Single amplified genome (SAG) generation	AG-325-A11	OBI	OBI:0002127	uncultured Pelagibacteraceae bacterium
SWC-03	sea water	ENVO	ENVO:00002149		2010-11-29	Pacific Ocean	GAZ	GAZ:00000360	ocean biome	ENVO	ENVO:01000052	-23.46	degree	UO	UO:0000185	-88.77	degree	UO	UO:0000185	14	meter	UO	UO:0000008	Sample collection	Single amplified genome (SAG) generation	AG-325-A13	OBI	OBI:0002127	uncultured Pelagibacteraceae bacterium
SWC-03	sea water	ENVO	ENVO:00002149		2010-11-29	Pacific Ocean	GAZ	GAZ:00000360	ocean biome	ENVO	ENVO:01000052	-23.46	degree	UO	UO:0000185	-88.77	degree	UO	UO:0000185	14	meter	UO	UO:0000008	Sample collection	Single amplified genome (SAG) generation	AG-325-A15	OBI	OBI:0002127	uncultured Gammaproteobacteria bacterium
SWC-03	sea water	ENVO	ENVO:00002149		2010-11-29	Pacific Ocean	GAZ	GAZ:00000360	ocean biome	ENVO	ENVO:01000052	-23.46	degree	UO	UO:0000185	-88.77	degree	UO	UO:0000185	14	meter	UO	UO:0000008	Sample collection	Single amplified genome (SAG) generation	AG-325-A20	OBI	OBI:0002127	uncultured Gammaproteobacteria bacterium
SWC-03	sea water	ENVO	ENVO:00002149		2010-11-29	Pacific Ocean	GAZ	GAZ:00000360	ocean biome	ENVO	ENVO:01000052	-23.46	degree	UO	UO:0000185	-88.77	degree	UO	UO:0000185	14	meter	UO	UO:0000008	Sample collection	Single amplified genome (SAG) generation	AG-325-A21	OBI	OBI:0002127	uncultured Pelagibacteraceae bacterium
SWC-03	sea water	ENVO	ENVO:00002149		2010-11-29	Pacific Ocean	GAZ	GAZ:00000360	ocean biome	ENVO	ENVO:01000052	-23.46	degree	UO	UO:0000185	-88.77	degree	UO	UO:0000185	14	meter	UO	UO:0000008	Sample collection	Single amplified genome (SAG) generation	AG-325-A22	OBI	OBI:0002127	uncultured Gammaproteobacteria bacterium
SWC-03	sea water	ENVO	ENVO:00002149		2010-11-29	Pacific Ocean	GAZ	GAZ:00000360	ocean biome	ENVO	ENVO:01000052	-23.46	degree	UO	UO:0000185	-88.77	degree	UO	UO:0000185	14	meter	UO	UO:0000008	Sample collection	Single amplified genome (SAG) generation	AG-325-A23	OBI	OBI:0002127	uncultured Alphaproteobacteria bacterium
SWC-03	sea water	ENVO	ENVO:00002149		2010-11-29	Pacific Ocean	GAZ	GAZ:00000360	ocean biome	ENVO	ENVO:01000052	-23.46	degree	UO	UO:0000185	-88.77	degree	UO	UO:0000185	14	meter	UO	UO:0000008	Sample collection	Single amplified genome (SAG) generation	AG-325-B03	OBI	OBI:0002127	uncultured Gammaproteobacteria bacterium
SWC-03	sea water	ENVO	ENVO:00002149		2010-11-29	Pacific Ocean	GAZ	GAZ:00000360	ocean biome	ENVO	ENVO:01000052	-23.46	degree	UO	UO:0000185	-88.77	degree	UO	UO:0000185	14	meter	UO	UO:0000008	Sample collection	Single amplified genome (SAG) generation	AG-325-B04	OBI	OBI:0002127	uncultured Alphaproteobacteria bacterium
SWC-03	sea water	ENVO	ENVO:00002149		2010-11-29	Pacific Ocean	GAZ	GAZ:00000360	ocean biome	ENVO	ENVO:01000052	-23.46	degree	UO	UO:0000185	-88.77	degree	UO	UO:0000185	14	meter	UO	UO:0000008	Sample collection	Single amplified genome (SAG) generation	AG-325-B06	OBI	OBI:0002127	uncultured Flavobacteriaceae bacterium
SWC-03	sea water	ENVO	ENVO:00002149		2010-11-29	Pacific Ocean	GAZ	GAZ:00000360	ocean biome	ENVO	ENVO:01000052	-23.46	degree	UO	UO:0000185	-88.77	degree	UO	UO:0000185	14	meter	UO	UO:0000008	Sample collection	Single amplified genome (SAG) generation	AG-325-B10	OBI	OBI:0002127	uncultured Pelagibacteraceae bacterium
SWC-03	sea water	ENVO	ENVO:00002149		2010-11-29	Pacific Ocean	GAZ	GAZ:00000360	ocean biome	ENVO	ENVO:01000052	-23.46	degree	UO	UO:0000185	-88.77	degree	UO	UO:0000185	14	meter	UO	UO:0000008	Sample collection	Single amplified genome (SAG) generation	AG-325-B11	OBI	OBI:0002127	uncultured Bacteria
SWC-03	sea water	ENVO	ENVO:00002149		2010-11-29	Pacific Ocean	GAZ	GAZ:00000360	ocean biome	ENVO	ENVO:01000052	-23.46	degree	UO	UO:0000185	-88.77	degree	UO	UO:0000185	14	meter	UO	UO:0000008	Sample collection	Single amplified genome (SAG) generation	AG-325-B13	OBI	OBI:0002127	uncultured Alphaproteobacteria bacterium
SWC-03	sea water	ENVO	ENVO:00002149		2010-11-29	Pacific Ocean	GAZ	GAZ:00000360	ocean biome	ENVO	ENVO:01000052	-23.46	degree	UO	UO:0000185	-88.77	degree	UO	UO:0000185	14	meter	UO	UO:0000008	Sample collection	Single amplified genome (SAG) generation	AG-325-B16	OBI	OBI:0002127	uncultured Pelagibacteraceae bacterium
SWC-03	sea water	ENVO	ENVO:00002149		2010-11-29	Pacific Ocean	GAZ	GAZ:00000360	ocean biome	ENVO	ENVO:01000052	-23.46	degree	UO	UO:0000185	-88.77	degree	UO	UO:0000185	14	meter	UO	UO:0000008	Sample collection	Single amplified genome (SAG) generation	AG-325-B18	OBI	OBI:0002127	uncultured Alphaproteobacteria bacterium
SWC-03	sea water	ENVO	ENVO:00002149		2010-11-29	Pacific Ocean	GAZ	GAZ:00000360	ocean biome	ENVO	ENVO:01000052	-23.46	degree	UO	UO:0000185	-88.77	degree	UO	UO:0000185	14	meter	UO	UO:0000008	Sample collection	Single amplified genome (SAG) generation	AG-325-B21	OBI	OBI:0002127	uncultured Gammaproteobacteria bacterium
SWC-03	sea water	ENVO	ENVO:00002149		2010-11-29	Pacific Ocean	GAZ	GAZ:00000360	ocean biome	ENVO	ENVO:01000052	-23.46	degree	UO	UO:0000185	-88.77	degree	UO	UO:0000185	14	meter	UO	UO:0000008	Sample collection	Single amplified genome (SAG) generation	AG-325-C02	OBI	OBI:0002127	uncultured Pelagibacteraceae bacterium	heterotrophic
SWC-03	sea water	ENVO	ENVO:00002149		2010-11-29	Pacific Ocean	GAZ	GAZ:00000360	ocean biome	ENVO	ENVO:01000052	-23.46	degree	UO	UO:0000185	-88.77	degree	UO	UO:0000185	14	meter	UO	UO:0000008	Sample collection	Single amplified genome (SAG) generation	AG-325-C03	OBI	OBI:0002127	uncultured Pelagibacteraceae bacterium	heterotrophic
SWC-03	sea water	ENVO	ENVO:00002149		2010-11-29	Pacific Ocean	GAZ	GAZ:00000360	ocean biome	ENVO	ENVO:01000052	-23.46	degree	UO	UO:0000185	-88.77	degree	UO	UO:0000185	14	meter	UO	UO:0000008	Sample collection	Single amplified genome (SAG) generation	AG-325-C06	OBI	OBI:0002127	uncultured Alphaproteobacteria bacterium
SWC-03	sea water	ENVO	ENVO:00002149		2010-11-29	Pacific Ocean	GAZ	GAZ:00000360	ocean biome	ENVO	ENVO:01000052	-23.46	degree	UO	UO:0000185	-88.77	degree	UO	UO:0000185	14	meter	UO	UO:0000008	Sample collection	Single amplified genome (SAG) generation	AG-325-C07	OBI	OBI:0002127	uncultured Pelagibacteraceae bacterium
SWC-03	sea water	ENVO	ENVO:00002149		2010-11-29	Pacific Ocean	GAZ	GAZ:00000360	ocean biome	ENVO	ENVO:01000052	-23.46	degree	UO	UO:0000185	-88.77	degree	UO	UO:0000185	14	meter	UO	UO:0000008	Sample collection	Single amplified genome (SAG) generation	AG-325-C09	OBI	OBI:0002127	uncultured Gammaproteobacteria bacterium
SWC-03	sea water	ENVO	ENVO:00002149		2010-11-29	Pacific Ocean	GAZ	GAZ:00000360	ocean biome	ENVO	ENVO:01000052	-23.46	degree	UO	UO:0000185	-88.77	degree	UO	UO:0000185	14	meter	UO	UO:0000008	Sample collection	Single amplified genome (SAG) generation	AG-325-C10	OBI	OBI:0002127	uncultured Pelagibacteraceae bacterium	heterotrophic
SWC-03	sea water	ENVO	ENVO:00002149		2010-11-29	Pacific Ocean	GAZ	GAZ:00000360	ocean biome	ENVO	ENVO:01000052	-23.46	degree	UO	UO:0000185	-88.77	degree	UO	UO:0000185	14	meter	UO	UO:0000008	Sample collection	Single amplified genome (SAG) generation	AG-325-C14	OBI	OBI:0002127	uncultured Pelagibacteraceae bacterium
SWC-03	sea water	ENVO	ENVO:00002149		2010-11-29	Pacific Ocean	GAZ	GAZ:00000360	ocean biome	ENVO	ENVO:01000052	-23.46	degree	UO	UO:0000185	-88.77	degree	UO	UO:0000185	14	meter	UO	UO:0000008	Sample collection	Single amplified genome (SAG) generation	AG-325-C15	OBI	OBI:0002127	uncultured Planctomycetaceae bacterium
SWC-03	sea water	ENVO	ENVO:00002149		2010-11-29	Pacific Ocean	GAZ	GAZ:00000360	ocean biome	ENVO	ENVO:01000052	-23.46	degree	UO	UO:0000185	-88.77	degree	UO	UO:0000185	14	meter	UO	UO:0000008	Sample collection	Single amplified genome (SAG) generation	AG-325-C18	OBI	OBI:0002127	uncultured Pelagibacteraceae bacterium
SWC-03	sea water	ENVO	ENVO:00002149		2010-11-29	Pacific Ocean	GAZ	GAZ:00000360	ocean biome	ENVO	ENVO:01000052	-23.46	degree	UO	UO:0000185	-88.77	degree	UO	UO:0000185	14	meter	UO	UO:0000008	Sample collection	Single amplified genome (SAG) generation	AG-325-C21	OBI	OBI:0002127	uncultured Pelagibacteraceae bacterium
SWC-03	sea water	ENVO	ENVO:00002149		2010-11-29	Pacific Ocean	GAZ	GAZ:00000360	ocean biome	ENVO	ENVO:01000052	-23.46	degree	UO	UO:0000185	-88.77	degree	UO	UO:0000185	14	meter	UO	UO:0000008	Sample collection	Single amplified genome (SAG) generation	AG-325-D02	OBI	OBI:0002127	uncultured Alphaproteobacteria bacterium
SWC-03	sea water	ENVO	ENVO:00002149		2010-11-29	Pacific Ocean	GAZ	GAZ:00000360	ocean biome	ENVO	ENVO:01000052	-23.46	degree	UO	UO:0000185	-88.77	degree	UO	UO:0000185	14	meter	UO	UO:0000008	Sample collection	Single amplified genome (SAG) generation	AG-325-D03	OBI	OBI:0002127	uncultured Pelagibacteraceae bacterium
SWC-03	sea water	ENVO	ENVO:00002149		2010-11-29	Pacific Ocean	GAZ	GAZ:00000360	ocean biome	ENVO	ENVO:01000052	-23.46	degree	UO	UO:0000185	-88.77	degree	UO	UO:0000185	14	meter	UO	UO:0000008	Sample collection	Single amplified genome (SAG) generation	AG-325-D04	OBI	OBI:0002127	uncultured Cyanobacteria bacterium
SWC-03	sea water	ENVO	ENVO:00002149		2010-11-29	Pacific Ocean	GAZ	GAZ:00000360	ocean biome	ENVO	ENVO:01000052	-23.46	degree	UO	UO:0000185	-88.77	degree	UO	UO:0000185	14	meter	UO	UO:0000008	Sample collection	Single amplified genome (SAG) generation	AG-325-D05	OBI	OBI:0002127	uncultured Alphaproteobacteria bacterium
SWC-03	sea water	ENVO	ENVO:00002149		2010-11-29	Pacific Ocean	GAZ	GAZ:00000360	ocean biome	ENVO	ENVO:01000052	-23.46	degree	UO	UO:0000185	-88.77	degree	UO	UO:0000185	14	meter	UO	UO:0000008	Sample collection	Single amplified genome (SAG) generation	AG-325-D07	OBI	OBI:0002127	uncultured Pelagibacteraceae bacterium
SWC-03	sea water	ENVO	ENVO:00002149		2010-11-29	Pacific Ocean	GAZ	GAZ:00000360	ocean biome	ENVO	ENVO:01000052	-23.46	degree	UO	UO:0000185	-88.77	degree	UO	UO:0000185	14	meter	UO	UO:0000008	Sample collection	Single amplified genome (SAG) generation	AG-325-D08	OBI	OBI:0002127	uncultured Bacteria
SWC-03	sea water	ENVO	ENVO:00002149		2010-11-29	Pacific Ocean	GAZ	GAZ:00000360	ocean biome	ENVO	ENVO:01000052	-23.46	degree	UO	UO:0000185	-88.77	degree	UO	UO:0000185	14	meter	UO	UO:0000008	Sample collection	Single amplified genome (SAG) generation	AG-325-D09	OBI	OBI:0002127	uncultured Alphaproteobacteria bacterium
SWC-03	sea water	ENVO	ENVO:00002149		2010-11-29	Pacific Ocean	GAZ	GAZ:00000360	ocean biome	ENVO	ENVO:01000052	-23.46	degree	UO	UO:0000185	-88.77	degree	UO	UO:0000185	14	meter	UO	UO:0000008	Sample collection	Single amplified genome (SAG) generation	AG-325-D10	OBI	OBI:0002127	uncultured Pelagibacteraceae bacterium
SWC-03	sea water	ENVO	ENVO:00002149		2010-11-29	Pacific Ocean	GAZ	GAZ:00000360	ocean biome	ENVO	ENVO:01000052	-23.46	degree	UO	UO:0000185	-88.77	degree	UO	UO:0000185	14	meter	UO	UO:0000008	Sample collection	Single amplified genome (SAG) generation	AG-325-D13	OBI	OBI:0002127	uncultured Pelagibacteraceae bacterium
SWC-03	sea water	ENVO	ENVO:00002149		2010-11-29	Pacific Ocean	GAZ	GAZ:00000360	ocean biome	ENVO	ENVO:01000052	-23.46	degree	UO	UO:0000185	-88.77	degree	UO	UO:0000185	14	meter	UO	UO:0000008	Sample collection	Single amplified genome (SAG) generation	AG-325-D16	OBI	OBI:0002127	uncultured Alphaproteobacteria bacterium
SWC-03	sea water	ENVO	ENVO:00002149		2010-11-29	Pacific Ocean	GAZ	GAZ:00000360	ocean biome	ENVO	ENVO:01000052	-23.46	degree	UO	UO:0000185	-88.77	degree	UO	UO:0000185	14	meter	UO	UO:0000008	Sample collection	Single amplified genome (SAG) generation	AG-325-D20	OBI	OBI:0002127	uncultured Pelagibacteraceae bacterium
SWC-03	sea water	ENVO	ENVO:00002149		2010-11-29	Pacific Ocean	GAZ	GAZ:00000360	ocean biome	ENVO	ENVO:01000052	-23.46	degree	UO	UO:0000185	-88.77	degree	UO	UO:0000185	14	meter	UO	UO:0000008	Sample collection	Single amplified genome (SAG) generation	AG-325-D23	OBI	OBI:0002127	uncultured Gammaproteobacteria bacterium
SWC-03	sea water	ENVO	ENVO:00002149		2010-11-29	Pacific Ocean	GAZ	GAZ:00000360	ocean biome	ENVO	ENVO:01000052	-23.46	degree	UO	UO:0000185	-88.77	degree	UO	UO:0000185	14	meter	UO	UO:0000008	Sample collection	Single amplified genome (SAG) generation	AG-325-E02	OBI	OBI:0002127	uncultured Pelagibacteraceae bacterium
SWC-03	sea water	ENVO	ENVO:00002149		2010-11-29	Pacific Ocean	GAZ	GAZ:00000360	ocean biome	ENVO	ENVO:01000052	-23.46	degree	UO	UO:0000185	-88.77	degree	UO	UO:0000185	14	meter	UO	UO:0000008	Sample collection	Single amplified genome (SAG) generation	AG-325-E04	OBI	OBI:0002127	uncultured Flavobacteriaceae bacterium
SWC-03	sea water	ENVO	ENVO:00002149		2010-11-29	Pacific Ocean	GAZ	GAZ:00000360	ocean biome	ENVO	ENVO:01000052	-23.46	degree	UO	UO:0000185	-88.77	degree	UO	UO:0000185	14	meter	UO	UO:0000008	Sample collection	Single amplified genome (SAG) generation	AG-325-E07	OBI	OBI:0002127	uncultured Flavobacteriaceae bacterium
SWC-03	sea water	ENVO	ENVO:00002149		2010-11-29	Pacific Ocean	GAZ	GAZ:00000360	ocean biome	ENVO	ENVO:01000052	-23.46	degree	UO	UO:0000185	-88.77	degree	UO	UO:0000185	14	meter	UO	UO:0000008	Sample collection	Single amplified genome (SAG) generation	AG-325-E08	OBI	OBI:0002127	uncultured Pelagibacteraceae bacterium	heterotrophic
SWC-03	sea water	ENVO	ENVO:00002149		2010-11-29	Pacific Ocean	GAZ	GAZ:00000360	ocean biome	ENVO	ENVO:01000052	-23.46	degree	UO	UO:0000185	-88.77	degree	UO	UO:0000185	14	meter	UO	UO:0000008	Sample collection	Single amplified genome (SAG) generation	AG-325-E10	OBI	OBI:0002127	uncultured Alphaproteobacteria bacterium
SWC-03	sea water	ENVO	ENVO:00002149		2010-11-29	Pacific Ocean	GAZ	GAZ:00000360	ocean biome	ENVO	ENVO:01000052	-23.46	degree	UO	UO:0000185	-88.77	degree	UO	UO:0000185	14	meter	UO	UO:0000008	Sample collection	Single amplified genome (SAG) generation	AG-325-E11	OBI	OBI:0002127	uncultured Pelagibacteraceae bacterium
SWC-03	sea water	ENVO	ENVO:00002149		2010-11-29	Pacific Ocean	GAZ	GAZ:00000360	ocean biome	ENVO	ENVO:01000052	-23.46	degree	UO	UO:0000185	-88.77	degree	UO	UO:0000185	14	meter	UO	UO:0000008	Sample collection	Single amplified genome (SAG) generation	AG-325-E13	OBI	OBI:0002127	uncultured Pelagibacteraceae bacterium	heterotrophic
SWC-03	sea water	ENVO	ENVO:00002149		2010-11-29	Pacific Ocean	GAZ	GAZ:00000360	ocean biome	ENVO	ENVO:01000052	-23.46	degree	UO	UO:0000185	-88.77	degree	UO	UO:0000185	14	meter	UO	UO:0000008	Sample collection	Single amplified genome (SAG) generation	AG-325-E16	OBI	OBI:0002127	uncultured Gammaproteobacteria bacterium
SWC-03	sea water	ENVO	ENVO:00002149		2010-11-29	Pacific Ocean	GAZ	GAZ:00000360	ocean biome	ENVO	ENVO:01000052	-23.46	degree	UO	UO:0000185	-88.77	degree	UO	UO:0000185	14	meter	UO	UO:0000008	Sample collection	Single amplified genome (SAG) generation	AG-325-E18	OBI	OBI:0002127	uncultured Cyanobacteria bacterium
SWC-03	sea water	ENVO	ENVO:00002149		2010-11-29	Pacific Ocean	GAZ	GAZ:00000360	ocean biome	ENVO	ENVO:01000052	-23.46	degree	UO	UO:0000185	-88.77	degree	UO	UO:0000185	14	meter	UO	UO:0000008	Sample collection	Single amplified genome (SAG) generation	AG-325-E20	OBI	OBI:0002127	uncultured Pelagibacteraceae bacterium
SWC-03	sea water	ENVO	ENVO:00002149		2010-11-29	Pacific Ocean	GAZ	GAZ:00000360	ocean biome	ENVO	ENVO:01000052	-23.46	degree	UO	UO:0000185	-88.77	degree	UO	UO:0000185	14	meter	UO	UO:0000008	Sample collection	Single amplified genome (SAG) generation	AG-325-E22	OBI	OBI:0002127	uncultured Pelagibacteraceae bacterium
SWC-03	sea water	ENVO	ENVO:00002149		2010-11-29	Pacific Ocean	GAZ	GAZ:00000360	ocean biome	ENVO	ENVO:01000052	-23.46	degree	UO	UO:0000185	-88.77	degree	UO	UO:0000185	14	meter	UO	UO:0000008	Sample collection	Single amplified genome (SAG) generation	AG-325-E23	OBI	OBI:0002127	uncultured Pelagibacteraceae bacterium	heterotrophic
SWC-03	sea water	ENVO	ENVO:00002149		2010-11-29	Pacific Ocean	GAZ	GAZ:00000360	ocean biome	ENVO	ENVO:01000052	-23.46	degree	UO	UO:0000185	-88.77	degree	UO	UO:0000185	14	meter	UO	UO:0000008	Sample collection	Single amplified genome (SAG) generation	AG-325-F03	OBI	OBI:0002127	uncultured Pelagibacteraceae bacterium
SWC-03	sea water	ENVO	ENVO:00002149		2010-11-29	Pacific Ocean	GAZ	GAZ:00000360	ocean biome	ENVO	ENVO:01000052	-23.46	degree	UO	UO:0000185	-88.77	degree	UO	UO:0000185	14	meter	UO	UO:0000008	Sample collection	Single amplified genome (SAG) generation	AG-325-F04	OBI	OBI:0002127	uncultured Flavobacteriaceae bacterium
SWC-03	sea water	ENVO	ENVO:00002149		2010-11-29	Pacific Ocean	GAZ	GAZ:00000360	ocean biome	ENVO	ENVO:01000052	-23.46	degree	UO	UO:0000185	-88.77	degree	UO	UO:0000185	14	meter	UO	UO:0000008	Sample collection	Single amplified genome (SAG) generation	AG-325-F08	OBI	OBI:0002127	uncultured Rhodospirillaceae bacterium
SWC-03	sea water	ENVO	ENVO:00002149		2010-11-29	Pacific Ocean	GAZ	GAZ:00000360	ocean biome	ENVO	ENVO:01000052	-23.46	degree	UO	UO:0000185	-88.77	degree	UO	UO:0000185	14	meter	UO	UO:0000008	Sample collection	Single amplified genome (SAG) generation	AG-325-F09	OBI	OBI:0002127	uncultured Flavobacteriaceae bacterium
SWC-03	sea water	ENVO	ENVO:00002149		2010-11-29	Pacific Ocean	GAZ	GAZ:00000360	ocean biome	ENVO	ENVO:01000052	-23.46	degree	UO	UO:0000185	-88.77	degree	UO	UO:0000185	14	meter	UO	UO:0000008	Sample collection	Single amplified genome (SAG) generation	AG-325-F13	OBI	OBI:0002127	uncultured Pelagibacteraceae bacterium	heterotrophic
SWC-03	sea water	ENVO	ENVO:00002149		2010-11-29	Pacific Ocean	GAZ	GAZ:00000360	ocean biome	ENVO	ENVO:01000052	-23.46	degree	UO	UO:0000185	-88.77	degree	UO	UO:0000185	14	meter	UO	UO:0000008	Sample collection	Single amplified genome (SAG) generation	AG-325-F15	OBI	OBI:0002127	uncultured Pelagibacteraceae bacterium	heterotrophic
SWC-03	sea water	ENVO	ENVO:00002149		2010-11-29	Pacific Ocean	GAZ	GAZ:00000360	ocean biome	ENVO	ENVO:01000052	-23.46	degree	UO	UO:0000185	-88.77	degree	UO	UO:0000185	14	meter	UO	UO:0000008	Sample collection	Single amplified genome (SAG) generation	AG-325-F17	OBI	OBI:0002127	uncultured Pelagibacteraceae bacterium
SWC-03	sea water	ENVO	ENVO:00002149		2010-11-29	Pacific Ocean	GAZ	GAZ:00000360	ocean biome	ENVO	ENVO:01000052	-23.46	degree	UO	UO:0000185	-88.77	degree	UO	UO:0000185	14	meter	UO	UO:0000008	Sample collection	Single amplified genome (SAG) generation	AG-325-F21	OBI	OBI:0002127	uncultured Pelagibacteraceae bacterium
SWC-03	sea water	ENVO	ENVO:00002149		2010-11-29	Pacific Ocean	GAZ	GAZ:00000360	ocean biome	ENVO	ENVO:01000052	-23.46	degree	UO	UO:0000185	-88.77	degree	UO	UO:0000185	14	meter	UO	UO:0000008	Sample collection	Single amplified genome (SAG) generation	AG-325-F22	OBI	OBI:0002127	SAR116 cluster alphaproteobacterium	heterotrophic
SWC-03	sea water	ENVO	ENVO:00002149		2010-11-29	Pacific Ocean	GAZ	GAZ:00000360	ocean biome	ENVO	ENVO:01000052	-23.46	degree	UO	UO:0000185	-88.77	degree	UO	UO:0000185	14	meter	UO	UO:0000008	Sample collection	Single amplified genome (SAG) generation	AG-325-F23	OBI	OBI:0002127	uncultured Alphaproteobacteria bacterium
SWC-03	sea water	ENVO	ENVO:00002149		2010-11-29	Pacific Ocean	GAZ	GAZ:00000360	ocean biome	ENVO	ENVO:01000052	-23.46	degree	UO	UO:0000185	-88.77	degree	UO	UO:0000185	14	meter	UO	UO:0000008	Sample collection	Single amplified genome (SAG) generation	AG-325-G02	OBI	OBI:0002127	uncultured Pelagibacteraceae bacterium
SWC-03	sea water	ENVO	ENVO:00002149		2010-11-29	Pacific Ocean	GAZ	GAZ:00000360	ocean biome	ENVO	ENVO:01000052	-23.46	degree	UO	UO:0000185	-88.77	degree	UO	UO:0000185	14	meter	UO	UO:0000008	Sample collection	Single amplified genome (SAG) generation	AG-325-G03	OBI	OBI:0002127	uncultured Pelagibacteraceae bacterium
SWC-03	sea water	ENVO	ENVO:00002149		2010-11-29	Pacific Ocean	GAZ	GAZ:00000360	ocean biome	ENVO	ENVO:01000052	-23.46	degree	UO	UO:0000185	-88.77	degree	UO	UO:0000185	14	meter	UO	UO:0000008	Sample collection	Single amplified genome (SAG) generation	AG-325-G04	OBI	OBI:0002127	uncultured Pelagibacteraceae bacterium
SWC-03	sea water	ENVO	ENVO:00002149		2010-11-29	Pacific Ocean	GAZ	GAZ:00000360	ocean biome	ENVO	ENVO:01000052	-23.46	degree	UO	UO:0000185	-88.77	degree	UO	UO:0000185	14	meter	UO	UO:0000008	Sample collection	Single amplified genome (SAG) generation	AG-325-G05	OBI	OBI:0002127	uncultured Gammaproteobacteria bacterium
SWC-03	sea water	ENVO	ENVO:00002149		2010-11-29	Pacific Ocean	GAZ	GAZ:00000360	ocean biome	ENVO	ENVO:01000052	-23.46	degree	UO	UO:0000185	-88.77	degree	UO	UO:0000185	14	meter	UO	UO:0000008	Sample collection	Single amplified genome (SAG) generation	AG-325-G06	OBI	OBI:0002127	uncultured Flavobacteriales bacterium
SWC-03	sea water	ENVO	ENVO:00002149		2010-11-29	Pacific Ocean	GAZ	GAZ:00000360	ocean biome	ENVO	ENVO:01000052	-23.46	degree	UO	UO:0000185	-88.77	degree	UO	UO:0000185	14	meter	UO	UO:0000008	Sample collection	Single amplified genome (SAG) generation	AG-325-G08	OBI	OBI:0002127	uncultured Pelagibacteraceae bacterium
SWC-03	sea water	ENVO	ENVO:00002149		2010-11-29	Pacific Ocean	GAZ	GAZ:00000360	ocean biome	ENVO	ENVO:01000052	-23.46	degree	UO	UO:0000185	-88.77	degree	UO	UO:0000185	14	meter	UO	UO:0000008	Sample collection	Single amplified genome (SAG) generation	AG-325-G10	OBI	OBI:0002127	uncultured Pelagibacteraceae bacterium
SWC-03	sea water	ENVO	ENVO:00002149		2010-11-29	Pacific Ocean	GAZ	GAZ:00000360	ocean biome	ENVO	ENVO:01000052	-23.46	degree	UO	UO:0000185	-88.77	degree	UO	UO:0000185	14	meter	UO	UO:0000008	Sample collection	Single amplified genome (SAG) generation	AG-325-G11	OBI	OBI:0002127	uncultured Gammaproteobacteria bacterium
SWC-03	sea water	ENVO	ENVO:00002149		2010-11-29	Pacific Ocean	GAZ	GAZ:00000360	ocean biome	ENVO	ENVO:01000052	-23.46	degree	UO	UO:0000185	-88.77	degree	UO	UO:0000185	14	meter	UO	UO:0000008	Sample collection	Single amplified genome (SAG) generation	AG-325-G13	OBI	OBI:0002127	uncultured Alphaproteobacteria bacterium
SWC-03	sea water	ENVO	ENVO:00002149		2010-11-29	Pacific Ocean	GAZ	GAZ:00000360	ocean biome	ENVO	ENVO:01000052	-23.46	degree	UO	UO:0000185	-88.77	degree	UO	UO:0000185	14	meter	UO	UO:0000008	Sample collection	Single amplified genome (SAG) generation	AG-325-G15	OBI	OBI:0002127	uncultured Pelagibacteraceae bacterium
SWC-03	sea water	ENVO	ENVO:00002149		2010-11-29	Pacific Ocean	GAZ	GAZ:00000360	ocean biome	ENVO	ENVO:01000052	-23.46	degree	UO	UO:0000185	-88.77	degree	UO	UO:0000185	14	meter	UO	UO:0000008	Sample collection	Single amplified genome (SAG) generation	AG-325-G19	OBI	OBI:0002127	uncultured Pelagibacteraceae bacterium
SWC-03	sea water	ENVO	ENVO:00002149		2010-11-29	Pacific Ocean	GAZ	GAZ:00000360	ocean biome	ENVO	ENVO:01000052	-23.46	degree	UO	UO:0000185	-88.77	degree	UO	UO:0000185	14	meter	UO	UO:0000008	Sample collection	Single amplified genome (SAG) generation	AG-325-G20	OBI	OBI:0002127	uncultured Pelagibacteraceae bacterium
SWC-03	sea water	ENVO	ENVO:00002149		2010-11-29	Pacific Ocean	GAZ	GAZ:00000360	ocean biome	ENVO	ENVO:01000052	-23.46	degree	UO	UO:0000185	-88.77	degree	UO	UO:0000185	14	meter	UO	UO:0000008	Sample collection	Single amplified genome (SAG) generation	AG-325-G21	OBI	OBI:0002127	uncultured Pelagibacteraceae bacterium
SWC-03	sea water	ENVO	ENVO:00002149		2010-11-29	Pacific Ocean	GAZ	GAZ:00000360	ocean biome	ENVO	ENVO:01000052	-23.46	degree	UO	UO:0000185	-88.77	degree	UO	UO:0000185	14	meter	UO	UO:0000008	Sample collection	Single amplified genome (SAG) generation	AG-325-I02	OBI	OBI:0002127	uncultured Pelagibacteraceae bacterium
SWC-03	sea water	ENVO	ENVO:00002149		2010-11-29	Pacific Ocean	GAZ	GAZ:00000360	ocean biome	ENVO	ENVO:01000052	-23.46	degree	UO	UO:0000185	-88.77	degree	UO	UO:0000185	14	meter	UO	UO:0000008	Sample collection	Single amplified genome (SAG) generation	AG-325-I05	OBI	OBI:0002127	uncultured Pelagibacteraceae bacterium
SWC-03	sea water	ENVO	ENVO:00002149		2010-11-29	Pacific Ocean	GAZ	GAZ:00000360	ocean biome	ENVO	ENVO:01000052	-23.46	degree	UO	UO:0000185	-88.77	degree	UO	UO:0000185	14	meter	UO	UO:0000008	Sample collection	Single amplified genome (SAG) generation	AG-325-I07	OBI	OBI:0002127	uncultured Pelagibacteraceae bacterium
SWC-03	sea water	ENVO	ENVO:00002149		2010-11-29	Pacific Ocean	GAZ	GAZ:00000360	ocean biome	ENVO	ENVO:01000052	-23.46	degree	UO	UO:0000185	-88.77	degree	UO	UO:0000185	14	meter	UO	UO:0000008	Sample collection	Single amplified genome (SAG) generation	AG-325-I09	OBI	OBI:0002127	uncultured Flavobacteriaceae bacterium
SWC-03	sea water	ENVO	ENVO:00002149		2010-11-29	Pacific Ocean	GAZ	GAZ:00000360	ocean biome	ENVO	ENVO:01000052	-23.46	degree	UO	UO:0000185	-88.77	degree	UO	UO:0000185	14	meter	UO	UO:0000008	Sample collection	Single amplified genome (SAG) generation	AG-325-I11	OBI	OBI:0002127	uncultured Gammaproteobacteria bacterium
SWC-03	sea water	ENVO	ENVO:00002149		2010-11-29	Pacific Ocean	GAZ	GAZ:00000360	ocean biome	ENVO	ENVO:01000052	-23.46	degree	UO	UO:0000185	-88.77	degree	UO	UO:0000185	14	meter	UO	UO:0000008	Sample collection	Single amplified genome (SAG) generation	AG-325-I13	OBI	OBI:0002127	uncultured Pelagibacteraceae bacterium
SWC-03	sea water	ENVO	ENVO:00002149		2010-11-29	Pacific Ocean	GAZ	GAZ:00000360	ocean biome	ENVO	ENVO:01000052	-23.46	degree	UO	UO:0000185	-88.77	degree	UO	UO:0000185	14	meter	UO	UO:0000008	Sample collection	Single amplified genome (SAG) generation	AG-325-I16	OBI	OBI:0002127	uncultured Pelagibacteraceae bacterium
SWC-03	sea water	ENVO	ENVO:00002149		2010-11-29	Pacific Ocean	GAZ	GAZ:00000360	ocean biome	ENVO	ENVO:01000052	-23.46	degree	UO	UO:0000185	-88.77	degree	UO	UO:0000185	14	meter	UO	UO:0000008	Sample collection	Single amplified genome (SAG) generation	AG-325-I17	OBI	OBI:0002127	uncultured Puniceicoccaceae bacterium
SWC-03	sea water	ENVO	ENVO:00002149		2010-11-29	Pacific Ocean	GAZ	GAZ:00000360	ocean biome	ENVO	ENVO:01000052	-23.46	degree	UO	UO:0000185	-88.77	degree	UO	UO:0000185	14	meter	UO	UO:0000008	Sample collection	Single amplified genome (SAG) generation	AG-325-I19	OBI	OBI:0002127	uncultured Pelagibacteraceae bacterium
SWC-03	sea water	ENVO	ENVO:00002149		2010-11-29	Pacific Ocean	GAZ	GAZ:00000360	ocean biome	ENVO	ENVO:01000052	-23.46	degree	UO	UO:0000185	-88.77	degree	UO	UO:0000185	14	meter	UO	UO:0000008	Sample collection	Single amplified genome (SAG) generation	AG-325-I20	OBI	OBI:0002127	uncultured Alphaproteobacteria bacterium
SWC-03	sea water	ENVO	ENVO:00002149		2010-11-29	Pacific Ocean	GAZ	GAZ:00000360	ocean biome	ENVO	ENVO:01000052	-23.46	degree	UO	UO:0000185	-88.77	degree	UO	UO:0000185	14	meter	UO	UO:0000008	Sample collection	Single amplified genome (SAG) generation	AG-325-I21	OBI	OBI:0002127	SAR116 cluster alphaproteobacterium	heterotrophic
SWC-03	sea water	ENVO	ENVO:00002149		2010-11-29	Pacific Ocean	GAZ	GAZ:00000360	ocean biome	ENVO	ENVO:01000052	-23.46	degree	UO	UO:0000185	-88.77	degree	UO	UO:0000185	14	meter	UO	UO:0000008	Sample collection	Single amplified genome (SAG) generation	AG-325-I23	OBI	OBI:0002127	uncultured Gammaproteobacteria bacterium
SWC-03	sea water	ENVO	ENVO:00002149		2010-11-29	Pacific Ocean	GAZ	GAZ:00000360	ocean biome	ENVO	ENVO:01000052	-23.46	degree	UO	UO:0000185	-88.77	degree	UO	UO:0000185	14	meter	UO	UO:0000008	Sample collection	Single amplified genome (SAG) generation	AG-325-J06	OBI	OBI:0002127	uncultured Bacteria
SWC-03	sea water	ENVO	ENVO:00002149		2010-11-29	Pacific Ocean	GAZ	GAZ:00000360	ocean biome	ENVO	ENVO:01000052	-23.46	degree	UO	UO:0000185	-88.77	degree	UO	UO:0000185	14	meter	UO	UO:0000008	Sample collection	Single amplified genome (SAG) generation	AG-325-J07	OBI	OBI:0002127	uncultured Alphaproteobacteria bacterium
SWC-03	sea water	ENVO	ENVO:00002149		2010-11-29	Pacific Ocean	GAZ	GAZ:00000360	ocean biome	ENVO	ENVO:01000052	-23.46	degree	UO	UO:0000185	-88.77	degree	UO	UO:0000185	14	meter	UO	UO:0000008	Sample collection	Single amplified genome (SAG) generation	AG-325-J11	OBI	OBI:0002127	uncultured Gammaproteobacteria bacterium
SWC-03	sea water	ENVO	ENVO:00002149		2010-11-29	Pacific Ocean	GAZ	GAZ:00000360	ocean biome	ENVO	ENVO:01000052	-23.46	degree	UO	UO:0000185	-88.77	degree	UO	UO:0000185	14	meter	UO	UO:0000008	Sample collection	Single amplified genome (SAG) generation	AG-325-J13	OBI	OBI:0002127	uncultured Pelagibacteraceae bacterium	heterotrophic
SWC-03	sea water	ENVO	ENVO:00002149		2010-11-29	Pacific Ocean	GAZ	GAZ:00000360	ocean biome	ENVO	ENVO:01000052	-23.46	degree	UO	UO:0000185	-88.77	degree	UO	UO:0000185	14	meter	UO	UO:0000008	Sample collection	Single amplified genome (SAG) generation	AG-325-J17	OBI	OBI:0002127	uncultured Pelagibacteraceae bacterium	heterotrophic
SWC-03	sea water	ENVO	ENVO:00002149		2010-11-29	Pacific Ocean	GAZ	GAZ:00000360	ocean biome	ENVO	ENVO:01000052	-23.46	degree	UO	UO:0000185	-88.77	degree	UO	UO:0000185	14	meter	UO	UO:0000008	Sample collection	Single amplified genome (SAG) generation	AG-325-J18	OBI	OBI:0002127	uncultured Rhodobacteraceae bacterium
SWC-03	sea water	ENVO	ENVO:00002149		2010-11-29	Pacific Ocean	GAZ	GAZ:00000360	ocean biome	ENVO	ENVO:01000052	-23.46	degree	UO	UO:0000185	-88.77	degree	UO	UO:0000185	14	meter	UO	UO:0000008	Sample collection	Single amplified genome (SAG) generation	AG-325-J19	OBI	OBI:0002127	uncultured Cyanobacteria bacterium
SWC-03	sea water	ENVO	ENVO:00002149		2010-11-29	Pacific Ocean	GAZ	GAZ:00000360	ocean biome	ENVO	ENVO:01000052	-23.46	degree	UO	UO:0000185	-88.77	degree	UO	UO:0000185	14	meter	UO	UO:0000008	Sample collection	Single amplified genome (SAG) generation	AG-325-J22	OBI	OBI:0002127	uncultured Cryomorphaceae bacterium
SWC-03	sea water	ENVO	ENVO:00002149		2010-11-29	Pacific Ocean	GAZ	GAZ:00000360	ocean biome	ENVO	ENVO:01000052	-23.46	degree	UO	UO:0000185	-88.77	degree	UO	UO:0000185	14	meter	UO	UO:0000008	Sample collection	Single amplified genome (SAG) generation	AG-325-K02	OBI	OBI:0002127	uncultured Pelagibacteraceae bacterium
SWC-03	sea water	ENVO	ENVO:00002149		2010-11-29	Pacific Ocean	GAZ	GAZ:00000360	ocean biome	ENVO	ENVO:01000052	-23.46	degree	UO	UO:0000185	-88.77	degree	UO	UO:0000185	14	meter	UO	UO:0000008	Sample collection	Single amplified genome (SAG) generation	AG-325-K03	OBI	OBI:0002127	uncultured Pelagibacteraceae bacterium
SWC-03	sea water	ENVO	ENVO:00002149		2010-11-29	Pacific Ocean	GAZ	GAZ:00000360	ocean biome	ENVO	ENVO:01000052	-23.46	degree	UO	UO:0000185	-88.77	degree	UO	UO:0000185	14	meter	UO	UO:0000008	Sample collection	Single amplified genome (SAG) generation	AG-325-K05	OBI	OBI:0002127	uncultured Pelagibacteraceae bacterium
SWC-03	sea water	ENVO	ENVO:00002149		2010-11-29	Pacific Ocean	GAZ	GAZ:00000360	ocean biome	ENVO	ENVO:01000052	-23.46	degree	UO	UO:0000185	-88.77	degree	UO	UO:0000185	14	meter	UO	UO:0000008	Sample collection	Single amplified genome (SAG) generation	AG-325-K06	OBI	OBI:0002127	SAR116 cluster alphaproteobacterium	heterotrophic
SWC-03	sea water	ENVO	ENVO:00002149		2010-11-29	Pacific Ocean	GAZ	GAZ:00000360	ocean biome	ENVO	ENVO:01000052	-23.46	degree	UO	UO:0000185	-88.77	degree	UO	UO:0000185	14	meter	UO	UO:0000008	Sample collection	Single amplified genome (SAG) generation	AG-325-K07	OBI	OBI:0002127	uncultured Pelagibacteraceae bacterium
SWC-03	sea water	ENVO	ENVO:00002149		2010-11-29	Pacific Ocean	GAZ	GAZ:00000360	ocean biome	ENVO	ENVO:01000052	-23.46	degree	UO	UO:0000185	-88.77	degree	UO	UO:0000185	14	meter	UO	UO:0000008	Sample collection	Single amplified genome (SAG) generation	AG-325-K09	OBI	OBI:0002127	uncultured Pelagibacteraceae bacterium
SWC-03	sea water	ENVO	ENVO:00002149		2010-11-29	Pacific Ocean	GAZ	GAZ:00000360	ocean biome	ENVO	ENVO:01000052	-23.46	degree	UO	UO:0000185	-88.77	degree	UO	UO:0000185	14	meter	UO	UO:0000008	Sample collection	Single amplified genome (SAG) generation	AG-325-K11	OBI	OBI:0002127	uncultured Pelagibacteraceae bacterium
SWC-03	sea water	ENVO	ENVO:00002149		2010-11-29	Pacific Ocean	GAZ	GAZ:00000360	ocean biome	ENVO	ENVO:01000052	-23.46	degree	UO	UO:0000185	-88.77	degree	UO	UO:0000185	14	meter	UO	UO:0000008	Sample collection	Single amplified genome (SAG) generation	AG-325-K13	OBI	OBI:0002127	uncultured Gammaproteobacteria bacterium
SWC-03	sea water	ENVO	ENVO:00002149		2010-11-29	Pacific Ocean	GAZ	GAZ:00000360	ocean biome	ENVO	ENVO:01000052	-23.46	degree	UO	UO:0000185	-88.77	degree	UO	UO:0000185	14	meter	UO	UO:0000008	Sample collection	Single amplified genome (SAG) generation	AG-325-K14	OBI	OBI:0002127	uncultured Alphaproteobacteria bacterium
SWC-03	sea water	ENVO	ENVO:00002149		2010-11-29	Pacific Ocean	GAZ	GAZ:00000360	ocean biome	ENVO	ENVO:01000052	-23.46	degree	UO	UO:0000185	-88.77	degree	UO	UO:0000185	14	meter	UO	UO:0000008	Sample collection	Single amplified genome (SAG) generation	AG-325-K17	OBI	OBI:0002127	uncultured Pelagibacteraceae bacterium
SWC-03	sea water	ENVO	ENVO:00002149		2010-11-29	Pacific Ocean	GAZ	GAZ:00000360	ocean biome	ENVO	ENVO:01000052	-23.46	degree	UO	UO:0000185	-88.77	degree	UO	UO:0000185	14	meter	UO	UO:0000008	Sample collection	Single amplified genome (SAG) generation	AG-325-K18	OBI	OBI:0002127	uncultured Pelagibacteraceae bacterium
SWC-03	sea water	ENVO	ENVO:00002149		2010-11-29	Pacific Ocean	GAZ	GAZ:00000360	ocean biome	ENVO	ENVO:01000052	-23.46	degree	UO	UO:0000185	-88.77	degree	UO	UO:0000185	14	meter	UO	UO:0000008	Sample collection	Single amplified genome (SAG) generation	AG-325-L02	OBI	OBI:0002127	uncultured Pelagibacteraceae bacterium
SWC-03	sea water	ENVO	ENVO:00002149		2010-11-29	Pacific Ocean	GAZ	GAZ:00000360	ocean biome	ENVO	ENVO:01000052	-23.46	degree	UO	UO:0000185	-88.77	degree	UO	UO:0000185	14	meter	UO	UO:0000008	Sample collection	Single amplified genome (SAG) generation	AG-325-L05	OBI	OBI:0002127	uncultured Pelagibacteraceae bacterium
SWC-03	sea water	ENVO	ENVO:00002149		2010-11-29	Pacific Ocean	GAZ	GAZ:00000360	ocean biome	ENVO	ENVO:01000052	-23.46	degree	UO	UO:0000185	-88.77	degree	UO	UO:0000185	14	meter	UO	UO:0000008	Sample collection	Single amplified genome (SAG) generation	AG-325-L06	OBI	OBI:0002127	uncultured Alphaproteobacteria bacterium
SWC-03	sea water	ENVO	ENVO:00002149		2010-11-29	Pacific Ocean	GAZ	GAZ:00000360	ocean biome	ENVO	ENVO:01000052	-23.46	degree	UO	UO:0000185	-88.77	degree	UO	UO:0000185	14	meter	UO	UO:0000008	Sample collection	Single amplified genome (SAG) generation	AG-325-L08	OBI	OBI:0002127	uncultured Pelagibacteraceae bacterium
SWC-03	sea water	ENVO	ENVO:00002149		2010-11-29	Pacific Ocean	GAZ	GAZ:00000360	ocean biome	ENVO	ENVO:01000052	-23.46	degree	UO	UO:0000185	-88.77	degree	UO	UO:0000185	14	meter	UO	UO:0000008	Sample collection	Single amplified genome (SAG) generation	AG-325-L09	OBI	OBI:0002127	uncultured Flavobacteriaceae bacterium
SWC-03	sea water	ENVO	ENVO:00002149		2010-11-29	Pacific Ocean	GAZ	GAZ:00000360	ocean biome	ENVO	ENVO:01000052	-23.46	degree	UO	UO:0000185	-88.77	degree	UO	UO:0000185	14	meter	UO	UO:0000008	Sample collection	Single amplified genome (SAG) generation	AG-325-L18	OBI	OBI:0002127	uncultured Pelagibacteraceae bacterium
SWC-03	sea water	ENVO	ENVO:00002149		2010-11-29	Pacific Ocean	GAZ	GAZ:00000360	ocean biome	ENVO	ENVO:01000052	-23.46	degree	UO	UO:0000185	-88.77	degree	UO	UO:0000185	14	meter	UO	UO:0000008	Sample collection	Single amplified genome (SAG) generation	AG-325-L19	OBI	OBI:0002127	uncultured Pelagibacteraceae bacterium
SWC-03	sea water	ENVO	ENVO:00002149		2010-11-29	Pacific Ocean	GAZ	GAZ:00000360	ocean biome	ENVO	ENVO:01000052	-23.46	degree	UO	UO:0000185	-88.77	degree	UO	UO:0000185	14	meter	UO	UO:0000008	Sample collection	Single amplified genome (SAG) generation	AG-325-L20	OBI	OBI:0002127	uncultured Alphaproteobacteria bacterium
SWC-03	sea water	ENVO	ENVO:00002149		2010-11-29	Pacific Ocean	GAZ	GAZ:00000360	ocean biome	ENVO	ENVO:01000052	-23.46	degree	UO	UO:0000185	-88.77	degree	UO	UO:0000185	14	meter	UO	UO:0000008	Sample collection	Single amplified genome (SAG) generation	AG-325-L23	OBI	OBI:0002127	uncultured Cyanobacteria bacterium
SWC-03	sea water	ENVO	ENVO:00002149		2010-11-29	Pacific Ocean	GAZ	GAZ:00000360	ocean biome	ENVO	ENVO:01000052	-23.46	degree	UO	UO:0000185	-88.77	degree	UO	UO:0000185	14	meter	UO	UO:0000008	Sample collection	Single amplified genome (SAG) generation	AG-325-M04	OBI	OBI:0002127	uncultured Pelagibacteraceae bacterium
SWC-03	sea water	ENVO	ENVO:00002149		2010-11-29	Pacific Ocean	GAZ	GAZ:00000360	ocean biome	ENVO	ENVO:01000052	-23.46	degree	UO	UO:0000185	-88.77	degree	UO	UO:0000185	14	meter	UO	UO:0000008	Sample collection	Single amplified genome (SAG) generation	AG-325-M05	OBI	OBI:0002127	uncultured Rhodospirillaceae bacterium
SWC-03	sea water	ENVO	ENVO:00002149		2010-11-29	Pacific Ocean	GAZ	GAZ:00000360	ocean biome	ENVO	ENVO:01000052	-23.46	degree	UO	UO:0000185	-88.77	degree	UO	UO:0000185	14	meter	UO	UO:0000008	Sample collection	Single amplified genome (SAG) generation	AG-325-M08	OBI	OBI:0002127	uncultured Pelagibacteraceae bacterium
SWC-03	sea water	ENVO	ENVO:00002149		2010-11-29	Pacific Ocean	GAZ	GAZ:00000360	ocean biome	ENVO	ENVO:01000052	-23.46	degree	UO	UO:0000185	-88.77	degree	UO	UO:0000185	14	meter	UO	UO:0000008	Sample collection	Single amplified genome (SAG) generation	AG-325-M09	OBI	OBI:0002127	uncultured Pelagibacteraceae bacterium
SWC-03	sea water	ENVO	ENVO:00002149		2010-11-29	Pacific Ocean	GAZ	GAZ:00000360	ocean biome	ENVO	ENVO:01000052	-23.46	degree	UO	UO:0000185	-88.77	degree	UO	UO:0000185	14	meter	UO	UO:0000008	Sample collection	Single amplified genome (SAG) generation	AG-325-M19	OBI	OBI:0002127	uncultured Flavobacteriaceae bacterium
SWC-03	sea water	ENVO	ENVO:00002149		2010-11-29	Pacific Ocean	GAZ	GAZ:00000360	ocean biome	ENVO	ENVO:01000052	-23.46	degree	UO	UO:0000185	-88.77	degree	UO	UO:0000185	14	meter	UO	UO:0000008	Sample collection	Single amplified genome (SAG) generation	AG-325-N03	OBI	OBI:0002127	uncultured Pelagibacteraceae bacterium
SWC-03	sea water	ENVO	ENVO:00002149		2010-11-29	Pacific Ocean	GAZ	GAZ:00000360	ocean biome	ENVO	ENVO:01000052	-23.46	degree	UO	UO:0000185	-88.77	degree	UO	UO:0000185	14	meter	UO	UO:0000008	Sample collection	Single amplified genome (SAG) generation	AG-325-N05	OBI	OBI:0002127	uncultured Pelagibacteraceae bacterium
SWC-03	sea water	ENVO	ENVO:00002149		2010-11-29	Pacific Ocean	GAZ	GAZ:00000360	ocean biome	ENVO	ENVO:01000052	-23.46	degree	UO	UO:0000185	-88.77	degree	UO	UO:0000185	14	meter	UO	UO:0000008	Sample collection	Single amplified genome (SAG) generation	AG-325-N07	OBI	OBI:0002127	uncultured Pelagibacteraceae bacterium
SWC-03	sea water	ENVO	ENVO:00002149		2010-11-29	Pacific Ocean	GAZ	GAZ:00000360	ocean biome	ENVO	ENVO:01000052	-23.46	degree	UO	UO:0000185	-88.77	degree	UO	UO:0000185	14	meter	UO	UO:0000008	Sample collection	Single amplified genome (SAG) generation	AG-325-N10	OBI	OBI:0002127	uncultured Gammaproteobacteria bacterium
SWC-03	sea water	ENVO	ENVO:00002149		2010-11-29	Pacific Ocean	GAZ	GAZ:00000360	ocean biome	ENVO	ENVO:01000052	-23.46	degree	UO	UO:0000185	-88.77	degree	UO	UO:0000185	14	meter	UO	UO:0000008	Sample collection	Single amplified genome (SAG) generation	AG-325-N15	OBI	OBI:0002127	uncultured Actinomycetales bacterium
SWC-03	sea water	ENVO	ENVO:00002149		2010-11-29	Pacific Ocean	GAZ	GAZ:00000360	ocean biome	ENVO	ENVO:01000052	-23.46	degree	UO	UO:0000185	-88.77	degree	UO	UO:0000185	14	meter	UO	UO:0000008	Sample collection	Single amplified genome (SAG) generation	AG-325-N16	OBI	OBI:0002127	uncultured Pelagibacteraceae bacterium
SWC-03	sea water	ENVO	ENVO:00002149		2010-11-29	Pacific Ocean	GAZ	GAZ:00000360	ocean biome	ENVO	ENVO:01000052	-23.46	degree	UO	UO:0000185	-88.77	degree	UO	UO:0000185	14	meter	UO	UO:0000008	Sample collection	Single amplified genome (SAG) generation	AG-325-N19	OBI	OBI:0002127	uncultured Pelagibacteraceae bacterium
SWC-03	sea water	ENVO	ENVO:00002149		2010-11-29	Pacific Ocean	GAZ	GAZ:00000360	ocean biome	ENVO	ENVO:01000052	-23.46	degree	UO	UO:0000185	-88.77	degree	UO	UO:0000185	14	meter	UO	UO:0000008	Sample collection	Single amplified genome (SAG) generation	AG-325-N20	OBI	OBI:0002127	uncultured Alphaproteobacteria bacterium
SWC-03	sea water	ENVO	ENVO:00002149		2010-11-29	Pacific Ocean	GAZ	GAZ:00000360	ocean biome	ENVO	ENVO:01000052	-23.46	degree	UO	UO:0000185	-88.77	degree	UO	UO:0000185	14	meter	UO	UO:0000008	Sample collection	Single amplified genome (SAG) generation	AG-325-N23	OBI	OBI:0002127	uncultured Cyanobacteria bacterium
SWC-03	sea water	ENVO	ENVO:00002149		2010-11-29	Pacific Ocean	GAZ	GAZ:00000360	ocean biome	ENVO	ENVO:01000052	-23.46	degree	UO	UO:0000185	-88.77	degree	UO	UO:0000185	14	meter	UO	UO:0000008	Sample collection	Single amplified genome (SAG) generation	AG-325-O04	OBI	OBI:0002127	uncultured Pelagibacteraceae bacterium
SWC-03	sea water	ENVO	ENVO:00002149		2010-11-29	Pacific Ocean	GAZ	GAZ:00000360	ocean biome	ENVO	ENVO:01000052	-23.46	degree	UO	UO:0000185	-88.77	degree	UO	UO:0000185	14	meter	UO	UO:0000008	Sample collection	Single amplified genome (SAG) generation	AG-325-O09	OBI	OBI:0002127	uncultured Pelagibacteraceae bacterium
SWC-03	sea water	ENVO	ENVO:00002149		2010-11-29	Pacific Ocean	GAZ	GAZ:00000360	ocean biome	ENVO	ENVO:01000052	-23.46	degree	UO	UO:0000185	-88.77	degree	UO	UO:0000185	14	meter	UO	UO:0000008	Sample collection	Single amplified genome (SAG) generation	AG-325-O10	OBI	OBI:0002127	uncultured Alphaproteobacteria bacterium
SWC-03	sea water	ENVO	ENVO:00002149		2010-11-29	Pacific Ocean	GAZ	GAZ:00000360	ocean biome	ENVO	ENVO:01000052	-23.46	degree	UO	UO:0000185	-88.77	degree	UO	UO:0000185	14	meter	UO	UO:0000008	Sample collection	Single amplified genome (SAG) generation	AG-325-O11	OBI	OBI:0002127	uncultured Flavobacteriaceae bacterium
SWC-03	sea water	ENVO	ENVO:00002149		2010-11-29	Pacific Ocean	GAZ	GAZ:00000360	ocean biome	ENVO	ENVO:01000052	-23.46	degree	UO	UO:0000185	-88.77	degree	UO	UO:0000185	14	meter	UO	UO:0000008	Sample collection	Single amplified genome (SAG) generation	AG-325-O13	OBI	OBI:0002127	uncultured Pelagibacteraceae bacterium
SWC-03	sea water	ENVO	ENVO:00002149		2010-11-29	Pacific Ocean	GAZ	GAZ:00000360	ocean biome	ENVO	ENVO:01000052	-23.46	degree	UO	UO:0000185	-88.77	degree	UO	UO:0000185	14	meter	UO	UO:0000008	Sample collection	Single amplified genome (SAG) generation	AG-325-O15	OBI	OBI:0002127	uncultured Pelagibacteraceae bacterium
SWC-03	sea water	ENVO	ENVO:00002149		2010-11-29	Pacific Ocean	GAZ	GAZ:00000360	ocean biome	ENVO	ENVO:01000052	-23.46	degree	UO	UO:0000185	-88.77	degree	UO	UO:0000185	14	meter	UO	UO:0000008	Sample collection	Single amplified genome (SAG) generation	AG-325-O16	OBI	OBI:0002127	uncultured Pelagibacteraceae bacterium
SWC-03	sea water	ENVO	ENVO:00002149		2010-11-29	Pacific Ocean	GAZ	GAZ:00000360	ocean biome	ENVO	ENVO:01000052	-23.46	degree	UO	UO:0000185	-88.77	degree	UO	UO:0000185	14	meter	UO	UO:0000008	Sample collection	Single amplified genome (SAG) generation	AG-325-O17	OBI	OBI:0002127	uncultured Pelagibacteraceae bacterium
SWC-03	sea water	ENVO	ENVO:00002149		2010-11-29	Pacific Ocean	GAZ	GAZ:00000360	ocean biome	ENVO	ENVO:01000052	-23.46	degree	UO	UO:0000185	-88.77	degree	UO	UO:0000185	14	meter	UO	UO:0000008	Sample collection	Single amplified genome (SAG) generation	AG-325-O18	OBI	OBI:0002127	uncultured Alphaproteobacteria bacterium
SWC-03	sea water	ENVO	ENVO:00002149		2010-11-29	Pacific Ocean	GAZ	GAZ:00000360	ocean biome	ENVO	ENVO:01000052	-23.46	degree	UO	UO:0000185	-88.77	degree	UO	UO:0000185	14	meter	UO	UO:0000008	Sample collection	Single amplified genome (SAG) generation	AG-325-O19	OBI	OBI:0002127	uncultured Pelagibacteraceae bacterium
SWC-03	sea water	ENVO	ENVO:00002149		2010-11-29	Pacific Ocean	GAZ	GAZ:00000360	ocean biome	ENVO	ENVO:01000052	-23.46	degree	UO	UO:0000185	-88.77	degree	UO	UO:0000185	14	meter	UO	UO:0000008	Sample collection	Single amplified genome (SAG) generation	AG-325-O20	OBI	OBI:0002127	uncultured Pelagibacteraceae bacterium
SWC-03	sea water	ENVO	ENVO:00002149		2010-11-29	Pacific Ocean	GAZ	GAZ:00000360	ocean biome	ENVO	ENVO:01000052	-23.46	degree	UO	UO:0000185	-88.77	degree	UO	UO:0000185	14	meter	UO	UO:0000008	Sample collection	Single amplified genome (SAG) generation	AG-325-O22	OBI	OBI:0002127	uncultured Gammaproteobacteria bacterium
SWC-03	sea water	ENVO	ENVO:00002149		2010-11-29	Pacific Ocean	GAZ	GAZ:00000360	ocean biome	ENVO	ENVO:01000052	-23.46	degree	UO	UO:0000185	-88.77	degree	UO	UO:0000185	14	meter	UO	UO:0000008	Sample collection	Single amplified genome (SAG) generation	AG-325-O23	OBI	OBI:0002127	uncultured Gammaproteobacteria bacterium
SWC-03	sea water	ENVO	ENVO:00002149		2010-11-29	Pacific Ocean	GAZ	GAZ:00000360	ocean biome	ENVO	ENVO:01000052	-23.46	degree	UO	UO:0000185	-88.77	degree	UO	UO:0000185	14	meter	UO	UO:0000008	Sample collection	Single amplified genome (SAG) generation	AG-325-P02	OBI	OBI:0002127	uncultured Pelagibacteraceae bacterium
SWC-03	sea water	ENVO	ENVO:00002149		2010-11-29	Pacific Ocean	GAZ	GAZ:00000360	ocean biome	ENVO	ENVO:01000052	-23.46	degree	UO	UO:0000185	-88.77	degree	UO	UO:0000185	14	meter	UO	UO:0000008	Sample collection	Single amplified genome (SAG) generation	AG-325-P03	OBI	OBI:0002127	uncultured Pelagibacteraceae bacterium
SWC-03	sea water	ENVO	ENVO:00002149		2010-11-29	Pacific Ocean	GAZ	GAZ:00000360	ocean biome	ENVO	ENVO:01000052	-23.46	degree	UO	UO:0000185	-88.77	degree	UO	UO:0000185	14	meter	UO	UO:0000008	Sample collection	Single amplified genome (SAG) generation	AG-325-P04	OBI	OBI:0002127	uncultured Flavobacteriaceae bacterium
SWC-03	sea water	ENVO	ENVO:00002149		2010-11-29	Pacific Ocean	GAZ	GAZ:00000360	ocean biome	ENVO	ENVO:01000052	-23.46	degree	UO	UO:0000185	-88.77	degree	UO	UO:0000185	14	meter	UO	UO:0000008	Sample collection	Single amplified genome (SAG) generation	AG-325-P05	OBI	OBI:0002127	uncultured Pelagibacteraceae bacterium
SWC-03	sea water	ENVO	ENVO:00002149		2010-11-29	Pacific Ocean	GAZ	GAZ:00000360	ocean biome	ENVO	ENVO:01000052	-23.46	degree	UO	UO:0000185	-88.77	degree	UO	UO:0000185	14	meter	UO	UO:0000008	Sample collection	Single amplified genome (SAG) generation	AG-325-P09	OBI	OBI:0002127	uncultured Alphaproteobacteria bacterium
SWC-03	sea water	ENVO	ENVO:00002149		2010-11-29	Pacific Ocean	GAZ	GAZ:00000360	ocean biome	ENVO	ENVO:01000052	-23.46	degree	UO	UO:0000185	-88.77	degree	UO	UO:0000185	14	meter	UO	UO:0000008	Sample collection	Single amplified genome (SAG) generation	AG-325-P10	OBI	OBI:0002127	uncultured Gammaproteobacteria bacterium
SWC-03	sea water	ENVO	ENVO:00002149		2010-11-29	Pacific Ocean	GAZ	GAZ:00000360	ocean biome	ENVO	ENVO:01000052	-23.46	degree	UO	UO:0000185	-88.77	degree	UO	UO:0000185	14	meter	UO	UO:0000008	Sample collection	Single amplified genome (SAG) generation	AG-325-P13	OBI	OBI:0002127	uncultured Pelagibacteraceae bacterium
SWC-03	sea water	ENVO	ENVO:00002149		2010-11-29	Pacific Ocean	GAZ	GAZ:00000360	ocean biome	ENVO	ENVO:01000052	-23.46	degree	UO	UO:0000185	-88.77	degree	UO	UO:0000185	14	meter	UO	UO:0000008	Sample collection	Single amplified genome (SAG) generation	AG-325-P14	OBI	OBI:0002127	uncultured Pelagibacteraceae bacterium
SWC-03	sea water	ENVO	ENVO:00002149		2010-11-29	Pacific Ocean	GAZ	GAZ:00000360	ocean biome	ENVO	ENVO:01000052	-23.46	degree	UO	UO:0000185	-88.77	degree	UO	UO:0000185	14	meter	UO	UO:0000008	Sample collection	Single amplified genome (SAG) generation	AG-325-P15	OBI	OBI:0002127	uncultured Gammaproteobacteria bacterium
SWC-03	sea water	ENVO	ENVO:00002149		2010-11-29	Pacific Ocean	GAZ	GAZ:00000360	ocean biome	ENVO	ENVO:01000052	-23.46	degree	UO	UO:0000185	-88.77	degree	UO	UO:0000185	14	meter	UO	UO:0000008	Sample collection	Single amplified genome (SAG) generation	AG-325-P18	OBI	OBI:0002127	uncultured Pelagibacteraceae bacterium
SWC-03	sea water	ENVO	ENVO:00002149		2010-11-29	Pacific Ocean	GAZ	GAZ:00000360	ocean biome	ENVO	ENVO:01000052	-23.46	degree	UO	UO:0000185	-88.77	degree	UO	UO:0000185	14	meter	UO	UO:0000008	Sample collection	Single amplified genome (SAG) generation	AG-325-P20	OBI	OBI:0002127	uncultured Gammaproteobacteria bacterium
SWC-03	sea water	ENVO	ENVO:00002149		2010-11-29	Pacific Ocean	GAZ	GAZ:00000360	ocean biome	ENVO	ENVO:01000052	-23.46	degree	UO	UO:0000185	-88.77	degree	UO	UO:0000185	14	meter	UO	UO:0000008	Sample collection	Single amplified genome (SAG) generation	AG-325-P21	OBI	OBI:0002127	uncultured Pelagibacteraceae bacterium
SWC-03	sea water	ENVO	ENVO:00002149		2010-11-29	Pacific Ocean	GAZ	GAZ:00000360	ocean biome	ENVO	ENVO:01000052	-23.46	degree	UO	UO:0000185	-88.77	degree	UO	UO:0000185	14	meter	UO	UO:0000008	Sample collection	Single amplified genome (SAG) generation	AG-325-P23	OBI	OBI:0002127	uncultured Pelagibacteraceae bacterium
SWC-04	sea water	ENVO	ENVO:00002149		2010-11-29	Pacific Ocean	GAZ	GAZ:00000360	ocean biome	ENVO	ENVO:01000052	-23.46	degree	UO	UO:0000185	-88.77	degree	UO	UO:0000185	112	meter	UO	UO:0000008	Sample collection	Single amplified genome (SAG) generation	AG-331-A01	OBI	OBI:0002127	uncultured Prochlorococcus sp.	autotrophic
SWC-04	sea water	ENVO	ENVO:00002149		2010-11-29	Pacific Ocean	GAZ	GAZ:00000360	ocean biome	ENVO	ENVO:01000052	-23.46	degree	UO	UO:0000185	-88.77	degree	UO	UO:0000185	112	meter	UO	UO:0000008	Sample collection	Single amplified genome (SAG) generation	AG-331-A02	OBI	OBI:0002127	uncultured Prochlorococcus sp.	autotrophic
SWC-04	sea water	ENVO	ENVO:00002149		2010-11-29	Pacific Ocean	GAZ	GAZ:00000360	ocean biome	ENVO	ENVO:01000052	-23.46	degree	UO	UO:0000185	-88.77	degree	UO	UO:0000185	112	meter	UO	UO:0000008	Sample collection	Single amplified genome (SAG) generation	AG-331-B22	OBI	OBI:0002127	uncultured Prochlorococcus sp.	autotrophic
SWC-04	sea water	ENVO	ENVO:00002149		2010-11-29	Pacific Ocean	GAZ	GAZ:00000360	ocean biome	ENVO	ENVO:01000052	-23.46	degree	UO	UO:0000185	-88.77	degree	UO	UO:0000185	112	meter	UO	UO:0000008	Sample collection	Single amplified genome (SAG) generation	AG-331-B23	OBI	OBI:0002127	uncultured Prochlorococcus sp.	autotrophic
SWC-04	sea water	ENVO	ENVO:00002149		2010-11-29	Pacific Ocean	GAZ	GAZ:00000360	ocean biome	ENVO	ENVO:01000052	-23.46	degree	UO	UO:0000185	-88.77	degree	UO	UO:0000185	112	meter	UO	UO:0000008	Sample collection	Single amplified genome (SAG) generation	AG-331-C07	OBI	OBI:0002127	uncultured Prochlorococcus sp.	autotrophic
SWC-04	sea water	ENVO	ENVO:00002149		2010-11-29	Pacific Ocean	GAZ	GAZ:00000360	ocean biome	ENVO	ENVO:01000052	-23.46	degree	UO	UO:0000185	-88.77	degree	UO	UO:0000185	112	meter	UO	UO:0000008	Sample collection	Single amplified genome (SAG) generation	AG-331-C09	OBI	OBI:0002127	uncultured marine microorganism
SWC-04	sea water	ENVO	ENVO:00002149		2010-11-29	Pacific Ocean	GAZ	GAZ:00000360	ocean biome	ENVO	ENVO:01000052	-23.46	degree	UO	UO:0000185	-88.77	degree	UO	UO:0000185	112	meter	UO	UO:0000008	Sample collection	Single amplified genome (SAG) generation	AG-331-D10	OBI	OBI:0002127	uncultured Prochlorococcus sp.	autotrophic
SWC-04	sea water	ENVO	ENVO:00002149		2010-11-29	Pacific Ocean	GAZ	GAZ:00000360	ocean biome	ENVO	ENVO:01000052	-23.46	degree	UO	UO:0000185	-88.77	degree	UO	UO:0000185	112	meter	UO	UO:0000008	Sample collection	Single amplified genome (SAG) generation	AG-331-D11	OBI	OBI:0002127	uncultured Prochlorococcus sp.	autotrophic
SWC-04	sea water	ENVO	ENVO:00002149		2010-11-29	Pacific Ocean	GAZ	GAZ:00000360	ocean biome	ENVO	ENVO:01000052	-23.46	degree	UO	UO:0000185	-88.77	degree	UO	UO:0000185	112	meter	UO	UO:0000008	Sample collection	Single amplified genome (SAG) generation	AG-331-E10	OBI	OBI:0002127	uncultured Prochlorococcus sp.	autotrophic
SWC-04	sea water	ENVO	ENVO:00002149		2010-11-29	Pacific Ocean	GAZ	GAZ:00000360	ocean biome	ENVO	ENVO:01000052	-23.46	degree	UO	UO:0000185	-88.77	degree	UO	UO:0000185	112	meter	UO	UO:0000008	Sample collection	Single amplified genome (SAG) generation	AG-331-E16	OBI	OBI:0002127	uncultured Prochlorococcus sp.	autotrophic
SWC-04	sea water	ENVO	ENVO:00002149		2010-11-29	Pacific Ocean	GAZ	GAZ:00000360	ocean biome	ENVO	ENVO:01000052	-23.46	degree	UO	UO:0000185	-88.77	degree	UO	UO:0000185	112	meter	UO	UO:0000008	Sample collection	Single amplified genome (SAG) generation	AG-331-F21	OBI	OBI:0002127	uncultured Prochlorococcus sp.	autotrophic
SWC-04	sea water	ENVO	ENVO:00002149		2010-11-29	Pacific Ocean	GAZ	GAZ:00000360	ocean biome	ENVO	ENVO:01000052	-23.46	degree	UO	UO:0000185	-88.77	degree	UO	UO:0000185	112	meter	UO	UO:0000008	Sample collection	Single amplified genome (SAG) generation	AG-331-J19	OBI	OBI:0002127	uncultured Prochlorococcus sp.	autotrophic
SWC-04	sea water	ENVO	ENVO:00002149		2010-11-29	Pacific Ocean	GAZ	GAZ:00000360	ocean biome	ENVO	ENVO:01000052	-23.46	degree	UO	UO:0000185	-88.77	degree	UO	UO:0000185	112	meter	UO	UO:0000008	Sample collection	Single amplified genome (SAG) generation	AG-331-J21	OBI	OBI:0002127	uncultured Prochlorococcus sp.	autotrophic
SWC-04	sea water	ENVO	ENVO:00002149		2010-11-29	Pacific Ocean	GAZ	GAZ:00000360	ocean biome	ENVO	ENVO:01000052	-23.46	degree	UO	UO:0000185	-88.77	degree	UO	UO:0000185	112	meter	UO	UO:0000008	Sample collection	Single amplified genome (SAG) generation	AG-331-K04	OBI	OBI:0002127	uncultured Prochlorococcus sp.	autotrophic
SWC-04	sea water	ENVO	ENVO:00002149		2010-11-29	Pacific Ocean	GAZ	GAZ:00000360	ocean biome	ENVO	ENVO:01000052	-23.46	degree	UO	UO:0000185	-88.77	degree	UO	UO:0000185	112	meter	UO	UO:0000008	Sample collection	Single amplified genome (SAG) generation	AG-331-K15	OBI	OBI:0002127	uncultured marine microorganism
SWC-04	sea water	ENVO	ENVO:00002149		2010-11-29	Pacific Ocean	GAZ	GAZ:00000360	ocean biome	ENVO	ENVO:01000052	-23.46	degree	UO	UO:0000185	-88.77	degree	UO	UO:0000185	112	meter	UO	UO:0000008	Sample collection	Single amplified genome (SAG) generation	AG-331-M18	OBI	OBI:0002127	uncultured Prochlorococcus sp.	autotrophic
SWC-04	sea water	ENVO	ENVO:00002149		2010-11-29	Pacific Ocean	GAZ	GAZ:00000360	ocean biome	ENVO	ENVO:01000052	-23.46	degree	UO	UO:0000185	-88.77	degree	UO	UO:0000185	112	meter	UO	UO:0000008	Sample collection	Single amplified genome (SAG) generation	AG-331-N22	OBI	OBI:0002127	uncultured bacterium
SWC-04	sea water	ENVO	ENVO:00002149		2010-11-29	Pacific Ocean	GAZ	GAZ:00000360	ocean biome	ENVO	ENVO:01000052	-23.46	degree	UO	UO:0000185	-88.77	degree	UO	UO:0000185	112	meter	UO	UO:0000008	Sample collection	Single amplified genome (SAG) generation	AG-333-A02	OBI	OBI:0002127	uncultured Gammaproteobacteria bacterium
SWC-04	sea water	ENVO	ENVO:00002149		2010-11-29	Pacific Ocean	GAZ	GAZ:00000360	ocean biome	ENVO	ENVO:01000052	-23.46	degree	UO	UO:0000185	-88.77	degree	UO	UO:0000185	112	meter	UO	UO:0000008	Sample collection	Single amplified genome (SAG) generation	AG-333-A04	OBI	OBI:0002127	uncultured Pelagibacteraceae bacterium
SWC-04	sea water	ENVO	ENVO:00002149		2010-11-29	Pacific Ocean	GAZ	GAZ:00000360	ocean biome	ENVO	ENVO:01000052	-23.46	degree	UO	UO:0000185	-88.77	degree	UO	UO:0000185	112	meter	UO	UO:0000008	Sample collection	Single amplified genome (SAG) generation	AG-333-A08	OBI	OBI:0002127	uncultured Pelagibacteraceae bacterium
SWC-04	sea water	ENVO	ENVO:00002149		2010-11-29	Pacific Ocean	GAZ	GAZ:00000360	ocean biome	ENVO	ENVO:01000052	-23.46	degree	UO	UO:0000185	-88.77	degree	UO	UO:0000185	112	meter	UO	UO:0000008	Sample collection	Single amplified genome (SAG) generation	AG-333-A10	OBI	OBI:0002127	uncultured Pelagibacteraceae bacterium
SWC-04	sea water	ENVO	ENVO:00002149		2010-11-29	Pacific Ocean	GAZ	GAZ:00000360	ocean biome	ENVO	ENVO:01000052	-23.46	degree	UO	UO:0000185	-88.77	degree	UO	UO:0000185	112	meter	UO	UO:0000008	Sample collection	Single amplified genome (SAG) generation	AG-333-A13	OBI	OBI:0002127	uncultured Gammaproteobacteria bacterium
SWC-04	sea water	ENVO	ENVO:00002149		2010-11-29	Pacific Ocean	GAZ	GAZ:00000360	ocean biome	ENVO	ENVO:01000052	-23.46	degree	UO	UO:0000185	-88.77	degree	UO	UO:0000185	112	meter	UO	UO:0000008	Sample collection	Single amplified genome (SAG) generation	AG-333-A18	OBI	OBI:0002127	uncultured Pelagibacteraceae bacterium
SWC-04	sea water	ENVO	ENVO:00002149		2010-11-29	Pacific Ocean	GAZ	GAZ:00000360	ocean biome	ENVO	ENVO:01000052	-23.46	degree	UO	UO:0000185	-88.77	degree	UO	UO:0000185	112	meter	UO	UO:0000008	Sample collection	Single amplified genome (SAG) generation	AG-333-A19	OBI	OBI:0002127	uncultured Pelagibacteraceae bacterium
SWC-04	sea water	ENVO	ENVO:00002149		2010-11-29	Pacific Ocean	GAZ	GAZ:00000360	ocean biome	ENVO	ENVO:01000052	-23.46	degree	UO	UO:0000185	-88.77	degree	UO	UO:0000185	112	meter	UO	UO:0000008	Sample collection	Single amplified genome (SAG) generation	AG-333-A20	OBI	OBI:0002127	uncultured Gammaproteobacteria bacterium
SWC-04	sea water	ENVO	ENVO:00002149		2010-11-29	Pacific Ocean	GAZ	GAZ:00000360	ocean biome	ENVO	ENVO:01000052	-23.46	degree	UO	UO:0000185	-88.77	degree	UO	UO:0000185	112	meter	UO	UO:0000008	Sample collection	Single amplified genome (SAG) generation	AG-333-A21	OBI	OBI:0002127	uncultured Bacteria
SWC-04	sea water	ENVO	ENVO:00002149		2010-11-29	Pacific Ocean	GAZ	GAZ:00000360	ocean biome	ENVO	ENVO:01000052	-23.46	degree	UO	UO:0000185	-88.77	degree	UO	UO:0000185	112	meter	UO	UO:0000008	Sample collection	Single amplified genome (SAG) generation	AG-333-B03	OBI	OBI:0002127	uncultured Flavobacteriaceae bacterium
SWC-04	sea water	ENVO	ENVO:00002149		2010-11-29	Pacific Ocean	GAZ	GAZ:00000360	ocean biome	ENVO	ENVO:01000052	-23.46	degree	UO	UO:0000185	-88.77	degree	UO	UO:0000185	112	meter	UO	UO:0000008	Sample collection	Single amplified genome (SAG) generation	AG-333-B07	OBI	OBI:0002127	uncultured Cyanobacteria bacterium
SWC-04	sea water	ENVO	ENVO:00002149		2010-11-29	Pacific Ocean	GAZ	GAZ:00000360	ocean biome	ENVO	ENVO:01000052	-23.46	degree	UO	UO:0000185	-88.77	degree	UO	UO:0000185	112	meter	UO	UO:0000008	Sample collection	Single amplified genome (SAG) generation	AG-333-B08	OBI	OBI:0002127	uncultured Pelagibacteraceae bacterium
SWC-04	sea water	ENVO	ENVO:00002149		2010-11-29	Pacific Ocean	GAZ	GAZ:00000360	ocean biome	ENVO	ENVO:01000052	-23.46	degree	UO	UO:0000185	-88.77	degree	UO	UO:0000185	112	meter	UO	UO:0000008	Sample collection	Single amplified genome (SAG) generation	AG-333-B09	OBI	OBI:0002127	uncultured Gammaproteobacteria bacterium
SWC-04	sea water	ENVO	ENVO:00002149		2010-11-29	Pacific Ocean	GAZ	GAZ:00000360	ocean biome	ENVO	ENVO:01000052	-23.46	degree	UO	UO:0000185	-88.77	degree	UO	UO:0000185	112	meter	UO	UO:0000008	Sample collection	Single amplified genome (SAG) generation	AG-333-B15	OBI	OBI:0002127	uncultured Gammaproteobacteria bacterium
SWC-04	sea water	ENVO	ENVO:00002149		2010-11-29	Pacific Ocean	GAZ	GAZ:00000360	ocean biome	ENVO	ENVO:01000052	-23.46	degree	UO	UO:0000185	-88.77	degree	UO	UO:0000185	112	meter	UO	UO:0000008	Sample collection	Single amplified genome (SAG) generation	AG-333-B18	OBI	OBI:0002127	uncultured Gammaproteobacteria bacterium
SWC-04	sea water	ENVO	ENVO:00002149		2010-11-29	Pacific Ocean	GAZ	GAZ:00000360	ocean biome	ENVO	ENVO:01000052	-23.46	degree	UO	UO:0000185	-88.77	degree	UO	UO:0000185	112	meter	UO	UO:0000008	Sample collection	Single amplified genome (SAG) generation	AG-333-B21	OBI	OBI:0002127	uncultured Pelagibacteraceae bacterium
SWC-04	sea water	ENVO	ENVO:00002149		2010-11-29	Pacific Ocean	GAZ	GAZ:00000360	ocean biome	ENVO	ENVO:01000052	-23.46	degree	UO	UO:0000185	-88.77	degree	UO	UO:0000185	112	meter	UO	UO:0000008	Sample collection	Single amplified genome (SAG) generation	AG-333-B22	OBI	OBI:0002127	uncultured Flavobacteriaceae bacterium
SWC-04	sea water	ENVO	ENVO:00002149		2010-11-29	Pacific Ocean	GAZ	GAZ:00000360	ocean biome	ENVO	ENVO:01000052	-23.46	degree	UO	UO:0000185	-88.77	degree	UO	UO:0000185	112	meter	UO	UO:0000008	Sample collection	Single amplified genome (SAG) generation	AG-333-B23	OBI	OBI:0002127	uncultured Pelagibacteraceae bacterium
SWC-04	sea water	ENVO	ENVO:00002149		2010-11-29	Pacific Ocean	GAZ	GAZ:00000360	ocean biome	ENVO	ENVO:01000052	-23.46	degree	UO	UO:0000185	-88.77	degree	UO	UO:0000185	112	meter	UO	UO:0000008	Sample collection	Single amplified genome (SAG) generation	AG-333-C02	OBI	OBI:0002127	uncultured Bacteria
SWC-04	sea water	ENVO	ENVO:00002149		2010-11-29	Pacific Ocean	GAZ	GAZ:00000360	ocean biome	ENVO	ENVO:01000052	-23.46	degree	UO	UO:0000185	-88.77	degree	UO	UO:0000185	112	meter	UO	UO:0000008	Sample collection	Single amplified genome (SAG) generation	AG-333-C03	OBI	OBI:0002127	uncultured Pelagibacteraceae bacterium
SWC-04	sea water	ENVO	ENVO:00002149		2010-11-29	Pacific Ocean	GAZ	GAZ:00000360	ocean biome	ENVO	ENVO:01000052	-23.46	degree	UO	UO:0000185	-88.77	degree	UO	UO:0000185	112	meter	UO	UO:0000008	Sample collection	Single amplified genome (SAG) generation	AG-333-C06	OBI	OBI:0002127	uncultured Pelagibacteraceae bacterium
SWC-04	sea water	ENVO	ENVO:00002149		2010-11-29	Pacific Ocean	GAZ	GAZ:00000360	ocean biome	ENVO	ENVO:01000052	-23.46	degree	UO	UO:0000185	-88.77	degree	UO	UO:0000185	112	meter	UO	UO:0000008	Sample collection	Single amplified genome (SAG) generation	AG-333-C07	OBI	OBI:0002127	uncultured Pelagibacteraceae bacterium
SWC-04	sea water	ENVO	ENVO:00002149		2010-11-29	Pacific Ocean	GAZ	GAZ:00000360	ocean biome	ENVO	ENVO:01000052	-23.46	degree	UO	UO:0000185	-88.77	degree	UO	UO:0000185	112	meter	UO	UO:0000008	Sample collection	Single amplified genome (SAG) generation	AG-333-C09	OBI	OBI:0002127	uncultured Gammaproteobacteria bacterium
SWC-04	sea water	ENVO	ENVO:00002149		2010-11-29	Pacific Ocean	GAZ	GAZ:00000360	ocean biome	ENVO	ENVO:01000052	-23.46	degree	UO	UO:0000185	-88.77	degree	UO	UO:0000185	112	meter	UO	UO:0000008	Sample collection	Single amplified genome (SAG) generation	AG-333-C10	OBI	OBI:0002127	uncultured Alphaproteobacteria bacterium
SWC-04	sea water	ENVO	ENVO:00002149		2010-11-29	Pacific Ocean	GAZ	GAZ:00000360	ocean biome	ENVO	ENVO:01000052	-23.46	degree	UO	UO:0000185	-88.77	degree	UO	UO:0000185	112	meter	UO	UO:0000008	Sample collection	Single amplified genome (SAG) generation	AG-333-C14	OBI	OBI:0002127	uncultured Pelagibacteraceae bacterium	heterotrophic
SWC-04	sea water	ENVO	ENVO:00002149		2010-11-29	Pacific Ocean	GAZ	GAZ:00000360	ocean biome	ENVO	ENVO:01000052	-23.46	degree	UO	UO:0000185	-88.77	degree	UO	UO:0000185	112	meter	UO	UO:0000008	Sample collection	Single amplified genome (SAG) generation	AG-333-C15	OBI	OBI:0002127	uncultured Cryomorphaceae bacterium
SWC-04	sea water	ENVO	ENVO:00002149		2010-11-29	Pacific Ocean	GAZ	GAZ:00000360	ocean biome	ENVO	ENVO:01000052	-23.46	degree	UO	UO:0000185	-88.77	degree	UO	UO:0000185	112	meter	UO	UO:0000008	Sample collection	Single amplified genome (SAG) generation	AG-333-C16	OBI	OBI:0002127	uncultured Pelagibacteraceae bacterium
SWC-04	sea water	ENVO	ENVO:00002149		2010-11-29	Pacific Ocean	GAZ	GAZ:00000360	ocean biome	ENVO	ENVO:01000052	-23.46	degree	UO	UO:0000185	-88.77	degree	UO	UO:0000185	112	meter	UO	UO:0000008	Sample collection	Single amplified genome (SAG) generation	AG-333-C17	OBI	OBI:0002127	uncultured Pelagibacteraceae bacterium
SWC-04	sea water	ENVO	ENVO:00002149		2010-11-29	Pacific Ocean	GAZ	GAZ:00000360	ocean biome	ENVO	ENVO:01000052	-23.46	degree	UO	UO:0000185	-88.77	degree	UO	UO:0000185	112	meter	UO	UO:0000008	Sample collection	Single amplified genome (SAG) generation	AG-333-C19	OBI	OBI:0002127	uncultured Pelagibacteraceae bacterium
SWC-04	sea water	ENVO	ENVO:00002149		2010-11-29	Pacific Ocean	GAZ	GAZ:00000360	ocean biome	ENVO	ENVO:01000052	-23.46	degree	UO	UO:0000185	-88.77	degree	UO	UO:0000185	112	meter	UO	UO:0000008	Sample collection	Single amplified genome (SAG) generation	AG-333-C20	OBI	OBI:0002127	uncultured Pelagibacteraceae bacterium
SWC-04	sea water	ENVO	ENVO:00002149		2010-11-29	Pacific Ocean	GAZ	GAZ:00000360	ocean biome	ENVO	ENVO:01000052	-23.46	degree	UO	UO:0000185	-88.77	degree	UO	UO:0000185	112	meter	UO	UO:0000008	Sample collection	Single amplified genome (SAG) generation	AG-333-C22	OBI	OBI:0002127	uncultured Pelagibacteraceae bacterium
SWC-04	sea water	ENVO	ENVO:00002149		2010-11-29	Pacific Ocean	GAZ	GAZ:00000360	ocean biome	ENVO	ENVO:01000052	-23.46	degree	UO	UO:0000185	-88.77	degree	UO	UO:0000185	112	meter	UO	UO:0000008	Sample collection	Single amplified genome (SAG) generation	AG-333-C23	OBI	OBI:0002127	uncultured Pelagibacteraceae bacterium
SWC-04	sea water	ENVO	ENVO:00002149		2010-11-29	Pacific Ocean	GAZ	GAZ:00000360	ocean biome	ENVO	ENVO:01000052	-23.46	degree	UO	UO:0000185	-88.77	degree	UO	UO:0000185	112	meter	UO	UO:0000008	Sample collection	Single amplified genome (SAG) generation	AG-333-D02	OBI	OBI:0002127	uncultured Pelagibacteraceae bacterium
SWC-04	sea water	ENVO	ENVO:00002149		2010-11-29	Pacific Ocean	GAZ	GAZ:00000360	ocean biome	ENVO	ENVO:01000052	-23.46	degree	UO	UO:0000185	-88.77	degree	UO	UO:0000185	112	meter	UO	UO:0000008	Sample collection	Single amplified genome (SAG) generation	AG-333-D04	OBI	OBI:0002127	uncultured Gammaproteobacteria bacterium
SWC-04	sea water	ENVO	ENVO:00002149		2010-11-29	Pacific Ocean	GAZ	GAZ:00000360	ocean biome	ENVO	ENVO:01000052	-23.46	degree	UO	UO:0000185	-88.77	degree	UO	UO:0000185	112	meter	UO	UO:0000008	Sample collection	Single amplified genome (SAG) generation	AG-333-D07	OBI	OBI:0002127	uncultured Pelagibacteraceae bacterium
SWC-04	sea water	ENVO	ENVO:00002149		2010-11-29	Pacific Ocean	GAZ	GAZ:00000360	ocean biome	ENVO	ENVO:01000052	-23.46	degree	UO	UO:0000185	-88.77	degree	UO	UO:0000185	112	meter	UO	UO:0000008	Sample collection	Single amplified genome (SAG) generation	AG-333-D08	OBI	OBI:0002127	uncultured Pelagibacteraceae bacterium
SWC-04	sea water	ENVO	ENVO:00002149		2010-11-29	Pacific Ocean	GAZ	GAZ:00000360	ocean biome	ENVO	ENVO:01000052	-23.46	degree	UO	UO:0000185	-88.77	degree	UO	UO:0000185	112	meter	UO	UO:0000008	Sample collection	Single amplified genome (SAG) generation	AG-333-D11	OBI	OBI:0002127	uncultured Pelagibacteraceae bacterium
SWC-04	sea water	ENVO	ENVO:00002149		2010-11-29	Pacific Ocean	GAZ	GAZ:00000360	ocean biome	ENVO	ENVO:01000052	-23.46	degree	UO	UO:0000185	-88.77	degree	UO	UO:0000185	112	meter	UO	UO:0000008	Sample collection	Single amplified genome (SAG) generation	AG-333-D14	OBI	OBI:0002127	uncultured Pelagibacteraceae bacterium
SWC-04	sea water	ENVO	ENVO:00002149		2010-11-29	Pacific Ocean	GAZ	GAZ:00000360	ocean biome	ENVO	ENVO:01000052	-23.46	degree	UO	UO:0000185	-88.77	degree	UO	UO:0000185	112	meter	UO	UO:0000008	Sample collection	Single amplified genome (SAG) generation	AG-333-D17	OBI	OBI:0002127	uncultured Gammaproteobacteria bacterium
SWC-04	sea water	ENVO	ENVO:00002149		2010-11-29	Pacific Ocean	GAZ	GAZ:00000360	ocean biome	ENVO	ENVO:01000052	-23.46	degree	UO	UO:0000185	-88.77	degree	UO	UO:0000185	112	meter	UO	UO:0000008	Sample collection	Single amplified genome (SAG) generation	AG-333-D18	OBI	OBI:0002127	uncultured Flavobacteriaceae bacterium
SWC-04	sea water	ENVO	ENVO:00002149		2010-11-29	Pacific Ocean	GAZ	GAZ:00000360	ocean biome	ENVO	ENVO:01000052	-23.46	degree	UO	UO:0000185	-88.77	degree	UO	UO:0000185	112	meter	UO	UO:0000008	Sample collection	Single amplified genome (SAG) generation	AG-333-D21	OBI	OBI:0002127	uncultured Alphaproteobacteria bacterium
SWC-04	sea water	ENVO	ENVO:00002149		2010-11-29	Pacific Ocean	GAZ	GAZ:00000360	ocean biome	ENVO	ENVO:01000052	-23.46	degree	UO	UO:0000185	-88.77	degree	UO	UO:0000185	112	meter	UO	UO:0000008	Sample collection	Single amplified genome (SAG) generation	AG-333-D22	OBI	OBI:0002127	uncultured Gammaproteobacteria bacterium
SWC-04	sea water	ENVO	ENVO:00002149		2010-11-29	Pacific Ocean	GAZ	GAZ:00000360	ocean biome	ENVO	ENVO:01000052	-23.46	degree	UO	UO:0000185	-88.77	degree	UO	UO:0000185	112	meter	UO	UO:0000008	Sample collection	Single amplified genome (SAG) generation	AG-333-D23	OBI	OBI:0002127	uncultured Alphaproteobacteria bacterium
SWC-04	sea water	ENVO	ENVO:00002149		2010-11-29	Pacific Ocean	GAZ	GAZ:00000360	ocean biome	ENVO	ENVO:01000052	-23.46	degree	UO	UO:0000185	-88.77	degree	UO	UO:0000185	112	meter	UO	UO:0000008	Sample collection	Single amplified genome (SAG) generation	AG-333-E02	OBI	OBI:0002127	uncultured Pelagibacteraceae bacterium
SWC-04	sea water	ENVO	ENVO:00002149		2010-11-29	Pacific Ocean	GAZ	GAZ:00000360	ocean biome	ENVO	ENVO:01000052	-23.46	degree	UO	UO:0000185	-88.77	degree	UO	UO:0000185	112	meter	UO	UO:0000008	Sample collection	Single amplified genome (SAG) generation	AG-333-E09	OBI	OBI:0002127	uncultured Gammaproteobacteria bacterium
SWC-04	sea water	ENVO	ENVO:00002149		2010-11-29	Pacific Ocean	GAZ	GAZ:00000360	ocean biome	ENVO	ENVO:01000052	-23.46	degree	UO	UO:0000185	-88.77	degree	UO	UO:0000185	112	meter	UO	UO:0000008	Sample collection	Single amplified genome (SAG) generation	AG-333-E18	OBI	OBI:0002127	uncultured Pelagibacteraceae bacterium
SWC-04	sea water	ENVO	ENVO:00002149		2010-11-29	Pacific Ocean	GAZ	GAZ:00000360	ocean biome	ENVO	ENVO:01000052	-23.46	degree	UO	UO:0000185	-88.77	degree	UO	UO:0000185	112	meter	UO	UO:0000008	Sample collection	Single amplified genome (SAG) generation	AG-333-E20	OBI	OBI:0002127	uncultured Gammaproteobacteria bacterium
SWC-04	sea water	ENVO	ENVO:00002149		2010-11-29	Pacific Ocean	GAZ	GAZ:00000360	ocean biome	ENVO	ENVO:01000052	-23.46	degree	UO	UO:0000185	-88.77	degree	UO	UO:0000185	112	meter	UO	UO:0000008	Sample collection	Single amplified genome (SAG) generation	AG-333-E22	OBI	OBI:0002127	uncultured Pelagibacteraceae bacterium
SWC-04	sea water	ENVO	ENVO:00002149		2010-11-29	Pacific Ocean	GAZ	GAZ:00000360	ocean biome	ENVO	ENVO:01000052	-23.46	degree	UO	UO:0000185	-88.77	degree	UO	UO:0000185	112	meter	UO	UO:0000008	Sample collection	Single amplified genome (SAG) generation	AG-333-E23	OBI	OBI:0002127	uncultured Pelagibacteraceae bacterium
SWC-04	sea water	ENVO	ENVO:00002149		2010-11-29	Pacific Ocean	GAZ	GAZ:00000360	ocean biome	ENVO	ENVO:01000052	-23.46	degree	UO	UO:0000185	-88.77	degree	UO	UO:0000185	112	meter	UO	UO:0000008	Sample collection	Single amplified genome (SAG) generation	AG-333-F02	OBI	OBI:0002127	uncultured Gammaproteobacteria bacterium
SWC-04	sea water	ENVO	ENVO:00002149		2010-11-29	Pacific Ocean	GAZ	GAZ:00000360	ocean biome	ENVO	ENVO:01000052	-23.46	degree	UO	UO:0000185	-88.77	degree	UO	UO:0000185	112	meter	UO	UO:0000008	Sample collection	Single amplified genome (SAG) generation	AG-333-F03	OBI	OBI:0002127	uncultured Gammaproteobacteria bacterium
SWC-04	sea water	ENVO	ENVO:00002149		2010-11-29	Pacific Ocean	GAZ	GAZ:00000360	ocean biome	ENVO	ENVO:01000052	-23.46	degree	UO	UO:0000185	-88.77	degree	UO	UO:0000185	112	meter	UO	UO:0000008	Sample collection	Single amplified genome (SAG) generation	AG-333-F04	OBI	OBI:0002127	uncultured Pelagibacteraceae bacterium
SWC-04	sea water	ENVO	ENVO:00002149		2010-11-29	Pacific Ocean	GAZ	GAZ:00000360	ocean biome	ENVO	ENVO:01000052	-23.46	degree	UO	UO:0000185	-88.77	degree	UO	UO:0000185	112	meter	UO	UO:0000008	Sample collection	Single amplified genome (SAG) generation	AG-333-F08	OBI	OBI:0002127	uncultured Pelagibacteraceae bacterium
SWC-04	sea water	ENVO	ENVO:00002149		2010-11-29	Pacific Ocean	GAZ	GAZ:00000360	ocean biome	ENVO	ENVO:01000052	-23.46	degree	UO	UO:0000185	-88.77	degree	UO	UO:0000185	112	meter	UO	UO:0000008	Sample collection	Single amplified genome (SAG) generation	AG-333-F09	OBI	OBI:0002127	uncultured Pelagibacteraceae bacterium
SWC-04	sea water	ENVO	ENVO:00002149		2010-11-29	Pacific Ocean	GAZ	GAZ:00000360	ocean biome	ENVO	ENVO:01000052	-23.46	degree	UO	UO:0000185	-88.77	degree	UO	UO:0000185	112	meter	UO	UO:0000008	Sample collection	Single amplified genome (SAG) generation	AG-333-F15	OBI	OBI:0002127	uncultured Burkholderiales bacterium
SWC-04	sea water	ENVO	ENVO:00002149		2010-11-29	Pacific Ocean	GAZ	GAZ:00000360	ocean biome	ENVO	ENVO:01000052	-23.46	degree	UO	UO:0000185	-88.77	degree	UO	UO:0000185	112	meter	UO	UO:0000008	Sample collection	Single amplified genome (SAG) generation	AG-333-F17	OBI	OBI:0002127	uncultured Pelagibacteraceae bacterium
SWC-04	sea water	ENVO	ENVO:00002149		2010-11-29	Pacific Ocean	GAZ	GAZ:00000360	ocean biome	ENVO	ENVO:01000052	-23.46	degree	UO	UO:0000185	-88.77	degree	UO	UO:0000185	112	meter	UO	UO:0000008	Sample collection	Single amplified genome (SAG) generation	AG-333-F18	OBI	OBI:0002127	uncultured Cyanobacteria bacterium
SWC-04	sea water	ENVO	ENVO:00002149		2010-11-29	Pacific Ocean	GAZ	GAZ:00000360	ocean biome	ENVO	ENVO:01000052	-23.46	degree	UO	UO:0000185	-88.77	degree	UO	UO:0000185	112	meter	UO	UO:0000008	Sample collection	Single amplified genome (SAG) generation	AG-333-F21	OBI	OBI:0002127	uncultured Pelagibacteraceae bacterium
SWC-04	sea water	ENVO	ENVO:00002149		2010-11-29	Pacific Ocean	GAZ	GAZ:00000360	ocean biome	ENVO	ENVO:01000052	-23.46	degree	UO	UO:0000185	-88.77	degree	UO	UO:0000185	112	meter	UO	UO:0000008	Sample collection	Single amplified genome (SAG) generation	AG-333-F23	OBI	OBI:0002127	uncultured Micromonosporaceae bacterium
SWC-04	sea water	ENVO	ENVO:00002149		2010-11-29	Pacific Ocean	GAZ	GAZ:00000360	ocean biome	ENVO	ENVO:01000052	-23.46	degree	UO	UO:0000185	-88.77	degree	UO	UO:0000185	112	meter	UO	UO:0000008	Sample collection	Single amplified genome (SAG) generation	AG-333-G05	OBI	OBI:0002127	uncultured Bacteria
SWC-04	sea water	ENVO	ENVO:00002149		2010-11-29	Pacific Ocean	GAZ	GAZ:00000360	ocean biome	ENVO	ENVO:01000052	-23.46	degree	UO	UO:0000185	-88.77	degree	UO	UO:0000185	112	meter	UO	UO:0000008	Sample collection	Single amplified genome (SAG) generation	AG-333-G06	OBI	OBI:0002127	uncultured Pelagibacteraceae bacterium
SWC-04	sea water	ENVO	ENVO:00002149		2010-11-29	Pacific Ocean	GAZ	GAZ:00000360	ocean biome	ENVO	ENVO:01000052	-23.46	degree	UO	UO:0000185	-88.77	degree	UO	UO:0000185	112	meter	UO	UO:0000008	Sample collection	Single amplified genome (SAG) generation	AG-333-G07	OBI	OBI:0002127	uncultured Pelagibacteraceae bacterium
SWC-04	sea water	ENVO	ENVO:00002149		2010-11-29	Pacific Ocean	GAZ	GAZ:00000360	ocean biome	ENVO	ENVO:01000052	-23.46	degree	UO	UO:0000185	-88.77	degree	UO	UO:0000185	112	meter	UO	UO:0000008	Sample collection	Single amplified genome (SAG) generation	AG-333-G08	OBI	OBI:0002127	uncultured Alphaproteobacteria bacterium
SWC-04	sea water	ENVO	ENVO:00002149		2010-11-29	Pacific Ocean	GAZ	GAZ:00000360	ocean biome	ENVO	ENVO:01000052	-23.46	degree	UO	UO:0000185	-88.77	degree	UO	UO:0000185	112	meter	UO	UO:0000008	Sample collection	Single amplified genome (SAG) generation	AG-333-G09	OBI	OBI:0002127	uncultured Pelagibacteraceae bacterium
SWC-04	sea water	ENVO	ENVO:00002149		2010-11-29	Pacific Ocean	GAZ	GAZ:00000360	ocean biome	ENVO	ENVO:01000052	-23.46	degree	UO	UO:0000185	-88.77	degree	UO	UO:0000185	112	meter	UO	UO:0000008	Sample collection	Single amplified genome (SAG) generation	AG-333-G11	OBI	OBI:0002127	uncultured Alphaproteobacteria bacterium
SWC-04	sea water	ENVO	ENVO:00002149		2010-11-29	Pacific Ocean	GAZ	GAZ:00000360	ocean biome	ENVO	ENVO:01000052	-23.46	degree	UO	UO:0000185	-88.77	degree	UO	UO:0000185	112	meter	UO	UO:0000008	Sample collection	Single amplified genome (SAG) generation	AG-333-G15	OBI	OBI:0002127	uncultured Bacteria
SWC-04	sea water	ENVO	ENVO:00002149		2010-11-29	Pacific Ocean	GAZ	GAZ:00000360	ocean biome	ENVO	ENVO:01000052	-23.46	degree	UO	UO:0000185	-88.77	degree	UO	UO:0000185	112	meter	UO	UO:0000008	Sample collection	Single amplified genome (SAG) generation	AG-333-G18	OBI	OBI:0002127	uncultured Alcanivoracaceae bacterium
SWC-04	sea water	ENVO	ENVO:00002149		2010-11-29	Pacific Ocean	GAZ	GAZ:00000360	ocean biome	ENVO	ENVO:01000052	-23.46	degree	UO	UO:0000185	-88.77	degree	UO	UO:0000185	112	meter	UO	UO:0000008	Sample collection	Single amplified genome (SAG) generation	AG-333-G21	OBI	OBI:0002127	uncultured Pelagibacteraceae bacterium
SWC-04	sea water	ENVO	ENVO:00002149		2010-11-29	Pacific Ocean	GAZ	GAZ:00000360	ocean biome	ENVO	ENVO:01000052	-23.46	degree	UO	UO:0000185	-88.77	degree	UO	UO:0000185	112	meter	UO	UO:0000008	Sample collection	Single amplified genome (SAG) generation	AG-333-G23	OBI	OBI:0002127	OCS155 cluster actinobacterium	heterotrophic
SWC-04	sea water	ENVO	ENVO:00002149		2010-11-29	Pacific Ocean	GAZ	GAZ:00000360	ocean biome	ENVO	ENVO:01000052	-23.46	degree	UO	UO:0000185	-88.77	degree	UO	UO:0000185	112	meter	UO	UO:0000008	Sample collection	Single amplified genome (SAG) generation	AG-333-I02	OBI	OBI:0002127	uncultured Gammaproteobacteria bacterium
SWC-04	sea water	ENVO	ENVO:00002149		2010-11-29	Pacific Ocean	GAZ	GAZ:00000360	ocean biome	ENVO	ENVO:01000052	-23.46	degree	UO	UO:0000185	-88.77	degree	UO	UO:0000185	112	meter	UO	UO:0000008	Sample collection	Single amplified genome (SAG) generation	AG-333-I08	OBI	OBI:0002127	uncultured Alphaproteobacteria bacterium
SWC-04	sea water	ENVO	ENVO:00002149		2010-11-29	Pacific Ocean	GAZ	GAZ:00000360	ocean biome	ENVO	ENVO:01000052	-23.46	degree	UO	UO:0000185	-88.77	degree	UO	UO:0000185	112	meter	UO	UO:0000008	Sample collection	Single amplified genome (SAG) generation	AG-333-I10	OBI	OBI:0002127	uncultured Pelagibacteraceae bacterium
SWC-04	sea water	ENVO	ENVO:00002149		2010-11-29	Pacific Ocean	GAZ	GAZ:00000360	ocean biome	ENVO	ENVO:01000052	-23.46	degree	UO	UO:0000185	-88.77	degree	UO	UO:0000185	112	meter	UO	UO:0000008	Sample collection	Single amplified genome (SAG) generation	AG-333-I15	OBI	OBI:0002127	uncultured Gammaproteobacteria bacterium
SWC-04	sea water	ENVO	ENVO:00002149		2010-11-29	Pacific Ocean	GAZ	GAZ:00000360	ocean biome	ENVO	ENVO:01000052	-23.46	degree	UO	UO:0000185	-88.77	degree	UO	UO:0000185	112	meter	UO	UO:0000008	Sample collection	Single amplified genome (SAG) generation	AG-333-I16	OBI	OBI:0002127	uncultured Cyanobacteria bacterium
SWC-04	sea water	ENVO	ENVO:00002149		2010-11-29	Pacific Ocean	GAZ	GAZ:00000360	ocean biome	ENVO	ENVO:01000052	-23.46	degree	UO	UO:0000185	-88.77	degree	UO	UO:0000185	112	meter	UO	UO:0000008	Sample collection	Single amplified genome (SAG) generation	AG-333-I18	OBI	OBI:0002127	uncultured Flavobacteriales bacterium
SWC-04	sea water	ENVO	ENVO:00002149		2010-11-29	Pacific Ocean	GAZ	GAZ:00000360	ocean biome	ENVO	ENVO:01000052	-23.46	degree	UO	UO:0000185	-88.77	degree	UO	UO:0000185	112	meter	UO	UO:0000008	Sample collection	Single amplified genome (SAG) generation	AG-333-I20	OBI	OBI:0002127	uncultured Pelagibacteraceae bacterium
SWC-04	sea water	ENVO	ENVO:00002149		2010-11-29	Pacific Ocean	GAZ	GAZ:00000360	ocean biome	ENVO	ENVO:01000052	-23.46	degree	UO	UO:0000185	-88.77	degree	UO	UO:0000185	112	meter	UO	UO:0000008	Sample collection	Single amplified genome (SAG) generation	AG-333-I21	OBI	OBI:0002127	uncultured Pelagibacteraceae bacterium
SWC-04	sea water	ENVO	ENVO:00002149		2010-11-29	Pacific Ocean	GAZ	GAZ:00000360	ocean biome	ENVO	ENVO:01000052	-23.46	degree	UO	UO:0000185	-88.77	degree	UO	UO:0000185	112	meter	UO	UO:0000008	Sample collection	Single amplified genome (SAG) generation	AG-333-J04	OBI	OBI:0002127	uncultured Pelagibacteraceae bacterium
SWC-04	sea water	ENVO	ENVO:00002149		2010-11-29	Pacific Ocean	GAZ	GAZ:00000360	ocean biome	ENVO	ENVO:01000052	-23.46	degree	UO	UO:0000185	-88.77	degree	UO	UO:0000185	112	meter	UO	UO:0000008	Sample collection	Single amplified genome (SAG) generation	AG-333-J05	OBI	OBI:0002127	uncultured Pelagibacteraceae bacterium
SWC-04	sea water	ENVO	ENVO:00002149		2010-11-29	Pacific Ocean	GAZ	GAZ:00000360	ocean biome	ENVO	ENVO:01000052	-23.46	degree	UO	UO:0000185	-88.77	degree	UO	UO:0000185	112	meter	UO	UO:0000008	Sample collection	Single amplified genome (SAG) generation	AG-333-J06	OBI	OBI:0002127	uncultured Cryomorphaceae bacterium
SWC-04	sea water	ENVO	ENVO:00002149		2010-11-29	Pacific Ocean	GAZ	GAZ:00000360	ocean biome	ENVO	ENVO:01000052	-23.46	degree	UO	UO:0000185	-88.77	degree	UO	UO:0000185	112	meter	UO	UO:0000008	Sample collection	Single amplified genome (SAG) generation	AG-333-J11	OBI	OBI:0002127	uncultured Gammaproteobacteria bacterium
SWC-04	sea water	ENVO	ENVO:00002149		2010-11-29	Pacific Ocean	GAZ	GAZ:00000360	ocean biome	ENVO	ENVO:01000052	-23.46	degree	UO	UO:0000185	-88.77	degree	UO	UO:0000185	112	meter	UO	UO:0000008	Sample collection	Single amplified genome (SAG) generation	AG-333-J13	OBI	OBI:0002127	uncultured Gammaproteobacteria bacterium
SWC-04	sea water	ENVO	ENVO:00002149		2010-11-29	Pacific Ocean	GAZ	GAZ:00000360	ocean biome	ENVO	ENVO:01000052	-23.46	degree	UO	UO:0000185	-88.77	degree	UO	UO:0000185	112	meter	UO	UO:0000008	Sample collection	Single amplified genome (SAG) generation	AG-333-J14	OBI	OBI:0002127	uncultured Pelagibacteraceae bacterium
SWC-04	sea water	ENVO	ENVO:00002149		2010-11-29	Pacific Ocean	GAZ	GAZ:00000360	ocean biome	ENVO	ENVO:01000052	-23.46	degree	UO	UO:0000185	-88.77	degree	UO	UO:0000185	112	meter	UO	UO:0000008	Sample collection	Single amplified genome (SAG) generation	AG-333-J15	OBI	OBI:0002127	uncultured Gammaproteobacteria bacterium
SWC-04	sea water	ENVO	ENVO:00002149		2010-11-29	Pacific Ocean	GAZ	GAZ:00000360	ocean biome	ENVO	ENVO:01000052	-23.46	degree	UO	UO:0000185	-88.77	degree	UO	UO:0000185	112	meter	UO	UO:0000008	Sample collection	Single amplified genome (SAG) generation	AG-333-J17	OBI	OBI:0002127	uncultured Pelagibacteraceae bacterium
SWC-04	sea water	ENVO	ENVO:00002149		2010-11-29	Pacific Ocean	GAZ	GAZ:00000360	ocean biome	ENVO	ENVO:01000052	-23.46	degree	UO	UO:0000185	-88.77	degree	UO	UO:0000185	112	meter	UO	UO:0000008	Sample collection	Single amplified genome (SAG) generation	AG-333-J19	OBI	OBI:0002127	uncultured Pelagibacteraceae bacterium
SWC-04	sea water	ENVO	ENVO:00002149		2010-11-29	Pacific Ocean	GAZ	GAZ:00000360	ocean biome	ENVO	ENVO:01000052	-23.46	degree	UO	UO:0000185	-88.77	degree	UO	UO:0000185	112	meter	UO	UO:0000008	Sample collection	Single amplified genome (SAG) generation	AG-333-J22	OBI	OBI:0002127	uncultured Cyanobacteria bacterium
SWC-04	sea water	ENVO	ENVO:00002149		2010-11-29	Pacific Ocean	GAZ	GAZ:00000360	ocean biome	ENVO	ENVO:01000052	-23.46	degree	UO	UO:0000185	-88.77	degree	UO	UO:0000185	112	meter	UO	UO:0000008	Sample collection	Single amplified genome (SAG) generation	AG-333-J23	OBI	OBI:0002127	uncultured Cyanobacteria bacterium
SWC-04	sea water	ENVO	ENVO:00002149		2010-11-29	Pacific Ocean	GAZ	GAZ:00000360	ocean biome	ENVO	ENVO:01000052	-23.46	degree	UO	UO:0000185	-88.77	degree	UO	UO:0000185	112	meter	UO	UO:0000008	Sample collection	Single amplified genome (SAG) generation	AG-333-K06	OBI	OBI:0002127	uncultured Pelagibacteraceae bacterium
SWC-04	sea water	ENVO	ENVO:00002149		2010-11-29	Pacific Ocean	GAZ	GAZ:00000360	ocean biome	ENVO	ENVO:01000052	-23.46	degree	UO	UO:0000185	-88.77	degree	UO	UO:0000185	112	meter	UO	UO:0000008	Sample collection	Single amplified genome (SAG) generation	AG-333-K07	OBI	OBI:0002127	uncultured Alphaproteobacteria bacterium
SWC-04	sea water	ENVO	ENVO:00002149		2010-11-29	Pacific Ocean	GAZ	GAZ:00000360	ocean biome	ENVO	ENVO:01000052	-23.46	degree	UO	UO:0000185	-88.77	degree	UO	UO:0000185	112	meter	UO	UO:0000008	Sample collection	Single amplified genome (SAG) generation	AG-333-K08	OBI	OBI:0002127	uncultured Pelagibacteraceae bacterium
SWC-04	sea water	ENVO	ENVO:00002149		2010-11-29	Pacific Ocean	GAZ	GAZ:00000360	ocean biome	ENVO	ENVO:01000052	-23.46	degree	UO	UO:0000185	-88.77	degree	UO	UO:0000185	112	meter	UO	UO:0000008	Sample collection	Single amplified genome (SAG) generation	AG-333-K10	OBI	OBI:0002127	uncultured Pelagibacteraceae bacterium
SWC-04	sea water	ENVO	ENVO:00002149		2010-11-29	Pacific Ocean	GAZ	GAZ:00000360	ocean biome	ENVO	ENVO:01000052	-23.46	degree	UO	UO:0000185	-88.77	degree	UO	UO:0000185	112	meter	UO	UO:0000008	Sample collection	Single amplified genome (SAG) generation	AG-333-K14	OBI	OBI:0002127	uncultured Pelagibacteraceae bacterium
SWC-04	sea water	ENVO	ENVO:00002149		2010-11-29	Pacific Ocean	GAZ	GAZ:00000360	ocean biome	ENVO	ENVO:01000052	-23.46	degree	UO	UO:0000185	-88.77	degree	UO	UO:0000185	112	meter	UO	UO:0000008	Sample collection	Single amplified genome (SAG) generation	AG-333-K16	OBI	OBI:0002127	uncultured Rhodospirillaceae bacterium
SWC-04	sea water	ENVO	ENVO:00002149		2010-11-29	Pacific Ocean	GAZ	GAZ:00000360	ocean biome	ENVO	ENVO:01000052	-23.46	degree	UO	UO:0000185	-88.77	degree	UO	UO:0000185	112	meter	UO	UO:0000008	Sample collection	Single amplified genome (SAG) generation	AG-333-K17	OBI	OBI:0002127	uncultured Flavobacteriaceae bacterium
SWC-04	sea water	ENVO	ENVO:00002149		2010-11-29	Pacific Ocean	GAZ	GAZ:00000360	ocean biome	ENVO	ENVO:01000052	-23.46	degree	UO	UO:0000185	-88.77	degree	UO	UO:0000185	112	meter	UO	UO:0000008	Sample collection	Single amplified genome (SAG) generation	AG-333-K22	OBI	OBI:0002127	uncultured Alphaproteobacteria bacterium
SWC-04	sea water	ENVO	ENVO:00002149		2010-11-29	Pacific Ocean	GAZ	GAZ:00000360	ocean biome	ENVO	ENVO:01000052	-23.46	degree	UO	UO:0000185	-88.77	degree	UO	UO:0000185	112	meter	UO	UO:0000008	Sample collection	Single amplified genome (SAG) generation	AG-333-L02	OBI	OBI:0002127	uncultured Pelagibacteraceae bacterium
SWC-04	sea water	ENVO	ENVO:00002149		2010-11-29	Pacific Ocean	GAZ	GAZ:00000360	ocean biome	ENVO	ENVO:01000052	-23.46	degree	UO	UO:0000185	-88.77	degree	UO	UO:0000185	112	meter	UO	UO:0000008	Sample collection	Single amplified genome (SAG) generation	AG-333-L03	OBI	OBI:0002127	uncultured Cyanobacteria bacterium
SWC-04	sea water	ENVO	ENVO:00002149		2010-11-29	Pacific Ocean	GAZ	GAZ:00000360	ocean biome	ENVO	ENVO:01000052	-23.46	degree	UO	UO:0000185	-88.77	degree	UO	UO:0000185	112	meter	UO	UO:0000008	Sample collection	Single amplified genome (SAG) generation	AG-333-L05	OBI	OBI:0002127	uncultured Deltaproteobacteria bacterium
SWC-04	sea water	ENVO	ENVO:00002149		2010-11-29	Pacific Ocean	GAZ	GAZ:00000360	ocean biome	ENVO	ENVO:01000052	-23.46	degree	UO	UO:0000185	-88.77	degree	UO	UO:0000185	112	meter	UO	UO:0000008	Sample collection	Single amplified genome (SAG) generation	AG-333-L06	OBI	OBI:0002127	uncultured Alphaproteobacteria bacterium
SWC-04	sea water	ENVO	ENVO:00002149		2010-11-29	Pacific Ocean	GAZ	GAZ:00000360	ocean biome	ENVO	ENVO:01000052	-23.46	degree	UO	UO:0000185	-88.77	degree	UO	UO:0000185	112	meter	UO	UO:0000008	Sample collection	Single amplified genome (SAG) generation	AG-333-L10	OBI	OBI:0002127	uncultured Pelagibacteraceae bacterium
SWC-04	sea water	ENVO	ENVO:00002149		2010-11-29	Pacific Ocean	GAZ	GAZ:00000360	ocean biome	ENVO	ENVO:01000052	-23.46	degree	UO	UO:0000185	-88.77	degree	UO	UO:0000185	112	meter	UO	UO:0000008	Sample collection	Single amplified genome (SAG) generation	AG-333-L14	OBI	OBI:0002127	uncultured Cyanobacteria bacterium
SWC-04	sea water	ENVO	ENVO:00002149		2010-11-29	Pacific Ocean	GAZ	GAZ:00000360	ocean biome	ENVO	ENVO:01000052	-23.46	degree	UO	UO:0000185	-88.77	degree	UO	UO:0000185	112	meter	UO	UO:0000008	Sample collection	Single amplified genome (SAG) generation	AG-333-L15	OBI	OBI:0002127	uncultured Gammaproteobacteria bacterium
SWC-04	sea water	ENVO	ENVO:00002149		2010-11-29	Pacific Ocean	GAZ	GAZ:00000360	ocean biome	ENVO	ENVO:01000052	-23.46	degree	UO	UO:0000185	-88.77	degree	UO	UO:0000185	112	meter	UO	UO:0000008	Sample collection	Single amplified genome (SAG) generation	AG-333-L20	OBI	OBI:0002127	uncultured Alphaproteobacteria bacterium
SWC-04	sea water	ENVO	ENVO:00002149		2010-11-29	Pacific Ocean	GAZ	GAZ:00000360	ocean biome	ENVO	ENVO:01000052	-23.46	degree	UO	UO:0000185	-88.77	degree	UO	UO:0000185	112	meter	UO	UO:0000008	Sample collection	Single amplified genome (SAG) generation	AG-333-L21	OBI	OBI:0002127	uncultured Cyanobacteria bacterium
SWC-04	sea water	ENVO	ENVO:00002149		2010-11-29	Pacific Ocean	GAZ	GAZ:00000360	ocean biome	ENVO	ENVO:01000052	-23.46	degree	UO	UO:0000185	-88.77	degree	UO	UO:0000185	112	meter	UO	UO:0000008	Sample collection	Single amplified genome (SAG) generation	AG-333-M03	OBI	OBI:0002127	uncultured Pelagibacteraceae bacterium
SWC-04	sea water	ENVO	ENVO:00002149		2010-11-29	Pacific Ocean	GAZ	GAZ:00000360	ocean biome	ENVO	ENVO:01000052	-23.46	degree	UO	UO:0000185	-88.77	degree	UO	UO:0000185	112	meter	UO	UO:0000008	Sample collection	Single amplified genome (SAG) generation	AG-333-M04	OBI	OBI:0002127	uncultured Pelagibacteraceae bacterium
SWC-04	sea water	ENVO	ENVO:00002149		2010-11-29	Pacific Ocean	GAZ	GAZ:00000360	ocean biome	ENVO	ENVO:01000052	-23.46	degree	UO	UO:0000185	-88.77	degree	UO	UO:0000185	112	meter	UO	UO:0000008	Sample collection	Single amplified genome (SAG) generation	AG-333-M05	OBI	OBI:0002127	uncultured Alphaproteobacteria bacterium
SWC-04	sea water	ENVO	ENVO:00002149		2010-11-29	Pacific Ocean	GAZ	GAZ:00000360	ocean biome	ENVO	ENVO:01000052	-23.46	degree	UO	UO:0000185	-88.77	degree	UO	UO:0000185	112	meter	UO	UO:0000008	Sample collection	Single amplified genome (SAG) generation	AG-333-M06	OBI	OBI:0002127	uncultured Pelagibacteraceae bacterium
SWC-04	sea water	ENVO	ENVO:00002149		2010-11-29	Pacific Ocean	GAZ	GAZ:00000360	ocean biome	ENVO	ENVO:01000052	-23.46	degree	UO	UO:0000185	-88.77	degree	UO	UO:0000185	112	meter	UO	UO:0000008	Sample collection	Single amplified genome (SAG) generation	AG-333-M07	OBI	OBI:0002127	uncultured Cryomorphaceae bacterium
SWC-04	sea water	ENVO	ENVO:00002149		2010-11-29	Pacific Ocean	GAZ	GAZ:00000360	ocean biome	ENVO	ENVO:01000052	-23.46	degree	UO	UO:0000185	-88.77	degree	UO	UO:0000185	112	meter	UO	UO:0000008	Sample collection	Single amplified genome (SAG) generation	AG-333-M10	OBI	OBI:0002127	uncultured Bacteroidetes bacterium
SWC-04	sea water	ENVO	ENVO:00002149		2010-11-29	Pacific Ocean	GAZ	GAZ:00000360	ocean biome	ENVO	ENVO:01000052	-23.46	degree	UO	UO:0000185	-88.77	degree	UO	UO:0000185	112	meter	UO	UO:0000008	Sample collection	Single amplified genome (SAG) generation	AG-333-M13	OBI	OBI:0002127	uncultured Pelagibacteraceae bacterium
SWC-04	sea water	ENVO	ENVO:00002149		2010-11-29	Pacific Ocean	GAZ	GAZ:00000360	ocean biome	ENVO	ENVO:01000052	-23.46	degree	UO	UO:0000185	-88.77	degree	UO	UO:0000185	112	meter	UO	UO:0000008	Sample collection	Single amplified genome (SAG) generation	AG-333-M14	OBI	OBI:0002127	uncultured Cyanobacteria bacterium
SWC-04	sea water	ENVO	ENVO:00002149		2010-11-29	Pacific Ocean	GAZ	GAZ:00000360	ocean biome	ENVO	ENVO:01000052	-23.46	degree	UO	UO:0000185	-88.77	degree	UO	UO:0000185	112	meter	UO	UO:0000008	Sample collection	Single amplified genome (SAG) generation	AG-333-M15	OBI	OBI:0002127	uncultured Gammaproteobacteria bacterium
SWC-04	sea water	ENVO	ENVO:00002149		2010-11-29	Pacific Ocean	GAZ	GAZ:00000360	ocean biome	ENVO	ENVO:01000052	-23.46	degree	UO	UO:0000185	-88.77	degree	UO	UO:0000185	112	meter	UO	UO:0000008	Sample collection	Single amplified genome (SAG) generation	AG-333-M16	OBI	OBI:0002127	uncultured Pelagibacteraceae bacterium
SWC-04	sea water	ENVO	ENVO:00002149		2010-11-29	Pacific Ocean	GAZ	GAZ:00000360	ocean biome	ENVO	ENVO:01000052	-23.46	degree	UO	UO:0000185	-88.77	degree	UO	UO:0000185	112	meter	UO	UO:0000008	Sample collection	Single amplified genome (SAG) generation	AG-333-M19	OBI	OBI:0002127	uncultured Pelagibacteraceae bacterium
SWC-04	sea water	ENVO	ENVO:00002149		2010-11-29	Pacific Ocean	GAZ	GAZ:00000360	ocean biome	ENVO	ENVO:01000052	-23.46	degree	UO	UO:0000185	-88.77	degree	UO	UO:0000185	112	meter	UO	UO:0000008	Sample collection	Single amplified genome (SAG) generation	AG-333-M20	OBI	OBI:0002127	uncultured Gammaproteobacteria bacterium
SWC-04	sea water	ENVO	ENVO:00002149		2010-11-29	Pacific Ocean	GAZ	GAZ:00000360	ocean biome	ENVO	ENVO:01000052	-23.46	degree	UO	UO:0000185	-88.77	degree	UO	UO:0000185	112	meter	UO	UO:0000008	Sample collection	Single amplified genome (SAG) generation	AG-333-N06	OBI	OBI:0002127	uncultured Pelagibacteraceae bacterium
SWC-04	sea water	ENVO	ENVO:00002149		2010-11-29	Pacific Ocean	GAZ	GAZ:00000360	ocean biome	ENVO	ENVO:01000052	-23.46	degree	UO	UO:0000185	-88.77	degree	UO	UO:0000185	112	meter	UO	UO:0000008	Sample collection	Single amplified genome (SAG) generation	AG-333-N07	OBI	OBI:0002127	uncultured Cyanobacteria bacterium
SWC-04	sea water	ENVO	ENVO:00002149		2010-11-29	Pacific Ocean	GAZ	GAZ:00000360	ocean biome	ENVO	ENVO:01000052	-23.46	degree	UO	UO:0000185	-88.77	degree	UO	UO:0000185	112	meter	UO	UO:0000008	Sample collection	Single amplified genome (SAG) generation	AG-333-N11	OBI	OBI:0002127	uncultured Cryomorphaceae bacterium
SWC-04	sea water	ENVO	ENVO:00002149		2010-11-29	Pacific Ocean	GAZ	GAZ:00000360	ocean biome	ENVO	ENVO:01000052	-23.46	degree	UO	UO:0000185	-88.77	degree	UO	UO:0000185	112	meter	UO	UO:0000008	Sample collection	Single amplified genome (SAG) generation	AG-333-N13	OBI	OBI:0002127	uncultured Pelagibacteraceae bacterium
SWC-04	sea water	ENVO	ENVO:00002149		2010-11-29	Pacific Ocean	GAZ	GAZ:00000360	ocean biome	ENVO	ENVO:01000052	-23.46	degree	UO	UO:0000185	-88.77	degree	UO	UO:0000185	112	meter	UO	UO:0000008	Sample collection	Single amplified genome (SAG) generation	AG-333-N15	OBI	OBI:0002127	uncultured Pelagibacteraceae bacterium
SWC-04	sea water	ENVO	ENVO:00002149		2010-11-29	Pacific Ocean	GAZ	GAZ:00000360	ocean biome	ENVO	ENVO:01000052	-23.46	degree	UO	UO:0000185	-88.77	degree	UO	UO:0000185	112	meter	UO	UO:0000008	Sample collection	Single amplified genome (SAG) generation	AG-333-N17	OBI	OBI:0002127	uncultured Pelagibacteraceae bacterium
SWC-04	sea water	ENVO	ENVO:00002149		2010-11-29	Pacific Ocean	GAZ	GAZ:00000360	ocean biome	ENVO	ENVO:01000052	-23.46	degree	UO	UO:0000185	-88.77	degree	UO	UO:0000185	112	meter	UO	UO:0000008	Sample collection	Single amplified genome (SAG) generation	AG-333-N19	OBI	OBI:0002127	uncultured Pelagibacteraceae bacterium
SWC-04	sea water	ENVO	ENVO:00002149		2010-11-29	Pacific Ocean	GAZ	GAZ:00000360	ocean biome	ENVO	ENVO:01000052	-23.46	degree	UO	UO:0000185	-88.77	degree	UO	UO:0000185	112	meter	UO	UO:0000008	Sample collection	Single amplified genome (SAG) generation	AG-333-N20	OBI	OBI:0002127	uncultured Alphaproteobacteria bacterium
SWC-04	sea water	ENVO	ENVO:00002149		2010-11-29	Pacific Ocean	GAZ	GAZ:00000360	ocean biome	ENVO	ENVO:01000052	-23.46	degree	UO	UO:0000185	-88.77	degree	UO	UO:0000185	112	meter	UO	UO:0000008	Sample collection	Single amplified genome (SAG) generation	AG-333-O04	OBI	OBI:0002127	uncultured Gammaproteobacteria bacterium
SWC-04	sea water	ENVO	ENVO:00002149		2010-11-29	Pacific Ocean	GAZ	GAZ:00000360	ocean biome	ENVO	ENVO:01000052	-23.46	degree	UO	UO:0000185	-88.77	degree	UO	UO:0000185	112	meter	UO	UO:0000008	Sample collection	Single amplified genome (SAG) generation	AG-333-O07	OBI	OBI:0002127	uncultured Alphaproteobacteria bacterium
SWC-04	sea water	ENVO	ENVO:00002149		2010-11-29	Pacific Ocean	GAZ	GAZ:00000360	ocean biome	ENVO	ENVO:01000052	-23.46	degree	UO	UO:0000185	-88.77	degree	UO	UO:0000185	112	meter	UO	UO:0000008	Sample collection	Single amplified genome (SAG) generation	AG-333-O11	OBI	OBI:0002127	uncultured Alphaproteobacteria bacterium
SWC-04	sea water	ENVO	ENVO:00002149		2010-11-29	Pacific Ocean	GAZ	GAZ:00000360	ocean biome	ENVO	ENVO:01000052	-23.46	degree	UO	UO:0000185	-88.77	degree	UO	UO:0000185	112	meter	UO	UO:0000008	Sample collection	Single amplified genome (SAG) generation	AG-333-O13	OBI	OBI:0002127	uncultured Gammaproteobacteria bacterium
SWC-04	sea water	ENVO	ENVO:00002149		2010-11-29	Pacific Ocean	GAZ	GAZ:00000360	ocean biome	ENVO	ENVO:01000052	-23.46	degree	UO	UO:0000185	-88.77	degree	UO	UO:0000185	112	meter	UO	UO:0000008	Sample collection	Single amplified genome (SAG) generation	AG-333-O16	OBI	OBI:0002127	uncultured Cyanobacteria bacterium
SWC-04	sea water	ENVO	ENVO:00002149		2010-11-29	Pacific Ocean	GAZ	GAZ:00000360	ocean biome	ENVO	ENVO:01000052	-23.46	degree	UO	UO:0000185	-88.77	degree	UO	UO:0000185	112	meter	UO	UO:0000008	Sample collection	Single amplified genome (SAG) generation	AG-333-O21	OBI	OBI:0002127	uncultured Pelagibacteraceae bacterium
SWC-04	sea water	ENVO	ENVO:00002149		2010-11-29	Pacific Ocean	GAZ	GAZ:00000360	ocean biome	ENVO	ENVO:01000052	-23.46	degree	UO	UO:0000185	-88.77	degree	UO	UO:0000185	112	meter	UO	UO:0000008	Sample collection	Single amplified genome (SAG) generation	AG-333-O23	OBI	OBI:0002127	uncultured Pelagibacteraceae bacterium
SWC-04	sea water	ENVO	ENVO:00002149		2010-11-29	Pacific Ocean	GAZ	GAZ:00000360	ocean biome	ENVO	ENVO:01000052	-23.46	degree	UO	UO:0000185	-88.77	degree	UO	UO:0000185	112	meter	UO	UO:0000008	Sample collection	Single amplified genome (SAG) generation	AG-333-P02	OBI	OBI:0002127	uncultured Gammaproteobacteria bacterium
SWC-04	sea water	ENVO	ENVO:00002149		2010-11-29	Pacific Ocean	GAZ	GAZ:00000360	ocean biome	ENVO	ENVO:01000052	-23.46	degree	UO	UO:0000185	-88.77	degree	UO	UO:0000185	112	meter	UO	UO:0000008	Sample collection	Single amplified genome (SAG) generation	AG-333-P05	OBI	OBI:0002127	uncultured Pelagibacteraceae bacterium
SWC-04	sea water	ENVO	ENVO:00002149		2010-11-29	Pacific Ocean	GAZ	GAZ:00000360	ocean biome	ENVO	ENVO:01000052	-23.46	degree	UO	UO:0000185	-88.77	degree	UO	UO:0000185	112	meter	UO	UO:0000008	Sample collection	Single amplified genome (SAG) generation	AG-333-P07	OBI	OBI:0002127	uncultured Alphaproteobacteria bacterium
SWC-04	sea water	ENVO	ENVO:00002149		2010-11-29	Pacific Ocean	GAZ	GAZ:00000360	ocean biome	ENVO	ENVO:01000052	-23.46	degree	UO	UO:0000185	-88.77	degree	UO	UO:0000185	112	meter	UO	UO:0000008	Sample collection	Single amplified genome (SAG) generation	AG-333-P08	OBI	OBI:0002127	uncultured Pelagibacteraceae bacterium
SWC-04	sea water	ENVO	ENVO:00002149		2010-11-29	Pacific Ocean	GAZ	GAZ:00000360	ocean biome	ENVO	ENVO:01000052	-23.46	degree	UO	UO:0000185	-88.77	degree	UO	UO:0000185	112	meter	UO	UO:0000008	Sample collection	Single amplified genome (SAG) generation	AG-333-P09	OBI	OBI:0002127	uncultured Flavobacteriaceae bacterium
SWC-04	sea water	ENVO	ENVO:00002149		2010-11-29	Pacific Ocean	GAZ	GAZ:00000360	ocean biome	ENVO	ENVO:01000052	-23.46	degree	UO	UO:0000185	-88.77	degree	UO	UO:0000185	112	meter	UO	UO:0000008	Sample collection	Single amplified genome (SAG) generation	AG-333-P11	OBI	OBI:0002127	uncultured Alphaproteobacteria bacterium
SWC-04	sea water	ENVO	ENVO:00002149		2010-11-29	Pacific Ocean	GAZ	GAZ:00000360	ocean biome	ENVO	ENVO:01000052	-23.46	degree	UO	UO:0000185	-88.77	degree	UO	UO:0000185	112	meter	UO	UO:0000008	Sample collection	Single amplified genome (SAG) generation	AG-333-P13	OBI	OBI:0002127	uncultured Pelagibacteraceae bacterium
SWC-04	sea water	ENVO	ENVO:00002149		2010-11-29	Pacific Ocean	GAZ	GAZ:00000360	ocean biome	ENVO	ENVO:01000052	-23.46	degree	UO	UO:0000185	-88.77	degree	UO	UO:0000185	112	meter	UO	UO:0000008	Sample collection	Single amplified genome (SAG) generation	AG-333-P14	OBI	OBI:0002127	uncultured Pelagibacteraceae bacterium
SWC-04	sea water	ENVO	ENVO:00002149		2010-11-29	Pacific Ocean	GAZ	GAZ:00000360	ocean biome	ENVO	ENVO:01000052	-23.46	degree	UO	UO:0000185	-88.77	degree	UO	UO:0000185	112	meter	UO	UO:0000008	Sample collection	Single amplified genome (SAG) generation	AG-333-P15	OBI	OBI:0002127	uncultured Gammaproteobacteria bacterium
SWC-04	sea water	ENVO	ENVO:00002149		2010-11-29	Pacific Ocean	GAZ	GAZ:00000360	ocean biome	ENVO	ENVO:01000052	-23.46	degree	UO	UO:0000185	-88.77	degree	UO	UO:0000185	112	meter	UO	UO:0000008	Sample collection	Single amplified genome (SAG) generation	AG-333-P16	OBI	OBI:0002127	uncultured Gammaproteobacteria bacterium
SWC-04	sea water	ENVO	ENVO:00002149		2010-11-29	Pacific Ocean	GAZ	GAZ:00000360	ocean biome	ENVO	ENVO:01000052	-23.46	degree	UO	UO:0000185	-88.77	degree	UO	UO:0000185	112	meter	UO	UO:0000008	Sample collection	Single amplified genome (SAG) generation	AG-333-P17	OBI	OBI:0002127	uncultured Pelagibacteraceae bacterium
SWC-04	sea water	ENVO	ENVO:00002149		2010-11-29	Pacific Ocean	GAZ	GAZ:00000360	ocean biome	ENVO	ENVO:01000052	-23.46	degree	UO	UO:0000185	-88.77	degree	UO	UO:0000185	112	meter	UO	UO:0000008	Sample collection	Single amplified genome (SAG) generation	AG-333-P19	OBI	OBI:0002127	uncultured Pelagibacteraceae bacterium
SWC-04	sea water	ENVO	ENVO:00002149		2010-11-29	Pacific Ocean	GAZ	GAZ:00000360	ocean biome	ENVO	ENVO:01000052	-23.46	degree	UO	UO:0000185	-88.77	degree	UO	UO:0000185	112	meter	UO	UO:0000008	Sample collection	Single amplified genome (SAG) generation	AG-333-P21	OBI	OBI:0002127	uncultured Alphaproteobacteria bacterium
SWC-04	sea water	ENVO	ENVO:00002149		2010-11-29	Pacific Ocean	GAZ	GAZ:00000360	ocean biome	ENVO	ENVO:01000052	-23.46	degree	UO	UO:0000185	-88.77	degree	UO	UO:0000185	112	meter	UO	UO:0000008	Sample collection	Single amplified genome (SAG) generation	AG-333-P22	OBI	OBI:0002127	uncultured Pelagibacteraceae bacterium
SWC-04	sea water	ENVO	ENVO:00002149		2010-11-29	Pacific Ocean	GAZ	GAZ:00000360	ocean biome	ENVO	ENVO:01000052	-23.46	degree	UO	UO:0000185	-88.77	degree	UO	UO:0000185	112	meter	UO	UO:0000008	Sample collection	Single amplified genome (SAG) generation	AG-333-P23	OBI	OBI:0002127	uncultured Cyanobacteria bacterium
SWC-05	sea water	ENVO	ENVO:00002149		2010-12-08	Pacific Ocean	GAZ	GAZ:00000360	ocean biome	ENVO	ENVO:01000052	-26.25	degree	UO	UO:0000185	-103.96	degree	UO	UO:0000185	14	meter	UO	UO:0000008	Sample collection	Single amplified genome (SAG) generation	AG-335-A05	OBI	OBI:0002127	uncultured Prochlorococcus sp.	autotrophic
SWC-05	sea water	ENVO	ENVO:00002149		2010-12-08	Pacific Ocean	GAZ	GAZ:00000360	ocean biome	ENVO	ENVO:01000052	-26.25	degree	UO	UO:0000185	-103.96	degree	UO	UO:0000185	14	meter	UO	UO:0000008	Sample collection	Single amplified genome (SAG) generation	AG-335-B03	OBI	OBI:0002127	SAR116 cluster alphaproteobacterium	heterotrophic
SWC-05	sea water	ENVO	ENVO:00002149		2010-12-08	Pacific Ocean	GAZ	GAZ:00000360	ocean biome	ENVO	ENVO:01000052	-26.25	degree	UO	UO:0000185	-103.96	degree	UO	UO:0000185	14	meter	UO	UO:0000008	Sample collection	Single amplified genome (SAG) generation	AG-335-B08	OBI	OBI:0002127	uncultured Prochlorococcus sp.	autotrophic
SWC-05	sea water	ENVO	ENVO:00002149		2010-12-08	Pacific Ocean	GAZ	GAZ:00000360	ocean biome	ENVO	ENVO:01000052	-26.25	degree	UO	UO:0000185	-103.96	degree	UO	UO:0000185	14	meter	UO	UO:0000008	Sample collection	Single amplified genome (SAG) generation	AG-335-C21	OBI	OBI:0002127	uncultured Prochlorococcus sp.	autotrophic
SWC-05	sea water	ENVO	ENVO:00002149		2010-12-08	Pacific Ocean	GAZ	GAZ:00000360	ocean biome	ENVO	ENVO:01000052	-26.25	degree	UO	UO:0000185	-103.96	degree	UO	UO:0000185	14	meter	UO	UO:0000008	Sample collection	Single amplified genome (SAG) generation	AG-335-D02	OBI	OBI:0002127	uncultured Prochlorococcus sp.	autotrophic
SWC-05	sea water	ENVO	ENVO:00002149		2010-12-08	Pacific Ocean	GAZ	GAZ:00000360	ocean biome	ENVO	ENVO:01000052	-26.25	degree	UO	UO:0000185	-103.96	degree	UO	UO:0000185	14	meter	UO	UO:0000008	Sample collection	Single amplified genome (SAG) generation	AG-335-D04	OBI	OBI:0002127	uncultured Prochlorococcus sp.	autotrophic
SWC-05	sea water	ENVO	ENVO:00002149		2010-12-08	Pacific Ocean	GAZ	GAZ:00000360	ocean biome	ENVO	ENVO:01000052	-26.25	degree	UO	UO:0000185	-103.96	degree	UO	UO:0000185	14	meter	UO	UO:0000008	Sample collection	Single amplified genome (SAG) generation	AG-335-E22	OBI	OBI:0002127	uncultured Prochlorococcus sp.	autotrophic
SWC-05	sea water	ENVO	ENVO:00002149		2010-12-08	Pacific Ocean	GAZ	GAZ:00000360	ocean biome	ENVO	ENVO:01000052	-26.25	degree	UO	UO:0000185	-103.96	degree	UO	UO:0000185	14	meter	UO	UO:0000008	Sample collection	Single amplified genome (SAG) generation	AG-335-F06	OBI	OBI:0002127	uncultured Prochlorococcus sp.	autotrophic
SWC-05	sea water	ENVO	ENVO:00002149		2010-12-08	Pacific Ocean	GAZ	GAZ:00000360	ocean biome	ENVO	ENVO:01000052	-26.25	degree	UO	UO:0000185	-103.96	degree	UO	UO:0000185	14	meter	UO	UO:0000008	Sample collection	Single amplified genome (SAG) generation	AG-335-I15	OBI	OBI:0002127	uncultured Prochlorococcus sp.	autotrophic
SWC-05	sea water	ENVO	ENVO:00002149		2010-12-08	Pacific Ocean	GAZ	GAZ:00000360	ocean biome	ENVO	ENVO:01000052	-26.25	degree	UO	UO:0000185	-103.96	degree	UO	UO:0000185	14	meter	UO	UO:0000008	Sample collection	Single amplified genome (SAG) generation	AG-335-I21	OBI	OBI:0002127	uncultured Prochlorococcus sp.	autotrophic
SWC-05	sea water	ENVO	ENVO:00002149		2010-12-08	Pacific Ocean	GAZ	GAZ:00000360	ocean biome	ENVO	ENVO:01000052	-26.25	degree	UO	UO:0000185	-103.96	degree	UO	UO:0000185	14	meter	UO	UO:0000008	Sample collection	Single amplified genome (SAG) generation	AG-335-J02	OBI	OBI:0002127	uncultured Prochlorococcus sp.	autotrophic
SWC-05	sea water	ENVO	ENVO:00002149		2010-12-08	Pacific Ocean	GAZ	GAZ:00000360	ocean biome	ENVO	ENVO:01000052	-26.25	degree	UO	UO:0000185	-103.96	degree	UO	UO:0000185	14	meter	UO	UO:0000008	Sample collection	Single amplified genome (SAG) generation	AG-335-J19	OBI	OBI:0002127	uncultured Prochlorococcus sp.	autotrophic
SWC-05	sea water	ENVO	ENVO:00002149		2010-12-08	Pacific Ocean	GAZ	GAZ:00000360	ocean biome	ENVO	ENVO:01000052	-26.25	degree	UO	UO:0000185	-103.96	degree	UO	UO:0000185	14	meter	UO	UO:0000008	Sample collection	Single amplified genome (SAG) generation	AG-335-L06	OBI	OBI:0002127	uncultured Prochlorococcus sp.	autotrophic
SWC-05	sea water	ENVO	ENVO:00002149		2010-12-08	Pacific Ocean	GAZ	GAZ:00000360	ocean biome	ENVO	ENVO:01000052	-26.25	degree	UO	UO:0000185	-103.96	degree	UO	UO:0000185	14	meter	UO	UO:0000008	Sample collection	Single amplified genome (SAG) generation	AG-335-N04	OBI	OBI:0002127	SAR116 cluster alphaproteobacterium	heterotrophic
SWC-05	sea water	ENVO	ENVO:00002149		2010-12-08	Pacific Ocean	GAZ	GAZ:00000360	ocean biome	ENVO	ENVO:01000052	-26.25	degree	UO	UO:0000185	-103.96	degree	UO	UO:0000185	14	meter	UO	UO:0000008	Sample collection	Single amplified genome (SAG) generation	AG-335-N20	OBI	OBI:0002127	uncultured Prochlorococcus sp.	autotrophic
SWC-05	sea water	ENVO	ENVO:00002149		2010-12-08	Pacific Ocean	GAZ	GAZ:00000360	ocean biome	ENVO	ENVO:01000052	-26.25	degree	UO	UO:0000185	-103.96	degree	UO	UO:0000185	14	meter	UO	UO:0000008	Sample collection	Single amplified genome (SAG) generation	AG-335-O19	OBI	OBI:0002127	uncultured Prochlorococcus sp.	autotrophic
SWC-05	sea water	ENVO	ENVO:00002149		2010-12-08	Pacific Ocean	GAZ	GAZ:00000360	ocean biome	ENVO	ENVO:01000052	-26.25	degree	UO	UO:0000185	-103.96	degree	UO	UO:0000185	14	meter	UO	UO:0000008	Sample collection	Single amplified genome (SAG) generation	AG-335-P02	OBI	OBI:0002127	uncultured Prochlorococcus sp.	autotrophic
SWC-05	sea water	ENVO	ENVO:00002149		2010-12-08	Pacific Ocean	GAZ	GAZ:00000360	ocean biome	ENVO	ENVO:01000052	-26.25	degree	UO	UO:0000185	-103.96	degree	UO	UO:0000185	14	meter	UO	UO:0000008	Sample collection	Single amplified genome (SAG) generation	AG-337-A06	OBI	OBI:0002127	uncultured Gammaproteobacteria bacterium
SWC-05	sea water	ENVO	ENVO:00002149		2010-12-08	Pacific Ocean	GAZ	GAZ:00000360	ocean biome	ENVO	ENVO:01000052	-26.25	degree	UO	UO:0000185	-103.96	degree	UO	UO:0000185	14	meter	UO	UO:0000008	Sample collection	Single amplified genome (SAG) generation	AG-337-A07	OBI	OBI:0002127	uncultured Alphaproteobacteria bacterium
SWC-05	sea water	ENVO	ENVO:00002149		2010-12-08	Pacific Ocean	GAZ	GAZ:00000360	ocean biome	ENVO	ENVO:01000052	-26.25	degree	UO	UO:0000185	-103.96	degree	UO	UO:0000185	14	meter	UO	UO:0000008	Sample collection	Single amplified genome (SAG) generation	AG-337-A08	OBI	OBI:0002127	uncultured Pelagibacteraceae bacterium
SWC-05	sea water	ENVO	ENVO:00002149		2010-12-08	Pacific Ocean	GAZ	GAZ:00000360	ocean biome	ENVO	ENVO:01000052	-26.25	degree	UO	UO:0000185	-103.96	degree	UO	UO:0000185	14	meter	UO	UO:0000008	Sample collection	Single amplified genome (SAG) generation	AG-337-A09	OBI	OBI:0002127	uncultured Pelagibacteraceae bacterium
SWC-05	sea water	ENVO	ENVO:00002149		2010-12-08	Pacific Ocean	GAZ	GAZ:00000360	ocean biome	ENVO	ENVO:01000052	-26.25	degree	UO	UO:0000185	-103.96	degree	UO	UO:0000185	14	meter	UO	UO:0000008	Sample collection	Single amplified genome (SAG) generation	AG-337-A13	OBI	OBI:0002127	uncultured Pelagibacteraceae bacterium
SWC-05	sea water	ENVO	ENVO:00002149		2010-12-08	Pacific Ocean	GAZ	GAZ:00000360	ocean biome	ENVO	ENVO:01000052	-26.25	degree	UO	UO:0000185	-103.96	degree	UO	UO:0000185	14	meter	UO	UO:0000008	Sample collection	Single amplified genome (SAG) generation	AG-337-A14	OBI	OBI:0002127	uncultured Pelagibacteraceae bacterium
SWC-05	sea water	ENVO	ENVO:00002149		2010-12-08	Pacific Ocean	GAZ	GAZ:00000360	ocean biome	ENVO	ENVO:01000052	-26.25	degree	UO	UO:0000185	-103.96	degree	UO	UO:0000185	14	meter	UO	UO:0000008	Sample collection	Single amplified genome (SAG) generation	AG-337-A15	OBI	OBI:0002127	uncultured Alphaproteobacteria bacterium
SWC-05	sea water	ENVO	ENVO:00002149		2010-12-08	Pacific Ocean	GAZ	GAZ:00000360	ocean biome	ENVO	ENVO:01000052	-26.25	degree	UO	UO:0000185	-103.96	degree	UO	UO:0000185	14	meter	UO	UO:0000008	Sample collection	Single amplified genome (SAG) generation	AG-337-A16	OBI	OBI:0002127	uncultured Pelagibacteraceae bacterium
SWC-05	sea water	ENVO	ENVO:00002149		2010-12-08	Pacific Ocean	GAZ	GAZ:00000360	ocean biome	ENVO	ENVO:01000052	-26.25	degree	UO	UO:0000185	-103.96	degree	UO	UO:0000185	14	meter	UO	UO:0000008	Sample collection	Single amplified genome (SAG) generation	AG-337-A17	OBI	OBI:0002127	uncultured Pelagibacteraceae bacterium
SWC-05	sea water	ENVO	ENVO:00002149		2010-12-08	Pacific Ocean	GAZ	GAZ:00000360	ocean biome	ENVO	ENVO:01000052	-26.25	degree	UO	UO:0000185	-103.96	degree	UO	UO:0000185	14	meter	UO	UO:0000008	Sample collection	Single amplified genome (SAG) generation	AG-337-A18	OBI	OBI:0002127	uncultured Pelagibacteraceae bacterium
SWC-05	sea water	ENVO	ENVO:00002149		2010-12-08	Pacific Ocean	GAZ	GAZ:00000360	ocean biome	ENVO	ENVO:01000052	-26.25	degree	UO	UO:0000185	-103.96	degree	UO	UO:0000185	14	meter	UO	UO:0000008	Sample collection	Single amplified genome (SAG) generation	AG-337-A20	OBI	OBI:0002127	uncultured Gammaproteobacteria bacterium
SWC-05	sea water	ENVO	ENVO:00002149		2010-12-08	Pacific Ocean	GAZ	GAZ:00000360	ocean biome	ENVO	ENVO:01000052	-26.25	degree	UO	UO:0000185	-103.96	degree	UO	UO:0000185	14	meter	UO	UO:0000008	Sample collection	Single amplified genome (SAG) generation	AG-337-A21	OBI	OBI:0002127	uncultured Flavobacteriales bacterium
SWC-05	sea water	ENVO	ENVO:00002149		2010-12-08	Pacific Ocean	GAZ	GAZ:00000360	ocean biome	ENVO	ENVO:01000052	-26.25	degree	UO	UO:0000185	-103.96	degree	UO	UO:0000185	14	meter	UO	UO:0000008	Sample collection	Single amplified genome (SAG) generation	AG-337-A23	OBI	OBI:0002127	uncultured Pelagibacteraceae bacterium
SWC-05	sea water	ENVO	ENVO:00002149		2010-12-08	Pacific Ocean	GAZ	GAZ:00000360	ocean biome	ENVO	ENVO:01000052	-26.25	degree	UO	UO:0000185	-103.96	degree	UO	UO:0000185	14	meter	UO	UO:0000008	Sample collection	Single amplified genome (SAG) generation	AG-337-B02	OBI	OBI:0002127	uncultured Alphaproteobacteria bacterium
SWC-05	sea water	ENVO	ENVO:00002149		2010-12-08	Pacific Ocean	GAZ	GAZ:00000360	ocean biome	ENVO	ENVO:01000052	-26.25	degree	UO	UO:0000185	-103.96	degree	UO	UO:0000185	14	meter	UO	UO:0000008	Sample collection	Single amplified genome (SAG) generation	AG-337-B03	OBI	OBI:0002127	uncultured Alphaproteobacteria bacterium
SWC-05	sea water	ENVO	ENVO:00002149		2010-12-08	Pacific Ocean	GAZ	GAZ:00000360	ocean biome	ENVO	ENVO:01000052	-26.25	degree	UO	UO:0000185	-103.96	degree	UO	UO:0000185	14	meter	UO	UO:0000008	Sample collection	Single amplified genome (SAG) generation	AG-337-B04	OBI	OBI:0002127	uncultured Flavobacteriaceae bacterium
SWC-05	sea water	ENVO	ENVO:00002149		2010-12-08	Pacific Ocean	GAZ	GAZ:00000360	ocean biome	ENVO	ENVO:01000052	-26.25	degree	UO	UO:0000185	-103.96	degree	UO	UO:0000185	14	meter	UO	UO:0000008	Sample collection	Single amplified genome (SAG) generation	AG-337-B06	OBI	OBI:0002127	uncultured Pelagibacteraceae bacterium
SWC-05	sea water	ENVO	ENVO:00002149		2010-12-08	Pacific Ocean	GAZ	GAZ:00000360	ocean biome	ENVO	ENVO:01000052	-26.25	degree	UO	UO:0000185	-103.96	degree	UO	UO:0000185	14	meter	UO	UO:0000008	Sample collection	Single amplified genome (SAG) generation	AG-337-B07	OBI	OBI:0002127	uncultured Alphaproteobacteria bacterium
SWC-05	sea water	ENVO	ENVO:00002149		2010-12-08	Pacific Ocean	GAZ	GAZ:00000360	ocean biome	ENVO	ENVO:01000052	-26.25	degree	UO	UO:0000185	-103.96	degree	UO	UO:0000185	14	meter	UO	UO:0000008	Sample collection	Single amplified genome (SAG) generation	AG-337-B08	OBI	OBI:0002127	uncultured Alphaproteobacteria bacterium
SWC-05	sea water	ENVO	ENVO:00002149		2010-12-08	Pacific Ocean	GAZ	GAZ:00000360	ocean biome	ENVO	ENVO:01000052	-26.25	degree	UO	UO:0000185	-103.96	degree	UO	UO:0000185	14	meter	UO	UO:0000008	Sample collection	Single amplified genome (SAG) generation	AG-337-B10	OBI	OBI:0002127	uncultured Pelagibacteraceae bacterium
SWC-05	sea water	ENVO	ENVO:00002149		2010-12-08	Pacific Ocean	GAZ	GAZ:00000360	ocean biome	ENVO	ENVO:01000052	-26.25	degree	UO	UO:0000185	-103.96	degree	UO	UO:0000185	14	meter	UO	UO:0000008	Sample collection	Single amplified genome (SAG) generation	AG-337-B13	OBI	OBI:0002127	uncultured Gammaproteobacteria bacterium
SWC-05	sea water	ENVO	ENVO:00002149		2010-12-08	Pacific Ocean	GAZ	GAZ:00000360	ocean biome	ENVO	ENVO:01000052	-26.25	degree	UO	UO:0000185	-103.96	degree	UO	UO:0000185	14	meter	UO	UO:0000008	Sample collection	Single amplified genome (SAG) generation	AG-337-B16	OBI	OBI:0002127	uncultured Gammaproteobacteria bacterium
SWC-05	sea water	ENVO	ENVO:00002149		2010-12-08	Pacific Ocean	GAZ	GAZ:00000360	ocean biome	ENVO	ENVO:01000052	-26.25	degree	UO	UO:0000185	-103.96	degree	UO	UO:0000185	14	meter	UO	UO:0000008	Sample collection	Single amplified genome (SAG) generation	AG-337-B17	OBI	OBI:0002127	uncultured Gammaproteobacteria bacterium
SWC-05	sea water	ENVO	ENVO:00002149		2010-12-08	Pacific Ocean	GAZ	GAZ:00000360	ocean biome	ENVO	ENVO:01000052	-26.25	degree	UO	UO:0000185	-103.96	degree	UO	UO:0000185	14	meter	UO	UO:0000008	Sample collection	Single amplified genome (SAG) generation	AG-337-B18	OBI	OBI:0002127	uncultured Gammaproteobacteria bacterium
SWC-05	sea water	ENVO	ENVO:00002149		2010-12-08	Pacific Ocean	GAZ	GAZ:00000360	ocean biome	ENVO	ENVO:01000052	-26.25	degree	UO	UO:0000185	-103.96	degree	UO	UO:0000185	14	meter	UO	UO:0000008	Sample collection	Single amplified genome (SAG) generation	AG-337-B20	OBI	OBI:0002127	uncultured Alphaproteobacteria bacterium
SWC-05	sea water	ENVO	ENVO:00002149		2010-12-08	Pacific Ocean	GAZ	GAZ:00000360	ocean biome	ENVO	ENVO:01000052	-26.25	degree	UO	UO:0000185	-103.96	degree	UO	UO:0000185	14	meter	UO	UO:0000008	Sample collection	Single amplified genome (SAG) generation	AG-337-C02	OBI	OBI:0002127	uncultured Alphaproteobacteria bacterium
SWC-05	sea water	ENVO	ENVO:00002149		2010-12-08	Pacific Ocean	GAZ	GAZ:00000360	ocean biome	ENVO	ENVO:01000052	-26.25	degree	UO	UO:0000185	-103.96	degree	UO	UO:0000185	14	meter	UO	UO:0000008	Sample collection	Single amplified genome (SAG) generation	AG-337-C03	OBI	OBI:0002127	uncultured Pelagibacteraceae bacterium
SWC-05	sea water	ENVO	ENVO:00002149		2010-12-08	Pacific Ocean	GAZ	GAZ:00000360	ocean biome	ENVO	ENVO:01000052	-26.25	degree	UO	UO:0000185	-103.96	degree	UO	UO:0000185	14	meter	UO	UO:0000008	Sample collection	Single amplified genome (SAG) generation	AG-337-C07	OBI	OBI:0002127	uncultured Pelagibacteraceae bacterium
SWC-05	sea water	ENVO	ENVO:00002149		2010-12-08	Pacific Ocean	GAZ	GAZ:00000360	ocean biome	ENVO	ENVO:01000052	-26.25	degree	UO	UO:0000185	-103.96	degree	UO	UO:0000185	14	meter	UO	UO:0000008	Sample collection	Single amplified genome (SAG) generation	AG-337-C08	OBI	OBI:0002127	uncultured Pelagibacteraceae bacterium
SWC-05	sea water	ENVO	ENVO:00002149		2010-12-08	Pacific Ocean	GAZ	GAZ:00000360	ocean biome	ENVO	ENVO:01000052	-26.25	degree	UO	UO:0000185	-103.96	degree	UO	UO:0000185	14	meter	UO	UO:0000008	Sample collection	Single amplified genome (SAG) generation	AG-337-C09	OBI	OBI:0002127	uncultured Pelagibacteraceae bacterium
SWC-05	sea water	ENVO	ENVO:00002149		2010-12-08	Pacific Ocean	GAZ	GAZ:00000360	ocean biome	ENVO	ENVO:01000052	-26.25	degree	UO	UO:0000185	-103.96	degree	UO	UO:0000185	14	meter	UO	UO:0000008	Sample collection	Single amplified genome (SAG) generation	AG-337-C10	OBI	OBI:0002127	uncultured Cyanobacteria bacterium
SWC-05	sea water	ENVO	ENVO:00002149		2010-12-08	Pacific Ocean	GAZ	GAZ:00000360	ocean biome	ENVO	ENVO:01000052	-26.25	degree	UO	UO:0000185	-103.96	degree	UO	UO:0000185	14	meter	UO	UO:0000008	Sample collection	Single amplified genome (SAG) generation	AG-337-C13	OBI	OBI:0002127	uncultured Pelagibacteraceae bacterium
SWC-05	sea water	ENVO	ENVO:00002149		2010-12-08	Pacific Ocean	GAZ	GAZ:00000360	ocean biome	ENVO	ENVO:01000052	-26.25	degree	UO	UO:0000185	-103.96	degree	UO	UO:0000185	14	meter	UO	UO:0000008	Sample collection	Single amplified genome (SAG) generation	AG-337-C14	OBI	OBI:0002127	uncultured Pelagibacteraceae bacterium
SWC-05	sea water	ENVO	ENVO:00002149		2010-12-08	Pacific Ocean	GAZ	GAZ:00000360	ocean biome	ENVO	ENVO:01000052	-26.25	degree	UO	UO:0000185	-103.96	degree	UO	UO:0000185	14	meter	UO	UO:0000008	Sample collection	Single amplified genome (SAG) generation	AG-337-C17	OBI	OBI:0002127	uncultured Flavobacteriaceae bacterium
SWC-05	sea water	ENVO	ENVO:00002149		2010-12-08	Pacific Ocean	GAZ	GAZ:00000360	ocean biome	ENVO	ENVO:01000052	-26.25	degree	UO	UO:0000185	-103.96	degree	UO	UO:0000185	14	meter	UO	UO:0000008	Sample collection	Single amplified genome (SAG) generation	AG-337-C19	OBI	OBI:0002127	uncultured Pelagibacteraceae bacterium
SWC-05	sea water	ENVO	ENVO:00002149		2010-12-08	Pacific Ocean	GAZ	GAZ:00000360	ocean biome	ENVO	ENVO:01000052	-26.25	degree	UO	UO:0000185	-103.96	degree	UO	UO:0000185	14	meter	UO	UO:0000008	Sample collection	Single amplified genome (SAG) generation	AG-337-D02	OBI	OBI:0002127	uncultured Cyanobacteria bacterium
SWC-05	sea water	ENVO	ENVO:00002149		2010-12-08	Pacific Ocean	GAZ	GAZ:00000360	ocean biome	ENVO	ENVO:01000052	-26.25	degree	UO	UO:0000185	-103.96	degree	UO	UO:0000185	14	meter	UO	UO:0000008	Sample collection	Single amplified genome (SAG) generation	AG-337-D03	OBI	OBI:0002127	uncultured Gammaproteobacteria bacterium
SWC-05	sea water	ENVO	ENVO:00002149		2010-12-08	Pacific Ocean	GAZ	GAZ:00000360	ocean biome	ENVO	ENVO:01000052	-26.25	degree	UO	UO:0000185	-103.96	degree	UO	UO:0000185	14	meter	UO	UO:0000008	Sample collection	Single amplified genome (SAG) generation	AG-337-D08	OBI	OBI:0002127	uncultured Alphaproteobacteria bacterium
SWC-05	sea water	ENVO	ENVO:00002149		2010-12-08	Pacific Ocean	GAZ	GAZ:00000360	ocean biome	ENVO	ENVO:01000052	-26.25	degree	UO	UO:0000185	-103.96	degree	UO	UO:0000185	14	meter	UO	UO:0000008	Sample collection	Single amplified genome (SAG) generation	AG-337-D15	OBI	OBI:0002127	uncultured Pelagibacteraceae bacterium
SWC-05	sea water	ENVO	ENVO:00002149		2010-12-08	Pacific Ocean	GAZ	GAZ:00000360	ocean biome	ENVO	ENVO:01000052	-26.25	degree	UO	UO:0000185	-103.96	degree	UO	UO:0000185	14	meter	UO	UO:0000008	Sample collection	Single amplified genome (SAG) generation	AG-337-D16	OBI	OBI:0002127	uncultured Pelagibacteraceae bacterium
SWC-05	sea water	ENVO	ENVO:00002149		2010-12-08	Pacific Ocean	GAZ	GAZ:00000360	ocean biome	ENVO	ENVO:01000052	-26.25	degree	UO	UO:0000185	-103.96	degree	UO	UO:0000185	14	meter	UO	UO:0000008	Sample collection	Single amplified genome (SAG) generation	AG-337-D17	OBI	OBI:0002127	uncultured Pelagibacteraceae bacterium
SWC-05	sea water	ENVO	ENVO:00002149		2010-12-08	Pacific Ocean	GAZ	GAZ:00000360	ocean biome	ENVO	ENVO:01000052	-26.25	degree	UO	UO:0000185	-103.96	degree	UO	UO:0000185	14	meter	UO	UO:0000008	Sample collection	Single amplified genome (SAG) generation	AG-337-D18	OBI	OBI:0002127	uncultured Alphaproteobacteria bacterium
SWC-05	sea water	ENVO	ENVO:00002149		2010-12-08	Pacific Ocean	GAZ	GAZ:00000360	ocean biome	ENVO	ENVO:01000052	-26.25	degree	UO	UO:0000185	-103.96	degree	UO	UO:0000185	14	meter	UO	UO:0000008	Sample collection	Single amplified genome (SAG) generation	AG-337-D19	OBI	OBI:0002127	uncultured Pelagibacteraceae bacterium
SWC-05	sea water	ENVO	ENVO:00002149		2010-12-08	Pacific Ocean	GAZ	GAZ:00000360	ocean biome	ENVO	ENVO:01000052	-26.25	degree	UO	UO:0000185	-103.96	degree	UO	UO:0000185	14	meter	UO	UO:0000008	Sample collection	Single amplified genome (SAG) generation	AG-337-D20	OBI	OBI:0002127	uncultured Gammaproteobacteria bacterium
SWC-05	sea water	ENVO	ENVO:00002149		2010-12-08	Pacific Ocean	GAZ	GAZ:00000360	ocean biome	ENVO	ENVO:01000052	-26.25	degree	UO	UO:0000185	-103.96	degree	UO	UO:0000185	14	meter	UO	UO:0000008	Sample collection	Single amplified genome (SAG) generation	AG-337-D22	OBI	OBI:0002127	uncultured Alphaproteobacteria bacterium
SWC-05	sea water	ENVO	ENVO:00002149		2010-12-08	Pacific Ocean	GAZ	GAZ:00000360	ocean biome	ENVO	ENVO:01000052	-26.25	degree	UO	UO:0000185	-103.96	degree	UO	UO:0000185	14	meter	UO	UO:0000008	Sample collection	Single amplified genome (SAG) generation	AG-337-E02	OBI	OBI:0002127	uncultured Pelagibacteraceae bacterium
SWC-05	sea water	ENVO	ENVO:00002149		2010-12-08	Pacific Ocean	GAZ	GAZ:00000360	ocean biome	ENVO	ENVO:01000052	-26.25	degree	UO	UO:0000185	-103.96	degree	UO	UO:0000185	14	meter	UO	UO:0000008	Sample collection	Single amplified genome (SAG) generation	AG-337-E03	OBI	OBI:0002127	uncultured Alphaproteobacteria bacterium
SWC-05	sea water	ENVO	ENVO:00002149		2010-12-08	Pacific Ocean	GAZ	GAZ:00000360	ocean biome	ENVO	ENVO:01000052	-26.25	degree	UO	UO:0000185	-103.96	degree	UO	UO:0000185	14	meter	UO	UO:0000008	Sample collection	Single amplified genome (SAG) generation	AG-337-E05	OBI	OBI:0002127	uncultured Gammaproteobacteria bacterium
SWC-05	sea water	ENVO	ENVO:00002149		2010-12-08	Pacific Ocean	GAZ	GAZ:00000360	ocean biome	ENVO	ENVO:01000052	-26.25	degree	UO	UO:0000185	-103.96	degree	UO	UO:0000185	14	meter	UO	UO:0000008	Sample collection	Single amplified genome (SAG) generation	AG-337-E07	OBI	OBI:0002127	uncultured Alphaproteobacteria bacterium
SWC-05	sea water	ENVO	ENVO:00002149		2010-12-08	Pacific Ocean	GAZ	GAZ:00000360	ocean biome	ENVO	ENVO:01000052	-26.25	degree	UO	UO:0000185	-103.96	degree	UO	UO:0000185	14	meter	UO	UO:0000008	Sample collection	Single amplified genome (SAG) generation	AG-337-E13	OBI	OBI:0002127	uncultured Pelagibacteraceae bacterium
SWC-05	sea water	ENVO	ENVO:00002149		2010-12-08	Pacific Ocean	GAZ	GAZ:00000360	ocean biome	ENVO	ENVO:01000052	-26.25	degree	UO	UO:0000185	-103.96	degree	UO	UO:0000185	14	meter	UO	UO:0000008	Sample collection	Single amplified genome (SAG) generation	AG-337-E14	OBI	OBI:0002127	uncultured Rhodobacteraceae bacterium
SWC-05	sea water	ENVO	ENVO:00002149		2010-12-08	Pacific Ocean	GAZ	GAZ:00000360	ocean biome	ENVO	ENVO:01000052	-26.25	degree	UO	UO:0000185	-103.96	degree	UO	UO:0000185	14	meter	UO	UO:0000008	Sample collection	Single amplified genome (SAG) generation	AG-337-E15	OBI	OBI:0002127	uncultured Pelagibacteraceae bacterium
SWC-05	sea water	ENVO	ENVO:00002149		2010-12-08	Pacific Ocean	GAZ	GAZ:00000360	ocean biome	ENVO	ENVO:01000052	-26.25	degree	UO	UO:0000185	-103.96	degree	UO	UO:0000185	14	meter	UO	UO:0000008	Sample collection	Single amplified genome (SAG) generation	AG-337-E16	OBI	OBI:0002127	uncultured Pelagibacteraceae bacterium
SWC-05	sea water	ENVO	ENVO:00002149		2010-12-08	Pacific Ocean	GAZ	GAZ:00000360	ocean biome	ENVO	ENVO:01000052	-26.25	degree	UO	UO:0000185	-103.96	degree	UO	UO:0000185	14	meter	UO	UO:0000008	Sample collection	Single amplified genome (SAG) generation	AG-337-E17	OBI	OBI:0002127	uncultured Pelagibacteraceae bacterium
SWC-05	sea water	ENVO	ENVO:00002149		2010-12-08	Pacific Ocean	GAZ	GAZ:00000360	ocean biome	ENVO	ENVO:01000052	-26.25	degree	UO	UO:0000185	-103.96	degree	UO	UO:0000185	14	meter	UO	UO:0000008	Sample collection	Single amplified genome (SAG) generation	AG-337-E19	OBI	OBI:0002127	uncultured Pelagibacteraceae bacterium
SWC-05	sea water	ENVO	ENVO:00002149		2010-12-08	Pacific Ocean	GAZ	GAZ:00000360	ocean biome	ENVO	ENVO:01000052	-26.25	degree	UO	UO:0000185	-103.96	degree	UO	UO:0000185	14	meter	UO	UO:0000008	Sample collection	Single amplified genome (SAG) generation	AG-337-E20	OBI	OBI:0002127	uncultured Alphaproteobacteria bacterium
SWC-05	sea water	ENVO	ENVO:00002149		2010-12-08	Pacific Ocean	GAZ	GAZ:00000360	ocean biome	ENVO	ENVO:01000052	-26.25	degree	UO	UO:0000185	-103.96	degree	UO	UO:0000185	14	meter	UO	UO:0000008	Sample collection	Single amplified genome (SAG) generation	AG-337-E21	OBI	OBI:0002127	uncultured Flavobacteriaceae bacterium
SWC-05	sea water	ENVO	ENVO:00002149		2010-12-08	Pacific Ocean	GAZ	GAZ:00000360	ocean biome	ENVO	ENVO:01000052	-26.25	degree	UO	UO:0000185	-103.96	degree	UO	UO:0000185	14	meter	UO	UO:0000008	Sample collection	Single amplified genome (SAG) generation	AG-337-E22	OBI	OBI:0002127	uncultured Pelagibacteraceae bacterium
SWC-05	sea water	ENVO	ENVO:00002149		2010-12-08	Pacific Ocean	GAZ	GAZ:00000360	ocean biome	ENVO	ENVO:01000052	-26.25	degree	UO	UO:0000185	-103.96	degree	UO	UO:0000185	14	meter	UO	UO:0000008	Sample collection	Single amplified genome (SAG) generation	AG-337-F02	OBI	OBI:0002127	uncultured Alphaproteobacteria bacterium
SWC-05	sea water	ENVO	ENVO:00002149		2010-12-08	Pacific Ocean	GAZ	GAZ:00000360	ocean biome	ENVO	ENVO:01000052	-26.25	degree	UO	UO:0000185	-103.96	degree	UO	UO:0000185	14	meter	UO	UO:0000008	Sample collection	Single amplified genome (SAG) generation	AG-337-F05	OBI	OBI:0002127	uncultured Pelagibacteraceae bacterium
SWC-05	sea water	ENVO	ENVO:00002149		2010-12-08	Pacific Ocean	GAZ	GAZ:00000360	ocean biome	ENVO	ENVO:01000052	-26.25	degree	UO	UO:0000185	-103.96	degree	UO	UO:0000185	14	meter	UO	UO:0000008	Sample collection	Single amplified genome (SAG) generation	AG-337-F08	OBI	OBI:0002127	uncultured Gammaproteobacteria bacterium
SWC-05	sea water	ENVO	ENVO:00002149		2010-12-08	Pacific Ocean	GAZ	GAZ:00000360	ocean biome	ENVO	ENVO:01000052	-26.25	degree	UO	UO:0000185	-103.96	degree	UO	UO:0000185	14	meter	UO	UO:0000008	Sample collection	Single amplified genome (SAG) generation	AG-337-F11	OBI	OBI:0002127	uncultured Gammaproteobacteria bacterium
SWC-05	sea water	ENVO	ENVO:00002149		2010-12-08	Pacific Ocean	GAZ	GAZ:00000360	ocean biome	ENVO	ENVO:01000052	-26.25	degree	UO	UO:0000185	-103.96	degree	UO	UO:0000185	14	meter	UO	UO:0000008	Sample collection	Single amplified genome (SAG) generation	AG-337-F13	OBI	OBI:0002127	uncultured Gammaproteobacteria bacterium
SWC-05	sea water	ENVO	ENVO:00002149		2010-12-08	Pacific Ocean	GAZ	GAZ:00000360	ocean biome	ENVO	ENVO:01000052	-26.25	degree	UO	UO:0000185	-103.96	degree	UO	UO:0000185	14	meter	UO	UO:0000008	Sample collection	Single amplified genome (SAG) generation	AG-337-F15	OBI	OBI:0002127	uncultured Pelagibacteraceae bacterium
SWC-05	sea water	ENVO	ENVO:00002149		2010-12-08	Pacific Ocean	GAZ	GAZ:00000360	ocean biome	ENVO	ENVO:01000052	-26.25	degree	UO	UO:0000185	-103.96	degree	UO	UO:0000185	14	meter	UO	UO:0000008	Sample collection	Single amplified genome (SAG) generation	AG-337-F16	OBI	OBI:0002127	uncultured Pelagibacteraceae bacterium
SWC-05	sea water	ENVO	ENVO:00002149		2010-12-08	Pacific Ocean	GAZ	GAZ:00000360	ocean biome	ENVO	ENVO:01000052	-26.25	degree	UO	UO:0000185	-103.96	degree	UO	UO:0000185	14	meter	UO	UO:0000008	Sample collection	Single amplified genome (SAG) generation	AG-337-F18	OBI	OBI:0002127	uncultured Alphaproteobacteria bacterium
SWC-05	sea water	ENVO	ENVO:00002149		2010-12-08	Pacific Ocean	GAZ	GAZ:00000360	ocean biome	ENVO	ENVO:01000052	-26.25	degree	UO	UO:0000185	-103.96	degree	UO	UO:0000185	14	meter	UO	UO:0000008	Sample collection	Single amplified genome (SAG) generation	AG-337-F19	OBI	OBI:0002127	uncultured Alphaproteobacteria bacterium
SWC-05	sea water	ENVO	ENVO:00002149		2010-12-08	Pacific Ocean	GAZ	GAZ:00000360	ocean biome	ENVO	ENVO:01000052	-26.25	degree	UO	UO:0000185	-103.96	degree	UO	UO:0000185	14	meter	UO	UO:0000008	Sample collection	Single amplified genome (SAG) generation	AG-337-F22	OBI	OBI:0002127	uncultured Pelagibacteraceae bacterium
SWC-05	sea water	ENVO	ENVO:00002149		2010-12-08	Pacific Ocean	GAZ	GAZ:00000360	ocean biome	ENVO	ENVO:01000052	-26.25	degree	UO	UO:0000185	-103.96	degree	UO	UO:0000185	14	meter	UO	UO:0000008	Sample collection	Single amplified genome (SAG) generation	AG-337-G02	OBI	OBI:0002127	uncultured Rhodospirillales bacterium
SWC-05	sea water	ENVO	ENVO:00002149		2010-12-08	Pacific Ocean	GAZ	GAZ:00000360	ocean biome	ENVO	ENVO:01000052	-26.25	degree	UO	UO:0000185	-103.96	degree	UO	UO:0000185	14	meter	UO	UO:0000008	Sample collection	Single amplified genome (SAG) generation	AG-337-G03	OBI	OBI:0002127	uncultured Gammaproteobacteria bacterium
SWC-05	sea water	ENVO	ENVO:00002149		2010-12-08	Pacific Ocean	GAZ	GAZ:00000360	ocean biome	ENVO	ENVO:01000052	-26.25	degree	UO	UO:0000185	-103.96	degree	UO	UO:0000185	14	meter	UO	UO:0000008	Sample collection	Single amplified genome (SAG) generation	AG-337-G04	OBI	OBI:0002127	uncultured Pelagibacteraceae bacterium	heterotrophic
SWC-05	sea water	ENVO	ENVO:00002149		2010-12-08	Pacific Ocean	GAZ	GAZ:00000360	ocean biome	ENVO	ENVO:01000052	-26.25	degree	UO	UO:0000185	-103.96	degree	UO	UO:0000185	14	meter	UO	UO:0000008	Sample collection	Single amplified genome (SAG) generation	AG-337-G05	OBI	OBI:0002127	uncultured Alphaproteobacteria bacterium
SWC-05	sea water	ENVO	ENVO:00002149		2010-12-08	Pacific Ocean	GAZ	GAZ:00000360	ocean biome	ENVO	ENVO:01000052	-26.25	degree	UO	UO:0000185	-103.96	degree	UO	UO:0000185	14	meter	UO	UO:0000008	Sample collection	Single amplified genome (SAG) generation	AG-337-G06	OBI	OBI:0002127	uncultured Pelagibacteraceae bacterium	heterotrophic
SWC-05	sea water	ENVO	ENVO:00002149		2010-12-08	Pacific Ocean	GAZ	GAZ:00000360	ocean biome	ENVO	ENVO:01000052	-26.25	degree	UO	UO:0000185	-103.96	degree	UO	UO:0000185	14	meter	UO	UO:0000008	Sample collection	Single amplified genome (SAG) generation	AG-337-G08	OBI	OBI:0002127	uncultured Gammaproteobacteria bacterium
SWC-05	sea water	ENVO	ENVO:00002149		2010-12-08	Pacific Ocean	GAZ	GAZ:00000360	ocean biome	ENVO	ENVO:01000052	-26.25	degree	UO	UO:0000185	-103.96	degree	UO	UO:0000185	14	meter	UO	UO:0000008	Sample collection	Single amplified genome (SAG) generation	AG-337-G09	OBI	OBI:0002127	uncultured Alphaproteobacteria bacterium
SWC-05	sea water	ENVO	ENVO:00002149		2010-12-08	Pacific Ocean	GAZ	GAZ:00000360	ocean biome	ENVO	ENVO:01000052	-26.25	degree	UO	UO:0000185	-103.96	degree	UO	UO:0000185	14	meter	UO	UO:0000008	Sample collection	Single amplified genome (SAG) generation	AG-337-G10	OBI	OBI:0002127	uncultured Gammaproteobacteria bacterium
SWC-05	sea water	ENVO	ENVO:00002149		2010-12-08	Pacific Ocean	GAZ	GAZ:00000360	ocean biome	ENVO	ENVO:01000052	-26.25	degree	UO	UO:0000185	-103.96	degree	UO	UO:0000185	14	meter	UO	UO:0000008	Sample collection	Single amplified genome (SAG) generation	AG-337-G11	OBI	OBI:0002127	uncultured Pelagibacteraceae bacterium
SWC-05	sea water	ENVO	ENVO:00002149		2010-12-08	Pacific Ocean	GAZ	GAZ:00000360	ocean biome	ENVO	ENVO:01000052	-26.25	degree	UO	UO:0000185	-103.96	degree	UO	UO:0000185	14	meter	UO	UO:0000008	Sample collection	Single amplified genome (SAG) generation	AG-337-G15	OBI	OBI:0002127	uncultured Pelagibacteraceae bacterium
SWC-05	sea water	ENVO	ENVO:00002149		2010-12-08	Pacific Ocean	GAZ	GAZ:00000360	ocean biome	ENVO	ENVO:01000052	-26.25	degree	UO	UO:0000185	-103.96	degree	UO	UO:0000185	14	meter	UO	UO:0000008	Sample collection	Single amplified genome (SAG) generation	AG-337-G16	OBI	OBI:0002127	uncultured Gammaproteobacteria bacterium
SWC-05	sea water	ENVO	ENVO:00002149		2010-12-08	Pacific Ocean	GAZ	GAZ:00000360	ocean biome	ENVO	ENVO:01000052	-26.25	degree	UO	UO:0000185	-103.96	degree	UO	UO:0000185	14	meter	UO	UO:0000008	Sample collection	Single amplified genome (SAG) generation	AG-337-G18	OBI	OBI:0002127	uncultured Pelagibacteraceae bacterium
SWC-05	sea water	ENVO	ENVO:00002149		2010-12-08	Pacific Ocean	GAZ	GAZ:00000360	ocean biome	ENVO	ENVO:01000052	-26.25	degree	UO	UO:0000185	-103.96	degree	UO	UO:0000185	14	meter	UO	UO:0000008	Sample collection	Single amplified genome (SAG) generation	AG-337-G20	OBI	OBI:0002127	uncultured Gammaproteobacteria bacterium
SWC-05	sea water	ENVO	ENVO:00002149		2010-12-08	Pacific Ocean	GAZ	GAZ:00000360	ocean biome	ENVO	ENVO:01000052	-26.25	degree	UO	UO:0000185	-103.96	degree	UO	UO:0000185	14	meter	UO	UO:0000008	Sample collection	Single amplified genome (SAG) generation	AG-337-G21	OBI	OBI:0002127	uncultured Pelagibacteraceae bacterium
SWC-05	sea water	ENVO	ENVO:00002149		2010-12-08	Pacific Ocean	GAZ	GAZ:00000360	ocean biome	ENVO	ENVO:01000052	-26.25	degree	UO	UO:0000185	-103.96	degree	UO	UO:0000185	14	meter	UO	UO:0000008	Sample collection	Single amplified genome (SAG) generation	AG-337-G22	OBI	OBI:0002127	uncultured Rhodospirillales bacterium
SWC-05	sea water	ENVO	ENVO:00002149		2010-12-08	Pacific Ocean	GAZ	GAZ:00000360	ocean biome	ENVO	ENVO:01000052	-26.25	degree	UO	UO:0000185	-103.96	degree	UO	UO:0000185	14	meter	UO	UO:0000008	Sample collection	Single amplified genome (SAG) generation	AG-337-I02	OBI	OBI:0002127	uncultured Pelagibacteraceae bacterium	heterotrophic
SWC-05	sea water	ENVO	ENVO:00002149		2010-12-08	Pacific Ocean	GAZ	GAZ:00000360	ocean biome	ENVO	ENVO:01000052	-26.25	degree	UO	UO:0000185	-103.96	degree	UO	UO:0000185	14	meter	UO	UO:0000008	Sample collection	Single amplified genome (SAG) generation	AG-337-I03	OBI	OBI:0002127	uncultured Flavobacteriaceae bacterium
SWC-05	sea water	ENVO	ENVO:00002149		2010-12-08	Pacific Ocean	GAZ	GAZ:00000360	ocean biome	ENVO	ENVO:01000052	-26.25	degree	UO	UO:0000185	-103.96	degree	UO	UO:0000185	14	meter	UO	UO:0000008	Sample collection	Single amplified genome (SAG) generation	AG-337-I06	OBI	OBI:0002127	uncultured Pelagibacteraceae bacterium
SWC-05	sea water	ENVO	ENVO:00002149		2010-12-08	Pacific Ocean	GAZ	GAZ:00000360	ocean biome	ENVO	ENVO:01000052	-26.25	degree	UO	UO:0000185	-103.96	degree	UO	UO:0000185	14	meter	UO	UO:0000008	Sample collection	Single amplified genome (SAG) generation	AG-337-I08	OBI	OBI:0002127	uncultured Flavobacteriaceae bacterium
SWC-05	sea water	ENVO	ENVO:00002149		2010-12-08	Pacific Ocean	GAZ	GAZ:00000360	ocean biome	ENVO	ENVO:01000052	-26.25	degree	UO	UO:0000185	-103.96	degree	UO	UO:0000185	14	meter	UO	UO:0000008	Sample collection	Single amplified genome (SAG) generation	AG-337-I09	OBI	OBI:0002127	uncultured Gammaproteobacteria bacterium
SWC-05	sea water	ENVO	ENVO:00002149		2010-12-08	Pacific Ocean	GAZ	GAZ:00000360	ocean biome	ENVO	ENVO:01000052	-26.25	degree	UO	UO:0000185	-103.96	degree	UO	UO:0000185	14	meter	UO	UO:0000008	Sample collection	Single amplified genome (SAG) generation	AG-337-I10	OBI	OBI:0002127	uncultured Pelagibacteraceae bacterium
SWC-05	sea water	ENVO	ENVO:00002149		2010-12-08	Pacific Ocean	GAZ	GAZ:00000360	ocean biome	ENVO	ENVO:01000052	-26.25	degree	UO	UO:0000185	-103.96	degree	UO	UO:0000185	14	meter	UO	UO:0000008	Sample collection	Single amplified genome (SAG) generation	AG-337-I11	OBI	OBI:0002127	uncultured Rhodobacteraceae bacterium
SWC-05	sea water	ENVO	ENVO:00002149		2010-12-08	Pacific Ocean	GAZ	GAZ:00000360	ocean biome	ENVO	ENVO:01000052	-26.25	degree	UO	UO:0000185	-103.96	degree	UO	UO:0000185	14	meter	UO	UO:0000008	Sample collection	Single amplified genome (SAG) generation	AG-337-I15	OBI	OBI:0002127	uncultured Gammaproteobacteria bacterium
SWC-05	sea water	ENVO	ENVO:00002149		2010-12-08	Pacific Ocean	GAZ	GAZ:00000360	ocean biome	ENVO	ENVO:01000052	-26.25	degree	UO	UO:0000185	-103.96	degree	UO	UO:0000185	14	meter	UO	UO:0000008	Sample collection	Single amplified genome (SAG) generation	AG-337-I16	OBI	OBI:0002127	uncultured Flavobacteriaceae bacterium
SWC-05	sea water	ENVO	ENVO:00002149		2010-12-08	Pacific Ocean	GAZ	GAZ:00000360	ocean biome	ENVO	ENVO:01000052	-26.25	degree	UO	UO:0000185	-103.96	degree	UO	UO:0000185	14	meter	UO	UO:0000008	Sample collection	Single amplified genome (SAG) generation	AG-337-I17	OBI	OBI:0002127	uncultured Gammaproteobacteria bacterium
SWC-05	sea water	ENVO	ENVO:00002149		2010-12-08	Pacific Ocean	GAZ	GAZ:00000360	ocean biome	ENVO	ENVO:01000052	-26.25	degree	UO	UO:0000185	-103.96	degree	UO	UO:0000185	14	meter	UO	UO:0000008	Sample collection	Single amplified genome (SAG) generation	AG-337-I20	OBI	OBI:0002127	uncultured Rhodobiaceae bacterium
SWC-05	sea water	ENVO	ENVO:00002149		2010-12-08	Pacific Ocean	GAZ	GAZ:00000360	ocean biome	ENVO	ENVO:01000052	-26.25	degree	UO	UO:0000185	-103.96	degree	UO	UO:0000185	14	meter	UO	UO:0000008	Sample collection	Single amplified genome (SAG) generation	AG-337-I21	OBI	OBI:0002127	uncultured Pelagibacteraceae bacterium
SWC-05	sea water	ENVO	ENVO:00002149		2010-12-08	Pacific Ocean	GAZ	GAZ:00000360	ocean biome	ENVO	ENVO:01000052	-26.25	degree	UO	UO:0000185	-103.96	degree	UO	UO:0000185	14	meter	UO	UO:0000008	Sample collection	Single amplified genome (SAG) generation	AG-337-I22	OBI	OBI:0002127	uncultured Flavobacteriaceae bacterium
SWC-05	sea water	ENVO	ENVO:00002149		2010-12-08	Pacific Ocean	GAZ	GAZ:00000360	ocean biome	ENVO	ENVO:01000052	-26.25	degree	UO	UO:0000185	-103.96	degree	UO	UO:0000185	14	meter	UO	UO:0000008	Sample collection	Single amplified genome (SAG) generation	AG-337-J02	OBI	OBI:0002127	uncultured Pelagibacteraceae bacterium
SWC-05	sea water	ENVO	ENVO:00002149		2010-12-08	Pacific Ocean	GAZ	GAZ:00000360	ocean biome	ENVO	ENVO:01000052	-26.25	degree	UO	UO:0000185	-103.96	degree	UO	UO:0000185	14	meter	UO	UO:0000008	Sample collection	Single amplified genome (SAG) generation	AG-337-J06	OBI	OBI:0002127	uncultured Pelagibacteraceae bacterium
SWC-05	sea water	ENVO	ENVO:00002149		2010-12-08	Pacific Ocean	GAZ	GAZ:00000360	ocean biome	ENVO	ENVO:01000052	-26.25	degree	UO	UO:0000185	-103.96	degree	UO	UO:0000185	14	meter	UO	UO:0000008	Sample collection	Single amplified genome (SAG) generation	AG-337-J09	OBI	OBI:0002127	uncultured Pelagibacteraceae bacterium
SWC-05	sea water	ENVO	ENVO:00002149		2010-12-08	Pacific Ocean	GAZ	GAZ:00000360	ocean biome	ENVO	ENVO:01000052	-26.25	degree	UO	UO:0000185	-103.96	degree	UO	UO:0000185	14	meter	UO	UO:0000008	Sample collection	Single amplified genome (SAG) generation	AG-337-J15	OBI	OBI:0002127	uncultured Gammaproteobacteria bacterium
SWC-05	sea water	ENVO	ENVO:00002149		2010-12-08	Pacific Ocean	GAZ	GAZ:00000360	ocean biome	ENVO	ENVO:01000052	-26.25	degree	UO	UO:0000185	-103.96	degree	UO	UO:0000185	14	meter	UO	UO:0000008	Sample collection	Single amplified genome (SAG) generation	AG-337-J16	OBI	OBI:0002127	uncultured Flavobacteriales bacterium
SWC-05	sea water	ENVO	ENVO:00002149		2010-12-08	Pacific Ocean	GAZ	GAZ:00000360	ocean biome	ENVO	ENVO:01000052	-26.25	degree	UO	UO:0000185	-103.96	degree	UO	UO:0000185	14	meter	UO	UO:0000008	Sample collection	Single amplified genome (SAG) generation	AG-337-J18	OBI	OBI:0002127	uncultured Cyanobacteria bacterium
SWC-05	sea water	ENVO	ENVO:00002149		2010-12-08	Pacific Ocean	GAZ	GAZ:00000360	ocean biome	ENVO	ENVO:01000052	-26.25	degree	UO	UO:0000185	-103.96	degree	UO	UO:0000185	14	meter	UO	UO:0000008	Sample collection	Single amplified genome (SAG) generation	AG-337-J19	OBI	OBI:0002127	uncultured Gammaproteobacteria bacterium
SWC-05	sea water	ENVO	ENVO:00002149		2010-12-08	Pacific Ocean	GAZ	GAZ:00000360	ocean biome	ENVO	ENVO:01000052	-26.25	degree	UO	UO:0000185	-103.96	degree	UO	UO:0000185	14	meter	UO	UO:0000008	Sample collection	Single amplified genome (SAG) generation	AG-337-J20	OBI	OBI:0002127	uncultured Pelagibacteraceae bacterium
SWC-05	sea water	ENVO	ENVO:00002149		2010-12-08	Pacific Ocean	GAZ	GAZ:00000360	ocean biome	ENVO	ENVO:01000052	-26.25	degree	UO	UO:0000185	-103.96	degree	UO	UO:0000185	14	meter	UO	UO:0000008	Sample collection	Single amplified genome (SAG) generation	AG-337-J21	OBI	OBI:0002127	uncultured Pelagibacteraceae bacterium
SWC-05	sea water	ENVO	ENVO:00002149		2010-12-08	Pacific Ocean	GAZ	GAZ:00000360	ocean biome	ENVO	ENVO:01000052	-26.25	degree	UO	UO:0000185	-103.96	degree	UO	UO:0000185	14	meter	UO	UO:0000008	Sample collection	Single amplified genome (SAG) generation	AG-337-J22	OBI	OBI:0002127	uncultured Pelagibacteraceae bacterium
SWC-05	sea water	ENVO	ENVO:00002149		2010-12-08	Pacific Ocean	GAZ	GAZ:00000360	ocean biome	ENVO	ENVO:01000052	-26.25	degree	UO	UO:0000185	-103.96	degree	UO	UO:0000185	14	meter	UO	UO:0000008	Sample collection	Single amplified genome (SAG) generation	AG-337-J23	OBI	OBI:0002127	uncultured Alphaproteobacteria bacterium
SWC-05	sea water	ENVO	ENVO:00002149		2010-12-08	Pacific Ocean	GAZ	GAZ:00000360	ocean biome	ENVO	ENVO:01000052	-26.25	degree	UO	UO:0000185	-103.96	degree	UO	UO:0000185	14	meter	UO	UO:0000008	Sample collection	Single amplified genome (SAG) generation	AG-337-K02	OBI	OBI:0002127	uncultured Pelagibacteraceae bacterium
SWC-05	sea water	ENVO	ENVO:00002149		2010-12-08	Pacific Ocean	GAZ	GAZ:00000360	ocean biome	ENVO	ENVO:01000052	-26.25	degree	UO	UO:0000185	-103.96	degree	UO	UO:0000185	14	meter	UO	UO:0000008	Sample collection	Single amplified genome (SAG) generation	AG-337-K03	OBI	OBI:0002127	uncultured Pelagibacteraceae bacterium
SWC-05	sea water	ENVO	ENVO:00002149		2010-12-08	Pacific Ocean	GAZ	GAZ:00000360	ocean biome	ENVO	ENVO:01000052	-26.25	degree	UO	UO:0000185	-103.96	degree	UO	UO:0000185	14	meter	UO	UO:0000008	Sample collection	Single amplified genome (SAG) generation	AG-337-K06	OBI	OBI:0002127	uncultured Pelagibacteraceae bacterium
SWC-05	sea water	ENVO	ENVO:00002149		2010-12-08	Pacific Ocean	GAZ	GAZ:00000360	ocean biome	ENVO	ENVO:01000052	-26.25	degree	UO	UO:0000185	-103.96	degree	UO	UO:0000185	14	meter	UO	UO:0000008	Sample collection	Single amplified genome (SAG) generation	AG-337-K07	OBI	OBI:0002127	uncultured Pelagibacteraceae bacterium
SWC-05	sea water	ENVO	ENVO:00002149		2010-12-08	Pacific Ocean	GAZ	GAZ:00000360	ocean biome	ENVO	ENVO:01000052	-26.25	degree	UO	UO:0000185	-103.96	degree	UO	UO:0000185	14	meter	UO	UO:0000008	Sample collection	Single amplified genome (SAG) generation	AG-337-K13	OBI	OBI:0002127	uncultured Pelagibacteraceae bacterium
SWC-05	sea water	ENVO	ENVO:00002149		2010-12-08	Pacific Ocean	GAZ	GAZ:00000360	ocean biome	ENVO	ENVO:01000052	-26.25	degree	UO	UO:0000185	-103.96	degree	UO	UO:0000185	14	meter	UO	UO:0000008	Sample collection	Single amplified genome (SAG) generation	AG-337-K14	OBI	OBI:0002127	uncultured Bacteria
SWC-05	sea water	ENVO	ENVO:00002149		2010-12-08	Pacific Ocean	GAZ	GAZ:00000360	ocean biome	ENVO	ENVO:01000052	-26.25	degree	UO	UO:0000185	-103.96	degree	UO	UO:0000185	14	meter	UO	UO:0000008	Sample collection	Single amplified genome (SAG) generation	AG-337-K17	OBI	OBI:0002127	uncultured Flavobacteriaceae bacterium
SWC-05	sea water	ENVO	ENVO:00002149		2010-12-08	Pacific Ocean	GAZ	GAZ:00000360	ocean biome	ENVO	ENVO:01000052	-26.25	degree	UO	UO:0000185	-103.96	degree	UO	UO:0000185	14	meter	UO	UO:0000008	Sample collection	Single amplified genome (SAG) generation	AG-337-K18	OBI	OBI:0002127	uncultured Gammaproteobacteria bacterium
SWC-05	sea water	ENVO	ENVO:00002149		2010-12-08	Pacific Ocean	GAZ	GAZ:00000360	ocean biome	ENVO	ENVO:01000052	-26.25	degree	UO	UO:0000185	-103.96	degree	UO	UO:0000185	14	meter	UO	UO:0000008	Sample collection	Single amplified genome (SAG) generation	AG-337-K20	OBI	OBI:0002127	uncultured Pelagibacteraceae bacterium
SWC-05	sea water	ENVO	ENVO:00002149		2010-12-08	Pacific Ocean	GAZ	GAZ:00000360	ocean biome	ENVO	ENVO:01000052	-26.25	degree	UO	UO:0000185	-103.96	degree	UO	UO:0000185	14	meter	UO	UO:0000008	Sample collection	Single amplified genome (SAG) generation	AG-337-K21	OBI	OBI:0002127	uncultured Alphaproteobacteria bacterium
SWC-05	sea water	ENVO	ENVO:00002149		2010-12-08	Pacific Ocean	GAZ	GAZ:00000360	ocean biome	ENVO	ENVO:01000052	-26.25	degree	UO	UO:0000185	-103.96	degree	UO	UO:0000185	14	meter	UO	UO:0000008	Sample collection	Single amplified genome (SAG) generation	AG-337-K22	OBI	OBI:0002127	uncultured Gammaproteobacteria bacterium
SWC-05	sea water	ENVO	ENVO:00002149		2010-12-08	Pacific Ocean	GAZ	GAZ:00000360	ocean biome	ENVO	ENVO:01000052	-26.25	degree	UO	UO:0000185	-103.96	degree	UO	UO:0000185	14	meter	UO	UO:0000008	Sample collection	Single amplified genome (SAG) generation	AG-337-K23	OBI	OBI:0002127	uncultured Alphaproteobacteria bacterium
SWC-05	sea water	ENVO	ENVO:00002149		2010-12-08	Pacific Ocean	GAZ	GAZ:00000360	ocean biome	ENVO	ENVO:01000052	-26.25	degree	UO	UO:0000185	-103.96	degree	UO	UO:0000185	14	meter	UO	UO:0000008	Sample collection	Single amplified genome (SAG) generation	AG-337-L03	OBI	OBI:0002127	uncultured Pelagibacteraceae bacterium
SWC-05	sea water	ENVO	ENVO:00002149		2010-12-08	Pacific Ocean	GAZ	GAZ:00000360	ocean biome	ENVO	ENVO:01000052	-26.25	degree	UO	UO:0000185	-103.96	degree	UO	UO:0000185	14	meter	UO	UO:0000008	Sample collection	Single amplified genome (SAG) generation	AG-337-L04	OBI	OBI:0002127	uncultured Pelagibacteraceae bacterium
SWC-05	sea water	ENVO	ENVO:00002149		2010-12-08	Pacific Ocean	GAZ	GAZ:00000360	ocean biome	ENVO	ENVO:01000052	-26.25	degree	UO	UO:0000185	-103.96	degree	UO	UO:0000185	14	meter	UO	UO:0000008	Sample collection	Single amplified genome (SAG) generation	AG-337-L06	OBI	OBI:0002127	uncultured Flammeovirgaceae bacterium
SWC-05	sea water	ENVO	ENVO:00002149		2010-12-08	Pacific Ocean	GAZ	GAZ:00000360	ocean biome	ENVO	ENVO:01000052	-26.25	degree	UO	UO:0000185	-103.96	degree	UO	UO:0000185	14	meter	UO	UO:0000008	Sample collection	Single amplified genome (SAG) generation	AG-337-L07	OBI	OBI:0002127	uncultured Alphaproteobacteria bacterium
SWC-05	sea water	ENVO	ENVO:00002149		2010-12-08	Pacific Ocean	GAZ	GAZ:00000360	ocean biome	ENVO	ENVO:01000052	-26.25	degree	UO	UO:0000185	-103.96	degree	UO	UO:0000185	14	meter	UO	UO:0000008	Sample collection	Single amplified genome (SAG) generation	AG-337-L09	OBI	OBI:0002127	uncultured Alphaproteobacteria bacterium
SWC-05	sea water	ENVO	ENVO:00002149		2010-12-08	Pacific Ocean	GAZ	GAZ:00000360	ocean biome	ENVO	ENVO:01000052	-26.25	degree	UO	UO:0000185	-103.96	degree	UO	UO:0000185	14	meter	UO	UO:0000008	Sample collection	Single amplified genome (SAG) generation	AG-337-L13	OBI	OBI:0002127	uncultured Rhodobacteraceae bacterium
SWC-05	sea water	ENVO	ENVO:00002149		2010-12-08	Pacific Ocean	GAZ	GAZ:00000360	ocean biome	ENVO	ENVO:01000052	-26.25	degree	UO	UO:0000185	-103.96	degree	UO	UO:0000185	14	meter	UO	UO:0000008	Sample collection	Single amplified genome (SAG) generation	AG-337-L16	OBI	OBI:0002127	uncultured Pelagibacteraceae bacterium
SWC-05	sea water	ENVO	ENVO:00002149		2010-12-08	Pacific Ocean	GAZ	GAZ:00000360	ocean biome	ENVO	ENVO:01000052	-26.25	degree	UO	UO:0000185	-103.96	degree	UO	UO:0000185	14	meter	UO	UO:0000008	Sample collection	Single amplified genome (SAG) generation	AG-337-L17	OBI	OBI:0002127	uncultured Alphaproteobacteria bacterium
SWC-05	sea water	ENVO	ENVO:00002149		2010-12-08	Pacific Ocean	GAZ	GAZ:00000360	ocean biome	ENVO	ENVO:01000052	-26.25	degree	UO	UO:0000185	-103.96	degree	UO	UO:0000185	14	meter	UO	UO:0000008	Sample collection	Single amplified genome (SAG) generation	AG-337-L18	OBI	OBI:0002127	uncultured Pelagibacteraceae bacterium
SWC-05	sea water	ENVO	ENVO:00002149		2010-12-08	Pacific Ocean	GAZ	GAZ:00000360	ocean biome	ENVO	ENVO:01000052	-26.25	degree	UO	UO:0000185	-103.96	degree	UO	UO:0000185	14	meter	UO	UO:0000008	Sample collection	Single amplified genome (SAG) generation	AG-337-L20	OBI	OBI:0002127	uncultured Gammaproteobacteria bacterium
SWC-05	sea water	ENVO	ENVO:00002149		2010-12-08	Pacific Ocean	GAZ	GAZ:00000360	ocean biome	ENVO	ENVO:01000052	-26.25	degree	UO	UO:0000185	-103.96	degree	UO	UO:0000185	14	meter	UO	UO:0000008	Sample collection	Single amplified genome (SAG) generation	AG-337-L21	OBI	OBI:0002127	uncultured Flavobacteriaceae bacterium
SWC-05	sea water	ENVO	ENVO:00002149		2010-12-08	Pacific Ocean	GAZ	GAZ:00000360	ocean biome	ENVO	ENVO:01000052	-26.25	degree	UO	UO:0000185	-103.96	degree	UO	UO:0000185	14	meter	UO	UO:0000008	Sample collection	Single amplified genome (SAG) generation	AG-337-L22	OBI	OBI:0002127	uncultured Pelagibacteraceae bacterium
SWC-05	sea water	ENVO	ENVO:00002149		2010-12-08	Pacific Ocean	GAZ	GAZ:00000360	ocean biome	ENVO	ENVO:01000052	-26.25	degree	UO	UO:0000185	-103.96	degree	UO	UO:0000185	14	meter	UO	UO:0000008	Sample collection	Single amplified genome (SAG) generation	AG-337-M02	OBI	OBI:0002127	uncultured Pelagibacteraceae bacterium
SWC-05	sea water	ENVO	ENVO:00002149		2010-12-08	Pacific Ocean	GAZ	GAZ:00000360	ocean biome	ENVO	ENVO:01000052	-26.25	degree	UO	UO:0000185	-103.96	degree	UO	UO:0000185	14	meter	UO	UO:0000008	Sample collection	Single amplified genome (SAG) generation	AG-337-M03	OBI	OBI:0002127	uncultured Alphaproteobacteria bacterium
SWC-05	sea water	ENVO	ENVO:00002149		2010-12-08	Pacific Ocean	GAZ	GAZ:00000360	ocean biome	ENVO	ENVO:01000052	-26.25	degree	UO	UO:0000185	-103.96	degree	UO	UO:0000185	14	meter	UO	UO:0000008	Sample collection	Single amplified genome (SAG) generation	AG-337-M04	OBI	OBI:0002127	uncultured Alphaproteobacteria bacterium
SWC-05	sea water	ENVO	ENVO:00002149		2010-12-08	Pacific Ocean	GAZ	GAZ:00000360	ocean biome	ENVO	ENVO:01000052	-26.25	degree	UO	UO:0000185	-103.96	degree	UO	UO:0000185	14	meter	UO	UO:0000008	Sample collection	Single amplified genome (SAG) generation	AG-337-M05	OBI	OBI:0002127	uncultured Pelagibacteraceae bacterium
SWC-05	sea water	ENVO	ENVO:00002149		2010-12-08	Pacific Ocean	GAZ	GAZ:00000360	ocean biome	ENVO	ENVO:01000052	-26.25	degree	UO	UO:0000185	-103.96	degree	UO	UO:0000185	14	meter	UO	UO:0000008	Sample collection	Single amplified genome (SAG) generation	AG-337-M06	OBI	OBI:0002127	uncultured Pelagibacteraceae bacterium
SWC-05	sea water	ENVO	ENVO:00002149		2010-12-08	Pacific Ocean	GAZ	GAZ:00000360	ocean biome	ENVO	ENVO:01000052	-26.25	degree	UO	UO:0000185	-103.96	degree	UO	UO:0000185	14	meter	UO	UO:0000008	Sample collection	Single amplified genome (SAG) generation	AG-337-M07	OBI	OBI:0002127	uncultured Alphaproteobacteria bacterium
SWC-05	sea water	ENVO	ENVO:00002149		2010-12-08	Pacific Ocean	GAZ	GAZ:00000360	ocean biome	ENVO	ENVO:01000052	-26.25	degree	UO	UO:0000185	-103.96	degree	UO	UO:0000185	14	meter	UO	UO:0000008	Sample collection	Single amplified genome (SAG) generation	AG-337-M09	OBI	OBI:0002127	uncultured Alphaproteobacteria bacterium
SWC-05	sea water	ENVO	ENVO:00002149		2010-12-08	Pacific Ocean	GAZ	GAZ:00000360	ocean biome	ENVO	ENVO:01000052	-26.25	degree	UO	UO:0000185	-103.96	degree	UO	UO:0000185	14	meter	UO	UO:0000008	Sample collection	Single amplified genome (SAG) generation	AG-337-M13	OBI	OBI:0002127	uncultured Cyanobacteria bacterium
SWC-05	sea water	ENVO	ENVO:00002149		2010-12-08	Pacific Ocean	GAZ	GAZ:00000360	ocean biome	ENVO	ENVO:01000052	-26.25	degree	UO	UO:0000185	-103.96	degree	UO	UO:0000185	14	meter	UO	UO:0000008	Sample collection	Single amplified genome (SAG) generation	AG-337-M14	OBI	OBI:0002127	uncultured Pelagibacteraceae bacterium
SWC-05	sea water	ENVO	ENVO:00002149		2010-12-08	Pacific Ocean	GAZ	GAZ:00000360	ocean biome	ENVO	ENVO:01000052	-26.25	degree	UO	UO:0000185	-103.96	degree	UO	UO:0000185	14	meter	UO	UO:0000008	Sample collection	Single amplified genome (SAG) generation	AG-337-M16	OBI	OBI:0002127	uncultured Alphaproteobacteria bacterium
SWC-05	sea water	ENVO	ENVO:00002149		2010-12-08	Pacific Ocean	GAZ	GAZ:00000360	ocean biome	ENVO	ENVO:01000052	-26.25	degree	UO	UO:0000185	-103.96	degree	UO	UO:0000185	14	meter	UO	UO:0000008	Sample collection	Single amplified genome (SAG) generation	AG-337-M21	OBI	OBI:0002127	uncultured Pelagibacteraceae bacterium
SWC-05	sea water	ENVO	ENVO:00002149		2010-12-08	Pacific Ocean	GAZ	GAZ:00000360	ocean biome	ENVO	ENVO:01000052	-26.25	degree	UO	UO:0000185	-103.96	degree	UO	UO:0000185	14	meter	UO	UO:0000008	Sample collection	Single amplified genome (SAG) generation	AG-337-M22	OBI	OBI:0002127	uncultured Rhodospirillaceae bacterium
SWC-05	sea water	ENVO	ENVO:00002149		2010-12-08	Pacific Ocean	GAZ	GAZ:00000360	ocean biome	ENVO	ENVO:01000052	-26.25	degree	UO	UO:0000185	-103.96	degree	UO	UO:0000185	14	meter	UO	UO:0000008	Sample collection	Single amplified genome (SAG) generation	AG-337-N03	OBI	OBI:0002127	uncultured Cyanobacteria bacterium
SWC-05	sea water	ENVO	ENVO:00002149		2010-12-08	Pacific Ocean	GAZ	GAZ:00000360	ocean biome	ENVO	ENVO:01000052	-26.25	degree	UO	UO:0000185	-103.96	degree	UO	UO:0000185	14	meter	UO	UO:0000008	Sample collection	Single amplified genome (SAG) generation	AG-337-N09	OBI	OBI:0002127	uncultured Pelagibacteraceae bacterium
SWC-05	sea water	ENVO	ENVO:00002149		2010-12-08	Pacific Ocean	GAZ	GAZ:00000360	ocean biome	ENVO	ENVO:01000052	-26.25	degree	UO	UO:0000185	-103.96	degree	UO	UO:0000185	14	meter	UO	UO:0000008	Sample collection	Single amplified genome (SAG) generation	AG-337-N10	OBI	OBI:0002127	uncultured Pelagibacteraceae bacterium
SWC-05	sea water	ENVO	ENVO:00002149		2010-12-08	Pacific Ocean	GAZ	GAZ:00000360	ocean biome	ENVO	ENVO:01000052	-26.25	degree	UO	UO:0000185	-103.96	degree	UO	UO:0000185	14	meter	UO	UO:0000008	Sample collection	Single amplified genome (SAG) generation	AG-337-N11	OBI	OBI:0002127	uncultured Gammaproteobacteria bacterium
SWC-05	sea water	ENVO	ENVO:00002149		2010-12-08	Pacific Ocean	GAZ	GAZ:00000360	ocean biome	ENVO	ENVO:01000052	-26.25	degree	UO	UO:0000185	-103.96	degree	UO	UO:0000185	14	meter	UO	UO:0000008	Sample collection	Single amplified genome (SAG) generation	AG-337-N15	OBI	OBI:0002127	uncultured Gammaproteobacteria bacterium
SWC-05	sea water	ENVO	ENVO:00002149		2010-12-08	Pacific Ocean	GAZ	GAZ:00000360	ocean biome	ENVO	ENVO:01000052	-26.25	degree	UO	UO:0000185	-103.96	degree	UO	UO:0000185	14	meter	UO	UO:0000008	Sample collection	Single amplified genome (SAG) generation	AG-337-N17	OBI	OBI:0002127	uncultured Gammaproteobacteria bacterium
SWC-05	sea water	ENVO	ENVO:00002149		2010-12-08	Pacific Ocean	GAZ	GAZ:00000360	ocean biome	ENVO	ENVO:01000052	-26.25	degree	UO	UO:0000185	-103.96	degree	UO	UO:0000185	14	meter	UO	UO:0000008	Sample collection	Single amplified genome (SAG) generation	AG-337-N21	OBI	OBI:0002127	SAR116 cluster alphaproteobacterium	heterotrophic
SWC-05	sea water	ENVO	ENVO:00002149		2010-12-08	Pacific Ocean	GAZ	GAZ:00000360	ocean biome	ENVO	ENVO:01000052	-26.25	degree	UO	UO:0000185	-103.96	degree	UO	UO:0000185	14	meter	UO	UO:0000008	Sample collection	Single amplified genome (SAG) generation	AG-337-O02	OBI	OBI:0002127	uncultured Pelagibacteraceae bacterium
SWC-05	sea water	ENVO	ENVO:00002149		2010-12-08	Pacific Ocean	GAZ	GAZ:00000360	ocean biome	ENVO	ENVO:01000052	-26.25	degree	UO	UO:0000185	-103.96	degree	UO	UO:0000185	14	meter	UO	UO:0000008	Sample collection	Single amplified genome (SAG) generation	AG-337-O03	OBI	OBI:0002127	uncultured Pelagibacteraceae bacterium
SWC-05	sea water	ENVO	ENVO:00002149		2010-12-08	Pacific Ocean	GAZ	GAZ:00000360	ocean biome	ENVO	ENVO:01000052	-26.25	degree	UO	UO:0000185	-103.96	degree	UO	UO:0000185	14	meter	UO	UO:0000008	Sample collection	Single amplified genome (SAG) generation	AG-337-O04	OBI	OBI:0002127	uncultured Gammaproteobacteria bacterium
SWC-05	sea water	ENVO	ENVO:00002149		2010-12-08	Pacific Ocean	GAZ	GAZ:00000360	ocean biome	ENVO	ENVO:01000052	-26.25	degree	UO	UO:0000185	-103.96	degree	UO	UO:0000185	14	meter	UO	UO:0000008	Sample collection	Single amplified genome (SAG) generation	AG-337-O05	OBI	OBI:0002127	uncultured Pelagibacteraceae bacterium
SWC-05	sea water	ENVO	ENVO:00002149		2010-12-08	Pacific Ocean	GAZ	GAZ:00000360	ocean biome	ENVO	ENVO:01000052	-26.25	degree	UO	UO:0000185	-103.96	degree	UO	UO:0000185	14	meter	UO	UO:0000008	Sample collection	Single amplified genome (SAG) generation	AG-337-O06	OBI	OBI:0002127	uncultured Gammaproteobacteria bacterium
SWC-05	sea water	ENVO	ENVO:00002149		2010-12-08	Pacific Ocean	GAZ	GAZ:00000360	ocean biome	ENVO	ENVO:01000052	-26.25	degree	UO	UO:0000185	-103.96	degree	UO	UO:0000185	14	meter	UO	UO:0000008	Sample collection	Single amplified genome (SAG) generation	AG-337-O08	OBI	OBI:0002127	uncultured Gammaproteobacteria bacterium
SWC-05	sea water	ENVO	ENVO:00002149		2010-12-08	Pacific Ocean	GAZ	GAZ:00000360	ocean biome	ENVO	ENVO:01000052	-26.25	degree	UO	UO:0000185	-103.96	degree	UO	UO:0000185	14	meter	UO	UO:0000008	Sample collection	Single amplified genome (SAG) generation	AG-337-O09	OBI	OBI:0002127	uncultured Pelagibacteraceae bacterium
SWC-05	sea water	ENVO	ENVO:00002149		2010-12-08	Pacific Ocean	GAZ	GAZ:00000360	ocean biome	ENVO	ENVO:01000052	-26.25	degree	UO	UO:0000185	-103.96	degree	UO	UO:0000185	14	meter	UO	UO:0000008	Sample collection	Single amplified genome (SAG) generation	AG-337-O10	OBI	OBI:0002127	uncultured Alphaproteobacteria bacterium
SWC-05	sea water	ENVO	ENVO:00002149		2010-12-08	Pacific Ocean	GAZ	GAZ:00000360	ocean biome	ENVO	ENVO:01000052	-26.25	degree	UO	UO:0000185	-103.96	degree	UO	UO:0000185	14	meter	UO	UO:0000008	Sample collection	Single amplified genome (SAG) generation	AG-337-O13	OBI	OBI:0002127	uncultured Gammaproteobacteria bacterium
SWC-05	sea water	ENVO	ENVO:00002149		2010-12-08	Pacific Ocean	GAZ	GAZ:00000360	ocean biome	ENVO	ENVO:01000052	-26.25	degree	UO	UO:0000185	-103.96	degree	UO	UO:0000185	14	meter	UO	UO:0000008	Sample collection	Single amplified genome (SAG) generation	AG-337-O14	OBI	OBI:0002127	uncultured Pelagibacteraceae bacterium
SWC-05	sea water	ENVO	ENVO:00002149		2010-12-08	Pacific Ocean	GAZ	GAZ:00000360	ocean biome	ENVO	ENVO:01000052	-26.25	degree	UO	UO:0000185	-103.96	degree	UO	UO:0000185	14	meter	UO	UO:0000008	Sample collection	Single amplified genome (SAG) generation	AG-337-O15	OBI	OBI:0002127	uncultured Alphaproteobacteria bacterium
SWC-05	sea water	ENVO	ENVO:00002149		2010-12-08	Pacific Ocean	GAZ	GAZ:00000360	ocean biome	ENVO	ENVO:01000052	-26.25	degree	UO	UO:0000185	-103.96	degree	UO	UO:0000185	14	meter	UO	UO:0000008	Sample collection	Single amplified genome (SAG) generation	AG-337-O16	OBI	OBI:0002127	uncultured Pelagibacteraceae bacterium
SWC-05	sea water	ENVO	ENVO:00002149		2010-12-08	Pacific Ocean	GAZ	GAZ:00000360	ocean biome	ENVO	ENVO:01000052	-26.25	degree	UO	UO:0000185	-103.96	degree	UO	UO:0000185	14	meter	UO	UO:0000008	Sample collection	Single amplified genome (SAG) generation	AG-337-O17	OBI	OBI:0002127	uncultured Bacteria
SWC-05	sea water	ENVO	ENVO:00002149		2010-12-08	Pacific Ocean	GAZ	GAZ:00000360	ocean biome	ENVO	ENVO:01000052	-26.25	degree	UO	UO:0000185	-103.96	degree	UO	UO:0000185	14	meter	UO	UO:0000008	Sample collection	Single amplified genome (SAG) generation	AG-337-O18	OBI	OBI:0002127	uncultured Gammaproteobacteria bacterium
SWC-05	sea water	ENVO	ENVO:00002149		2010-12-08	Pacific Ocean	GAZ	GAZ:00000360	ocean biome	ENVO	ENVO:01000052	-26.25	degree	UO	UO:0000185	-103.96	degree	UO	UO:0000185	14	meter	UO	UO:0000008	Sample collection	Single amplified genome (SAG) generation	AG-337-O23	OBI	OBI:0002127	uncultured Gammaproteobacteria bacterium
SWC-05	sea water	ENVO	ENVO:00002149		2010-12-08	Pacific Ocean	GAZ	GAZ:00000360	ocean biome	ENVO	ENVO:01000052	-26.25	degree	UO	UO:0000185	-103.96	degree	UO	UO:0000185	14	meter	UO	UO:0000008	Sample collection	Single amplified genome (SAG) generation	AG-337-P01	OBI	OBI:0002127	uncultured Pelagibacteraceae bacterium
SWC-05	sea water	ENVO	ENVO:00002149		2010-12-08	Pacific Ocean	GAZ	GAZ:00000360	ocean biome	ENVO	ENVO:01000052	-26.25	degree	UO	UO:0000185	-103.96	degree	UO	UO:0000185	14	meter	UO	UO:0000008	Sample collection	Single amplified genome (SAG) generation	AG-337-P03	OBI	OBI:0002127	uncultured Pelagibacteraceae bacterium
SWC-05	sea water	ENVO	ENVO:00002149		2010-12-08	Pacific Ocean	GAZ	GAZ:00000360	ocean biome	ENVO	ENVO:01000052	-26.25	degree	UO	UO:0000185	-103.96	degree	UO	UO:0000185	14	meter	UO	UO:0000008	Sample collection	Single amplified genome (SAG) generation	AG-337-P05	OBI	OBI:0002127	uncultured Gammaproteobacteria bacterium
SWC-05	sea water	ENVO	ENVO:00002149		2010-12-08	Pacific Ocean	GAZ	GAZ:00000360	ocean biome	ENVO	ENVO:01000052	-26.25	degree	UO	UO:0000185	-103.96	degree	UO	UO:0000185	14	meter	UO	UO:0000008	Sample collection	Single amplified genome (SAG) generation	AG-337-P08	OBI	OBI:0002127	uncultured Pelagibacteraceae bacterium
SWC-05	sea water	ENVO	ENVO:00002149		2010-12-08	Pacific Ocean	GAZ	GAZ:00000360	ocean biome	ENVO	ENVO:01000052	-26.25	degree	UO	UO:0000185	-103.96	degree	UO	UO:0000185	14	meter	UO	UO:0000008	Sample collection	Single amplified genome (SAG) generation	AG-337-P10	OBI	OBI:0002127	uncultured Pelagibacteraceae bacterium
SWC-05	sea water	ENVO	ENVO:00002149		2010-12-08	Pacific Ocean	GAZ	GAZ:00000360	ocean biome	ENVO	ENVO:01000052	-26.25	degree	UO	UO:0000185	-103.96	degree	UO	UO:0000185	14	meter	UO	UO:0000008	Sample collection	Single amplified genome (SAG) generation	AG-337-P14	OBI	OBI:0002127	uncultured Pelagibacteraceae bacterium
SWC-05	sea water	ENVO	ENVO:00002149		2010-12-08	Pacific Ocean	GAZ	GAZ:00000360	ocean biome	ENVO	ENVO:01000052	-26.25	degree	UO	UO:0000185	-103.96	degree	UO	UO:0000185	14	meter	UO	UO:0000008	Sample collection	Single amplified genome (SAG) generation	AG-337-P15	OBI	OBI:0002127	uncultured Pelagibacteraceae bacterium
SWC-05	sea water	ENVO	ENVO:00002149		2010-12-08	Pacific Ocean	GAZ	GAZ:00000360	ocean biome	ENVO	ENVO:01000052	-26.25	degree	UO	UO:0000185	-103.96	degree	UO	UO:0000185	14	meter	UO	UO:0000008	Sample collection	Single amplified genome (SAG) generation	AG-337-P17	OBI	OBI:0002127	uncultured Pelagibacteraceae bacterium
SWC-05	sea water	ENVO	ENVO:00002149		2010-12-08	Pacific Ocean	GAZ	GAZ:00000360	ocean biome	ENVO	ENVO:01000052	-26.25	degree	UO	UO:0000185	-103.96	degree	UO	UO:0000185	14	meter	UO	UO:0000008	Sample collection	Single amplified genome (SAG) generation	AG-337-P18	OBI	OBI:0002127	uncultured Alphaproteobacteria bacterium
SWC-05	sea water	ENVO	ENVO:00002149		2010-12-08	Pacific Ocean	GAZ	GAZ:00000360	ocean biome	ENVO	ENVO:01000052	-26.25	degree	UO	UO:0000185	-103.96	degree	UO	UO:0000185	14	meter	UO	UO:0000008	Sample collection	Single amplified genome (SAG) generation	AG-337-P19	OBI	OBI:0002127	uncultured Gammaproteobacteria bacterium
SWC-05	sea water	ENVO	ENVO:00002149		2010-12-08	Pacific Ocean	GAZ	GAZ:00000360	ocean biome	ENVO	ENVO:01000052	-26.25	degree	UO	UO:0000185	-103.96	degree	UO	UO:0000185	14	meter	UO	UO:0000008	Sample collection	Single amplified genome (SAG) generation	AG-337-P20	OBI	OBI:0002127	uncultured Alphaproteobacteria bacterium
SWC-05	sea water	ENVO	ENVO:00002149		2010-12-08	Pacific Ocean	GAZ	GAZ:00000360	ocean biome	ENVO	ENVO:01000052	-26.25	degree	UO	UO:0000185	-103.96	degree	UO	UO:0000185	14	meter	UO	UO:0000008	Sample collection	Single amplified genome (SAG) generation	AG-337-P21	OBI	OBI:0002127	uncultured Alphaproteobacteria bacterium
SWC-05	sea water	ENVO	ENVO:00002149		2010-12-08	Pacific Ocean	GAZ	GAZ:00000360	ocean biome	ENVO	ENVO:01000052	-26.25	degree	UO	UO:0000185	-103.96	degree	UO	UO:0000185	14	meter	UO	UO:0000008	Sample collection	Single amplified genome (SAG) generation	AG-337-P22	OBI	OBI:0002127	uncultured Puniceicoccaceae bacterium
SWC-05	sea water	ENVO	ENVO:00002149		2010-12-08	Pacific Ocean	GAZ	GAZ:00000360	ocean biome	ENVO	ENVO:01000052	-26.25	degree	UO	UO:0000185	-103.96	degree	UO	UO:0000185	14	meter	UO	UO:0000008	Sample collection	Single amplified genome (SAG) generation	AG-337-P23	OBI	OBI:0002127	uncultured Gammaproteobacteria bacterium
SWC-05	sea water	ENVO	ENVO:00002149		2010-12-08	Pacific Ocean	GAZ	GAZ:00000360	ocean biome	ENVO	ENVO:01000052	-26.25	degree	UO	UO:0000185	-103.96	degree	UO	UO:0000185	14	meter	UO	UO:0000008	Sample collection	Single amplified genome (SAG) generation	AG-339-F18	OBI	OBI:0002127	uncultured marine archaeum
SWC-05	sea water	ENVO	ENVO:00002149		2010-12-08	Pacific Ocean	GAZ	GAZ:00000360	ocean biome	ENVO	ENVO:01000052	-26.25	degree	UO	UO:0000185	-103.96	degree	UO	UO:0000185	14	meter	UO	UO:0000008	Sample collection	Single amplified genome (SAG) generation	AG-339-G14	OBI	OBI:0002127	SAR86 cluster gammaproteobacterium	heterotrophic
SWC-05	sea water	ENVO	ENVO:00002149		2010-12-08	Pacific Ocean	GAZ	GAZ:00000360	ocean biome	ENVO	ENVO:01000052	-26.25	degree	UO	UO:0000185	-103.96	degree	UO	UO:0000185	14	meter	UO	UO:0000008	Sample collection	Single amplified genome (SAG) generation	AG-339-L04	OBI	OBI:0002127	uncultured Pelagibacteraceae bacterium	heterotrophic
SWC-05	sea water	ENVO	ENVO:00002149		2010-12-08	Pacific Ocean	GAZ	GAZ:00000360	ocean biome	ENVO	ENVO:01000052	-26.25	degree	UO	UO:0000185	-103.96	degree	UO	UO:0000185	14	meter	UO	UO:0000008	Sample collection	Single amplified genome (SAG) generation	AG-339-L21	OBI	OBI:0002127	uncultured marine virus
SWC-05	sea water	ENVO	ENVO:00002149		2010-12-08	Pacific Ocean	GAZ	GAZ:00000360	ocean biome	ENVO	ENVO:01000052	-26.25	degree	UO	UO:0000185	-103.96	degree	UO	UO:0000185	14	meter	UO	UO:0000008	Sample collection	Single amplified genome (SAG) generation	AG-339-M23	OBI	OBI:0002127	uncultured bacterium
SWC-05	sea water	ENVO	ENVO:00002149		2010-12-08	Pacific Ocean	GAZ	GAZ:00000360	ocean biome	ENVO	ENVO:01000052	-26.25	degree	UO	UO:0000185	-103.96	degree	UO	UO:0000185	14	meter	UO	UO:0000008	Sample collection	Single amplified genome (SAG) generation	AG-339-N18	OBI	OBI:0002127	uncultured Pelagibacteraceae bacterium	heterotrophic
SWC-05	sea water	ENVO	ENVO:00002149		2010-12-08	Pacific Ocean	GAZ	GAZ:00000360	ocean biome	ENVO	ENVO:01000052	-26.25	degree	UO	UO:0000185	-103.96	degree	UO	UO:0000185	14	meter	UO	UO:0000008	Sample collection	Single amplified genome (SAG) generation	AG-339-O17	OBI	OBI:0002127	uncultured bacteroidetes
SWC-05	sea water	ENVO	ENVO:00002149		2010-12-08	Pacific Ocean	GAZ	GAZ:00000360	ocean biome	ENVO	ENVO:01000052	-26.25	degree	UO	UO:0000185	-103.96	degree	UO	UO:0000185	14	meter	UO	UO:0000008	Sample collection	Single amplified genome (SAG) generation	AG-339-P23	OBI	OBI:0002127	uncultured bacterium
SWC-06	sea water	ENVO	ENVO:00002149		2010-12-08	Pacific Ocean	GAZ	GAZ:00000360	ocean biome	ENVO	ENVO:01000052	-26.25	degree	UO	UO:0000185	-103.96	degree	UO	UO:0000185	180	meter	UO	UO:0000008	Sample collection	Single amplified genome (SAG) generation	AG-341-A02	OBI	OBI:0002127	uncultured Prochlorococcus sp.	autotrophic
SWC-06	sea water	ENVO	ENVO:00002149		2010-12-08	Pacific Ocean	GAZ	GAZ:00000360	ocean biome	ENVO	ENVO:01000052	-26.25	degree	UO	UO:0000185	-103.96	degree	UO	UO:0000185	180	meter	UO	UO:0000008	Sample collection	Single amplified genome (SAG) generation	AG-341-B22	OBI	OBI:0002127	uncultured Prochlorococcus sp.	autotrophic
SWC-06	sea water	ENVO	ENVO:00002149		2010-12-08	Pacific Ocean	GAZ	GAZ:00000360	ocean biome	ENVO	ENVO:01000052	-26.25	degree	UO	UO:0000185	-103.96	degree	UO	UO:0000185	180	meter	UO	UO:0000008	Sample collection	Single amplified genome (SAG) generation	AG-341-E15	OBI	OBI:0002127	uncultured Prochlorococcus sp.	autotrophic
SWC-06	sea water	ENVO	ENVO:00002149		2010-12-08	Pacific Ocean	GAZ	GAZ:00000360	ocean biome	ENVO	ENVO:01000052	-26.25	degree	UO	UO:0000185	-103.96	degree	UO	UO:0000185	180	meter	UO	UO:0000008	Sample collection	Single amplified genome (SAG) generation	AG-341-I22	OBI	OBI:0002127	uncultured Prochlorococcus sp.	autotrophic
SWC-06	sea water	ENVO	ENVO:00002149		2010-12-08	Pacific Ocean	GAZ	GAZ:00000360	ocean biome	ENVO	ENVO:01000052	-26.25	degree	UO	UO:0000185	-103.96	degree	UO	UO:0000185	180	meter	UO	UO:0000008	Sample collection	Single amplified genome (SAG) generation	AG-341-J21	OBI	OBI:0002127	uncultured marine microorganism
SWC-06	sea water	ENVO	ENVO:00002149		2010-12-08	Pacific Ocean	GAZ	GAZ:00000360	ocean biome	ENVO	ENVO:01000052	-26.25	degree	UO	UO:0000185	-103.96	degree	UO	UO:0000185	180	meter	UO	UO:0000008	Sample collection	Single amplified genome (SAG) generation	AG-341-K02	OBI	OBI:0002127	uncultured Prochlorococcus sp.	autotrophic
SWC-06	sea water	ENVO	ENVO:00002149		2010-12-08	Pacific Ocean	GAZ	GAZ:00000360	ocean biome	ENVO	ENVO:01000052	-26.25	degree	UO	UO:0000185	-103.96	degree	UO	UO:0000185	180	meter	UO	UO:0000008	Sample collection	Single amplified genome (SAG) generation	AG-341-K05	OBI	OBI:0002127	uncultured Prochlorococcus sp.	autotrophic
SWC-06	sea water	ENVO	ENVO:00002149		2010-12-08	Pacific Ocean	GAZ	GAZ:00000360	ocean biome	ENVO	ENVO:01000052	-26.25	degree	UO	UO:0000185	-103.96	degree	UO	UO:0000185	180	meter	UO	UO:0000008	Sample collection	Single amplified genome (SAG) generation	AG-341-L22	OBI	OBI:0002127	uncultured Prochlorococcus sp.	autotrophic
SWC-06	sea water	ENVO	ENVO:00002149		2010-12-08	Pacific Ocean	GAZ	GAZ:00000360	ocean biome	ENVO	ENVO:01000052	-26.25	degree	UO	UO:0000185	-103.96	degree	UO	UO:0000185	180	meter	UO	UO:0000008	Sample collection	Single amplified genome (SAG) generation	AG-341-M17	OBI	OBI:0002127	uncultured marine microorganism
SWC-06	sea water	ENVO	ENVO:00002149		2010-12-08	Pacific Ocean	GAZ	GAZ:00000360	ocean biome	ENVO	ENVO:01000052	-26.25	degree	UO	UO:0000185	-103.96	degree	UO	UO:0000185	180	meter	UO	UO:0000008	Sample collection	Single amplified genome (SAG) generation	AG-341-M18	OBI	OBI:0002127	uncultured bacterium
SWC-06	sea water	ENVO	ENVO:00002149		2010-12-08	Pacific Ocean	GAZ	GAZ:00000360	ocean biome	ENVO	ENVO:01000052	-26.25	degree	UO	UO:0000185	-103.96	degree	UO	UO:0000185	180	meter	UO	UO:0000008	Sample collection	Single amplified genome (SAG) generation	AG-341-N05	OBI	OBI:0002127	uncultured Prochlorococcus sp.	autotrophic
SWC-06	sea water	ENVO	ENVO:00002149		2010-12-08	Pacific Ocean	GAZ	GAZ:00000360	ocean biome	ENVO	ENVO:01000052	-26.25	degree	UO	UO:0000185	-103.96	degree	UO	UO:0000185	180	meter	UO	UO:0000008	Sample collection	Single amplified genome (SAG) generation	AG-341-O08	OBI	OBI:0002127	uncultured marine archaeum
SWC-06	sea water	ENVO	ENVO:00002149		2010-12-08	Pacific Ocean	GAZ	GAZ:00000360	ocean biome	ENVO	ENVO:01000052	-26.25	degree	UO	UO:0000185	-103.96	degree	UO	UO:0000185	180	meter	UO	UO:0000008	Sample collection	Single amplified genome (SAG) generation	AG-341-O18	OBI	OBI:0002127	uncultured marine microorganism
SWC-06	sea water	ENVO	ENVO:00002149		2010-12-08	Pacific Ocean	GAZ	GAZ:00000360	ocean biome	ENVO	ENVO:01000052	-26.25	degree	UO	UO:0000185	-103.96	degree	UO	UO:0000185	180	meter	UO	UO:0000008	Sample collection	Single amplified genome (SAG) generation	AG-341-O20	OBI	OBI:0002127	uncultured Prochlorococcus sp.	autotrophic
SWC-06	sea water	ENVO	ENVO:00002149		2010-12-08	Pacific Ocean	GAZ	GAZ:00000360	ocean biome	ENVO	ENVO:01000052	-26.25	degree	UO	UO:0000185	-103.96	degree	UO	UO:0000185	180	meter	UO	UO:0000008	Sample collection	Single amplified genome (SAG) generation	AG-341-P01	OBI	OBI:0002127	uncultured marine microorganism
SWC-06	sea water	ENVO	ENVO:00002149		2010-12-08	Pacific Ocean	GAZ	GAZ:00000360	ocean biome	ENVO	ENVO:01000052	-26.25	degree	UO	UO:0000185	-103.96	degree	UO	UO:0000185	180	meter	UO	UO:0000008	Sample collection	Single amplified genome (SAG) generation	AG-341-P17	OBI	OBI:0002127	uncultured Prochlorococcus sp.	autotrophic
SWC-06	sea water	ENVO	ENVO:00002149		2010-12-08	Pacific Ocean	GAZ	GAZ:00000360	ocean biome	ENVO	ENVO:01000052	-26.25	degree	UO	UO:0000185	-103.96	degree	UO	UO:0000185	180	meter	UO	UO:0000008	Sample collection	Single amplified genome (SAG) generation	AG-341-P21	OBI	OBI:0002127	uncultured marine microorganism
SWC-06	sea water	ENVO	ENVO:00002149		2010-12-08	Pacific Ocean	GAZ	GAZ:00000360	ocean biome	ENVO	ENVO:01000052	-26.25	degree	UO	UO:0000185	-103.96	degree	UO	UO:0000185	180	meter	UO	UO:0000008	Sample collection	Single amplified genome (SAG) generation	AG-343-A01	OBI	OBI:0002127	uncultured Pelagibacteraceae bacterium
SWC-06	sea water	ENVO	ENVO:00002149		2010-12-08	Pacific Ocean	GAZ	GAZ:00000360	ocean biome	ENVO	ENVO:01000052	-26.25	degree	UO	UO:0000185	-103.96	degree	UO	UO:0000185	180	meter	UO	UO:0000008	Sample collection	Single amplified genome (SAG) generation	AG-343-A05	OBI	OBI:0002127	uncultured Pelagibacteraceae bacterium
SWC-06	sea water	ENVO	ENVO:00002149		2010-12-08	Pacific Ocean	GAZ	GAZ:00000360	ocean biome	ENVO	ENVO:01000052	-26.25	degree	UO	UO:0000185	-103.96	degree	UO	UO:0000185	180	meter	UO	UO:0000008	Sample collection	Single amplified genome (SAG) generation	AG-343-A06	OBI	OBI:0002127	uncultured Gammaproteobacteria bacterium
SWC-06	sea water	ENVO	ENVO:00002149		2010-12-08	Pacific Ocean	GAZ	GAZ:00000360	ocean biome	ENVO	ENVO:01000052	-26.25	degree	UO	UO:0000185	-103.96	degree	UO	UO:0000185	180	meter	UO	UO:0000008	Sample collection	Single amplified genome (SAG) generation	AG-343-A08	OBI	OBI:0002127	uncultured Rhodospirillaceae bacterium
SWC-06	sea water	ENVO	ENVO:00002149		2010-12-08	Pacific Ocean	GAZ	GAZ:00000360	ocean biome	ENVO	ENVO:01000052	-26.25	degree	UO	UO:0000185	-103.96	degree	UO	UO:0000185	180	meter	UO	UO:0000008	Sample collection	Single amplified genome (SAG) generation	AG-343-A10	OBI	OBI:0002127	uncultured Gammaproteobacteria bacterium
SWC-06	sea water	ENVO	ENVO:00002149		2010-12-08	Pacific Ocean	GAZ	GAZ:00000360	ocean biome	ENVO	ENVO:01000052	-26.25	degree	UO	UO:0000185	-103.96	degree	UO	UO:0000185	180	meter	UO	UO:0000008	Sample collection	Single amplified genome (SAG) generation	AG-343-A11	OBI	OBI:0002127	uncultured Pelagibacteraceae bacterium
SWC-06	sea water	ENVO	ENVO:00002149		2010-12-08	Pacific Ocean	GAZ	GAZ:00000360	ocean biome	ENVO	ENVO:01000052	-26.25	degree	UO	UO:0000185	-103.96	degree	UO	UO:0000185	180	meter	UO	UO:0000008	Sample collection	Single amplified genome (SAG) generation	AG-343-A14	OBI	OBI:0002127	uncultured Flavobacteriaceae bacterium
SWC-06	sea water	ENVO	ENVO:00002149		2010-12-08	Pacific Ocean	GAZ	GAZ:00000360	ocean biome	ENVO	ENVO:01000052	-26.25	degree	UO	UO:0000185	-103.96	degree	UO	UO:0000185	180	meter	UO	UO:0000008	Sample collection	Single amplified genome (SAG) generation	AG-343-A16	OBI	OBI:0002127	uncultured Pelagibacteraceae bacterium
SWC-06	sea water	ENVO	ENVO:00002149		2010-12-08	Pacific Ocean	GAZ	GAZ:00000360	ocean biome	ENVO	ENVO:01000052	-26.25	degree	UO	UO:0000185	-103.96	degree	UO	UO:0000185	180	meter	UO	UO:0000008	Sample collection	Single amplified genome (SAG) generation	AG-343-A17	OBI	OBI:0002127	uncultured Pelagibacteraceae bacterium
SWC-06	sea water	ENVO	ENVO:00002149		2010-12-08	Pacific Ocean	GAZ	GAZ:00000360	ocean biome	ENVO	ENVO:01000052	-26.25	degree	UO	UO:0000185	-103.96	degree	UO	UO:0000185	180	meter	UO	UO:0000008	Sample collection	Single amplified genome (SAG) generation	AG-343-A20	OBI	OBI:0002127	uncultured Pelagibacteraceae bacterium
SWC-06	sea water	ENVO	ENVO:00002149		2010-12-08	Pacific Ocean	GAZ	GAZ:00000360	ocean biome	ENVO	ENVO:01000052	-26.25	degree	UO	UO:0000185	-103.96	degree	UO	UO:0000185	180	meter	UO	UO:0000008	Sample collection	Single amplified genome (SAG) generation	AG-343-A23	OBI	OBI:0002127	uncultured Rhodobacteraceae bacterium
SWC-06	sea water	ENVO	ENVO:00002149		2010-12-08	Pacific Ocean	GAZ	GAZ:00000360	ocean biome	ENVO	ENVO:01000052	-26.25	degree	UO	UO:0000185	-103.96	degree	UO	UO:0000185	180	meter	UO	UO:0000008	Sample collection	Single amplified genome (SAG) generation	AG-343-B10	OBI	OBI:0002127	uncultured Pelagibacteraceae bacterium
SWC-06	sea water	ENVO	ENVO:00002149		2010-12-08	Pacific Ocean	GAZ	GAZ:00000360	ocean biome	ENVO	ENVO:01000052	-26.25	degree	UO	UO:0000185	-103.96	degree	UO	UO:0000185	180	meter	UO	UO:0000008	Sample collection	Single amplified genome (SAG) generation	AG-343-B13	OBI	OBI:0002127	uncultured Acidimicrobiales bacterium
SWC-06	sea water	ENVO	ENVO:00002149		2010-12-08	Pacific Ocean	GAZ	GAZ:00000360	ocean biome	ENVO	ENVO:01000052	-26.25	degree	UO	UO:0000185	-103.96	degree	UO	UO:0000185	180	meter	UO	UO:0000008	Sample collection	Single amplified genome (SAG) generation	AG-343-B14	OBI	OBI:0002127	uncultured Alphaproteobacteria bacterium
SWC-06	sea water	ENVO	ENVO:00002149		2010-12-08	Pacific Ocean	GAZ	GAZ:00000360	ocean biome	ENVO	ENVO:01000052	-26.25	degree	UO	UO:0000185	-103.96	degree	UO	UO:0000185	180	meter	UO	UO:0000008	Sample collection	Single amplified genome (SAG) generation	AG-343-C02	OBI	OBI:0002127	uncultured Pelagibacteraceae bacterium
SWC-06	sea water	ENVO	ENVO:00002149		2010-12-08	Pacific Ocean	GAZ	GAZ:00000360	ocean biome	ENVO	ENVO:01000052	-26.25	degree	UO	UO:0000185	-103.96	degree	UO	UO:0000185	180	meter	UO	UO:0000008	Sample collection	Single amplified genome (SAG) generation	AG-343-C03	OBI	OBI:0002127	uncultured Bacteria
SWC-06	sea water	ENVO	ENVO:00002149		2010-12-08	Pacific Ocean	GAZ	GAZ:00000360	ocean biome	ENVO	ENVO:01000052	-26.25	degree	UO	UO:0000185	-103.96	degree	UO	UO:0000185	180	meter	UO	UO:0000008	Sample collection	Single amplified genome (SAG) generation	AG-343-C07	OBI	OBI:0002127	uncultured Rhodobacteraceae bacterium
SWC-06	sea water	ENVO	ENVO:00002149		2010-12-08	Pacific Ocean	GAZ	GAZ:00000360	ocean biome	ENVO	ENVO:01000052	-26.25	degree	UO	UO:0000185	-103.96	degree	UO	UO:0000185	180	meter	UO	UO:0000008	Sample collection	Single amplified genome (SAG) generation	AG-343-C08	OBI	OBI:0002127	uncultured Bacteria
SWC-06	sea water	ENVO	ENVO:00002149		2010-12-08	Pacific Ocean	GAZ	GAZ:00000360	ocean biome	ENVO	ENVO:01000052	-26.25	degree	UO	UO:0000185	-103.96	degree	UO	UO:0000185	180	meter	UO	UO:0000008	Sample collection	Single amplified genome (SAG) generation	AG-343-C10	OBI	OBI:0002127	uncultured Cytophagales bacterium
SWC-06	sea water	ENVO	ENVO:00002149		2010-12-08	Pacific Ocean	GAZ	GAZ:00000360	ocean biome	ENVO	ENVO:01000052	-26.25	degree	UO	UO:0000185	-103.96	degree	UO	UO:0000185	180	meter	UO	UO:0000008	Sample collection	Single amplified genome (SAG) generation	AG-343-C15	OBI	OBI:0002127	uncultured Rhodospirillales bacterium
SWC-06	sea water	ENVO	ENVO:00002149		2010-12-08	Pacific Ocean	GAZ	GAZ:00000360	ocean biome	ENVO	ENVO:01000052	-26.25	degree	UO	UO:0000185	-103.96	degree	UO	UO:0000185	180	meter	UO	UO:0000008	Sample collection	Single amplified genome (SAG) generation	AG-343-C16	OBI	OBI:0002127	uncultured Alphaproteobacteria bacterium
SWC-06	sea water	ENVO	ENVO:00002149		2010-12-08	Pacific Ocean	GAZ	GAZ:00000360	ocean biome	ENVO	ENVO:01000052	-26.25	degree	UO	UO:0000185	-103.96	degree	UO	UO:0000185	180	meter	UO	UO:0000008	Sample collection	Single amplified genome (SAG) generation	AG-343-D03	OBI	OBI:0002127	uncultured Pelagibacteraceae bacterium
SWC-06	sea water	ENVO	ENVO:00002149		2010-12-08	Pacific Ocean	GAZ	GAZ:00000360	ocean biome	ENVO	ENVO:01000052	-26.25	degree	UO	UO:0000185	-103.96	degree	UO	UO:0000185	180	meter	UO	UO:0000008	Sample collection	Single amplified genome (SAG) generation	AG-343-D04	OBI	OBI:0002127	uncultured Bacteria
SWC-06	sea water	ENVO	ENVO:00002149		2010-12-08	Pacific Ocean	GAZ	GAZ:00000360	ocean biome	ENVO	ENVO:01000052	-26.25	degree	UO	UO:0000185	-103.96	degree	UO	UO:0000185	180	meter	UO	UO:0000008	Sample collection	Single amplified genome (SAG) generation	AG-343-D05	OBI	OBI:0002127	uncultured Pelagibacteraceae bacterium
SWC-06	sea water	ENVO	ENVO:00002149		2010-12-08	Pacific Ocean	GAZ	GAZ:00000360	ocean biome	ENVO	ENVO:01000052	-26.25	degree	UO	UO:0000185	-103.96	degree	UO	UO:0000185	180	meter	UO	UO:0000008	Sample collection	Single amplified genome (SAG) generation	AG-343-D11	OBI	OBI:0002127	uncultured Gammaproteobacteria bacterium
SWC-06	sea water	ENVO	ENVO:00002149		2010-12-08	Pacific Ocean	GAZ	GAZ:00000360	ocean biome	ENVO	ENVO:01000052	-26.25	degree	UO	UO:0000185	-103.96	degree	UO	UO:0000185	180	meter	UO	UO:0000008	Sample collection	Single amplified genome (SAG) generation	AG-343-D13	OBI	OBI:0002127	uncultured Alphaproteobacteria bacterium
SWC-06	sea water	ENVO	ENVO:00002149		2010-12-08	Pacific Ocean	GAZ	GAZ:00000360	ocean biome	ENVO	ENVO:01000052	-26.25	degree	UO	UO:0000185	-103.96	degree	UO	UO:0000185	180	meter	UO	UO:0000008	Sample collection	Single amplified genome (SAG) generation	AG-343-D15	OBI	OBI:0002127	uncultured Pelagibacteraceae bacterium
SWC-06	sea water	ENVO	ENVO:00002149		2010-12-08	Pacific Ocean	GAZ	GAZ:00000360	ocean biome	ENVO	ENVO:01000052	-26.25	degree	UO	UO:0000185	-103.96	degree	UO	UO:0000185	180	meter	UO	UO:0000008	Sample collection	Single amplified genome (SAG) generation	AG-343-D17	OBI	OBI:0002127	uncultured Pelagibacteraceae bacterium
SWC-06	sea water	ENVO	ENVO:00002149		2010-12-08	Pacific Ocean	GAZ	GAZ:00000360	ocean biome	ENVO	ENVO:01000052	-26.25	degree	UO	UO:0000185	-103.96	degree	UO	UO:0000185	180	meter	UO	UO:0000008	Sample collection	Single amplified genome (SAG) generation	AG-343-D18	OBI	OBI:0002127	uncultured Pelagibacteraceae bacterium
SWC-06	sea water	ENVO	ENVO:00002149		2010-12-08	Pacific Ocean	GAZ	GAZ:00000360	ocean biome	ENVO	ENVO:01000052	-26.25	degree	UO	UO:0000185	-103.96	degree	UO	UO:0000185	180	meter	UO	UO:0000008	Sample collection	Single amplified genome (SAG) generation	AG-343-D19	OBI	OBI:0002127	uncultured Pelagibacteraceae bacterium
SWC-06	sea water	ENVO	ENVO:00002149		2010-12-08	Pacific Ocean	GAZ	GAZ:00000360	ocean biome	ENVO	ENVO:01000052	-26.25	degree	UO	UO:0000185	-103.96	degree	UO	UO:0000185	180	meter	UO	UO:0000008	Sample collection	Single amplified genome (SAG) generation	AG-343-D20	OBI	OBI:0002127	uncultured Alphaproteobacteria bacterium
SWC-06	sea water	ENVO	ENVO:00002149		2010-12-08	Pacific Ocean	GAZ	GAZ:00000360	ocean biome	ENVO	ENVO:01000052	-26.25	degree	UO	UO:0000185	-103.96	degree	UO	UO:0000185	180	meter	UO	UO:0000008	Sample collection	Single amplified genome (SAG) generation	AG-343-D21	OBI	OBI:0002127	uncultured Pelagibacteraceae bacterium
SWC-06	sea water	ENVO	ENVO:00002149		2010-12-08	Pacific Ocean	GAZ	GAZ:00000360	ocean biome	ENVO	ENVO:01000052	-26.25	degree	UO	UO:0000185	-103.96	degree	UO	UO:0000185	180	meter	UO	UO:0000008	Sample collection	Single amplified genome (SAG) generation	AG-343-D23	OBI	OBI:0002127	uncultured Pelagibacteraceae bacterium
SWC-06	sea water	ENVO	ENVO:00002149		2010-12-08	Pacific Ocean	GAZ	GAZ:00000360	ocean biome	ENVO	ENVO:01000052	-26.25	degree	UO	UO:0000185	-103.96	degree	UO	UO:0000185	180	meter	UO	UO:0000008	Sample collection	Single amplified genome (SAG) generation	AG-343-E06	OBI	OBI:0002127	uncultured Pelagibacteraceae bacterium
SWC-06	sea water	ENVO	ENVO:00002149		2010-12-08	Pacific Ocean	GAZ	GAZ:00000360	ocean biome	ENVO	ENVO:01000052	-26.25	degree	UO	UO:0000185	-103.96	degree	UO	UO:0000185	180	meter	UO	UO:0000008	Sample collection	Single amplified genome (SAG) generation	AG-343-E13	OBI	OBI:0002127	uncultured Pelagibacteraceae bacterium
SWC-06	sea water	ENVO	ENVO:00002149		2010-12-08	Pacific Ocean	GAZ	GAZ:00000360	ocean biome	ENVO	ENVO:01000052	-26.25	degree	UO	UO:0000185	-103.96	degree	UO	UO:0000185	180	meter	UO	UO:0000008	Sample collection	Single amplified genome (SAG) generation	AG-343-E15	OBI	OBI:0002127	OCS116 cluster alphaproteobacterium	heterotrophic
SWC-06	sea water	ENVO	ENVO:00002149		2010-12-08	Pacific Ocean	GAZ	GAZ:00000360	ocean biome	ENVO	ENVO:01000052	-26.25	degree	UO	UO:0000185	-103.96	degree	UO	UO:0000185	180	meter	UO	UO:0000008	Sample collection	Single amplified genome (SAG) generation	AG-343-E17	OBI	OBI:0002127	uncultured Pelagibacteraceae bacterium
SWC-06	sea water	ENVO	ENVO:00002149		2010-12-08	Pacific Ocean	GAZ	GAZ:00000360	ocean biome	ENVO	ENVO:01000052	-26.25	degree	UO	UO:0000185	-103.96	degree	UO	UO:0000185	180	meter	UO	UO:0000008	Sample collection	Single amplified genome (SAG) generation	AG-343-E19	OBI	OBI:0002127	uncultured Pelagibacteraceae bacterium
SWC-06	sea water	ENVO	ENVO:00002149		2010-12-08	Pacific Ocean	GAZ	GAZ:00000360	ocean biome	ENVO	ENVO:01000052	-26.25	degree	UO	UO:0000185	-103.96	degree	UO	UO:0000185	180	meter	UO	UO:0000008	Sample collection	Single amplified genome (SAG) generation	AG-343-E20	OBI	OBI:0002127	uncultured Alphaproteobacteria bacterium
SWC-06	sea water	ENVO	ENVO:00002149		2010-12-08	Pacific Ocean	GAZ	GAZ:00000360	ocean biome	ENVO	ENVO:01000052	-26.25	degree	UO	UO:0000185	-103.96	degree	UO	UO:0000185	180	meter	UO	UO:0000008	Sample collection	Single amplified genome (SAG) generation	AG-343-F02	OBI	OBI:0002127	uncultured Pelagibacteraceae bacterium
SWC-06	sea water	ENVO	ENVO:00002149		2010-12-08	Pacific Ocean	GAZ	GAZ:00000360	ocean biome	ENVO	ENVO:01000052	-26.25	degree	UO	UO:0000185	-103.96	degree	UO	UO:0000185	180	meter	UO	UO:0000008	Sample collection	Single amplified genome (SAG) generation	AG-343-F05	OBI	OBI:0002127	uncultured Alphaproteobacteria bacterium
SWC-06	sea water	ENVO	ENVO:00002149		2010-12-08	Pacific Ocean	GAZ	GAZ:00000360	ocean biome	ENVO	ENVO:01000052	-26.25	degree	UO	UO:0000185	-103.96	degree	UO	UO:0000185	180	meter	UO	UO:0000008	Sample collection	Single amplified genome (SAG) generation	AG-343-F07	OBI	OBI:0002127	uncultured Pelagibacteraceae bacterium
SWC-06	sea water	ENVO	ENVO:00002149		2010-12-08	Pacific Ocean	GAZ	GAZ:00000360	ocean biome	ENVO	ENVO:01000052	-26.25	degree	UO	UO:0000185	-103.96	degree	UO	UO:0000185	180	meter	UO	UO:0000008	Sample collection	Single amplified genome (SAG) generation	AG-343-F09	OBI	OBI:0002127	uncultured Gammaproteobacteria bacterium
SWC-06	sea water	ENVO	ENVO:00002149		2010-12-08	Pacific Ocean	GAZ	GAZ:00000360	ocean biome	ENVO	ENVO:01000052	-26.25	degree	UO	UO:0000185	-103.96	degree	UO	UO:0000185	180	meter	UO	UO:0000008	Sample collection	Single amplified genome (SAG) generation	AG-343-F10	OBI	OBI:0002127	uncultured Alphaproteobacteria bacterium
SWC-06	sea water	ENVO	ENVO:00002149		2010-12-08	Pacific Ocean	GAZ	GAZ:00000360	ocean biome	ENVO	ENVO:01000052	-26.25	degree	UO	UO:0000185	-103.96	degree	UO	UO:0000185	180	meter	UO	UO:0000008	Sample collection	Single amplified genome (SAG) generation	AG-343-F13	OBI	OBI:0002127	uncultured Flavobacteriaceae bacterium
SWC-06	sea water	ENVO	ENVO:00002149		2010-12-08	Pacific Ocean	GAZ	GAZ:00000360	ocean biome	ENVO	ENVO:01000052	-26.25	degree	UO	UO:0000185	-103.96	degree	UO	UO:0000185	180	meter	UO	UO:0000008	Sample collection	Single amplified genome (SAG) generation	AG-343-F18	OBI	OBI:0002127	uncultured Gammaproteobacteria bacterium
SWC-06	sea water	ENVO	ENVO:00002149		2010-12-08	Pacific Ocean	GAZ	GAZ:00000360	ocean biome	ENVO	ENVO:01000052	-26.25	degree	UO	UO:0000185	-103.96	degree	UO	UO:0000185	180	meter	UO	UO:0000008	Sample collection	Single amplified genome (SAG) generation	AG-343-F19	OBI	OBI:0002127	uncultured Pelagibacteraceae bacterium
SWC-06	sea water	ENVO	ENVO:00002149		2010-12-08	Pacific Ocean	GAZ	GAZ:00000360	ocean biome	ENVO	ENVO:01000052	-26.25	degree	UO	UO:0000185	-103.96	degree	UO	UO:0000185	180	meter	UO	UO:0000008	Sample collection	Single amplified genome (SAG) generation	AG-343-G03	OBI	OBI:0002127	uncultured Coxiellaceae bacterium
SWC-06	sea water	ENVO	ENVO:00002149		2010-12-08	Pacific Ocean	GAZ	GAZ:00000360	ocean biome	ENVO	ENVO:01000052	-26.25	degree	UO	UO:0000185	-103.96	degree	UO	UO:0000185	180	meter	UO	UO:0000008	Sample collection	Single amplified genome (SAG) generation	AG-343-G04	OBI	OBI:0002127	uncultured Cyanobacteria bacterium
SWC-06	sea water	ENVO	ENVO:00002149		2010-12-08	Pacific Ocean	GAZ	GAZ:00000360	ocean biome	ENVO	ENVO:01000052	-26.25	degree	UO	UO:0000185	-103.96	degree	UO	UO:0000185	180	meter	UO	UO:0000008	Sample collection	Single amplified genome (SAG) generation	AG-343-G05	OBI	OBI:0002127	uncultured Rhodobacteraceae bacterium
SWC-06	sea water	ENVO	ENVO:00002149		2010-12-08	Pacific Ocean	GAZ	GAZ:00000360	ocean biome	ENVO	ENVO:01000052	-26.25	degree	UO	UO:0000185	-103.96	degree	UO	UO:0000185	180	meter	UO	UO:0000008	Sample collection	Single amplified genome (SAG) generation	AG-343-G10	OBI	OBI:0002127	uncultured Gammaproteobacteria bacterium
SWC-06	sea water	ENVO	ENVO:00002149		2010-12-08	Pacific Ocean	GAZ	GAZ:00000360	ocean biome	ENVO	ENVO:01000052	-26.25	degree	UO	UO:0000185	-103.96	degree	UO	UO:0000185	180	meter	UO	UO:0000008	Sample collection	Single amplified genome (SAG) generation	AG-343-G17	OBI	OBI:0002127	uncultured Rhodobacteraceae bacterium
SWC-06	sea water	ENVO	ENVO:00002149		2010-12-08	Pacific Ocean	GAZ	GAZ:00000360	ocean biome	ENVO	ENVO:01000052	-26.25	degree	UO	UO:0000185	-103.96	degree	UO	UO:0000185	180	meter	UO	UO:0000008	Sample collection	Single amplified genome (SAG) generation	AG-343-G19	OBI	OBI:0002127	uncultured Proteobacteria bacterium
SWC-06	sea water	ENVO	ENVO:00002149		2010-12-08	Pacific Ocean	GAZ	GAZ:00000360	ocean biome	ENVO	ENVO:01000052	-26.25	degree	UO	UO:0000185	-103.96	degree	UO	UO:0000185	180	meter	UO	UO:0000008	Sample collection	Single amplified genome (SAG) generation	AG-343-G21	OBI	OBI:0002127	uncultured Pelagibacteraceae bacterium
SWC-06	sea water	ENVO	ENVO:00002149		2010-12-08	Pacific Ocean	GAZ	GAZ:00000360	ocean biome	ENVO	ENVO:01000052	-26.25	degree	UO	UO:0000185	-103.96	degree	UO	UO:0000185	180	meter	UO	UO:0000008	Sample collection	Single amplified genome (SAG) generation	AG-343-G22	OBI	OBI:0002127	uncultured Oceanospirillales bacterium
SWC-06	sea water	ENVO	ENVO:00002149		2010-12-08	Pacific Ocean	GAZ	GAZ:00000360	ocean biome	ENVO	ENVO:01000052	-26.25	degree	UO	UO:0000185	-103.96	degree	UO	UO:0000185	180	meter	UO	UO:0000008	Sample collection	Single amplified genome (SAG) generation	AG-343-G23	OBI	OBI:0002127	uncultured Pelagibacteraceae bacterium
SWC-06	sea water	ENVO	ENVO:00002149		2010-12-08	Pacific Ocean	GAZ	GAZ:00000360	ocean biome	ENVO	ENVO:01000052	-26.25	degree	UO	UO:0000185	-103.96	degree	UO	UO:0000185	180	meter	UO	UO:0000008	Sample collection	Single amplified genome (SAG) generation	AG-343-I11	OBI	OBI:0002127	uncultured Gammaproteobacteria bacterium
SWC-06	sea water	ENVO	ENVO:00002149		2010-12-08	Pacific Ocean	GAZ	GAZ:00000360	ocean biome	ENVO	ENVO:01000052	-26.25	degree	UO	UO:0000185	-103.96	degree	UO	UO:0000185	180	meter	UO	UO:0000008	Sample collection	Single amplified genome (SAG) generation	AG-343-I13	OBI	OBI:0002127	uncultured Pelagibacteraceae bacterium
SWC-06	sea water	ENVO	ENVO:00002149		2010-12-08	Pacific Ocean	GAZ	GAZ:00000360	ocean biome	ENVO	ENVO:01000052	-26.25	degree	UO	UO:0000185	-103.96	degree	UO	UO:0000185	180	meter	UO	UO:0000008	Sample collection	Single amplified genome (SAG) generation	AG-343-I15	OBI	OBI:0002127	uncultured Alphaproteobacteria bacterium
SWC-06	sea water	ENVO	ENVO:00002149		2010-12-08	Pacific Ocean	GAZ	GAZ:00000360	ocean biome	ENVO	ENVO:01000052	-26.25	degree	UO	UO:0000185	-103.96	degree	UO	UO:0000185	180	meter	UO	UO:0000008	Sample collection	Single amplified genome (SAG) generation	AG-343-I16	OBI	OBI:0002127	uncultured Pelagibacteraceae bacterium
SWC-06	sea water	ENVO	ENVO:00002149		2010-12-08	Pacific Ocean	GAZ	GAZ:00000360	ocean biome	ENVO	ENVO:01000052	-26.25	degree	UO	UO:0000185	-103.96	degree	UO	UO:0000185	180	meter	UO	UO:0000008	Sample collection	Single amplified genome (SAG) generation	AG-343-I20	OBI	OBI:0002127	uncultured Pelagibacteraceae bacterium
SWC-06	sea water	ENVO	ENVO:00002149		2010-12-08	Pacific Ocean	GAZ	GAZ:00000360	ocean biome	ENVO	ENVO:01000052	-26.25	degree	UO	UO:0000185	-103.96	degree	UO	UO:0000185	180	meter	UO	UO:0000008	Sample collection	Single amplified genome (SAG) generation	AG-343-J02	OBI	OBI:0002127	uncultured Pelagibacteraceae bacterium
SWC-06	sea water	ENVO	ENVO:00002149		2010-12-08	Pacific Ocean	GAZ	GAZ:00000360	ocean biome	ENVO	ENVO:01000052	-26.25	degree	UO	UO:0000185	-103.96	degree	UO	UO:0000185	180	meter	UO	UO:0000008	Sample collection	Single amplified genome (SAG) generation	AG-343-J05	OBI	OBI:0002127	uncultured Pelagibacteraceae bacterium
SWC-06	sea water	ENVO	ENVO:00002149		2010-12-08	Pacific Ocean	GAZ	GAZ:00000360	ocean biome	ENVO	ENVO:01000052	-26.25	degree	UO	UO:0000185	-103.96	degree	UO	UO:0000185	180	meter	UO	UO:0000008	Sample collection	Single amplified genome (SAG) generation	AG-343-J08	OBI	OBI:0002127	uncultured Pelagibacteraceae bacterium
SWC-06	sea water	ENVO	ENVO:00002149		2010-12-08	Pacific Ocean	GAZ	GAZ:00000360	ocean biome	ENVO	ENVO:01000052	-26.25	degree	UO	UO:0000185	-103.96	degree	UO	UO:0000185	180	meter	UO	UO:0000008	Sample collection	Single amplified genome (SAG) generation	AG-343-J11	OBI	OBI:0002127	uncultured Gammaproteobacteria bacterium
SWC-06	sea water	ENVO	ENVO:00002149		2010-12-08	Pacific Ocean	GAZ	GAZ:00000360	ocean biome	ENVO	ENVO:01000052	-26.25	degree	UO	UO:0000185	-103.96	degree	UO	UO:0000185	180	meter	UO	UO:0000008	Sample collection	Single amplified genome (SAG) generation	AG-343-J14	OBI	OBI:0002127	uncultured Pelagibacteraceae bacterium
SWC-06	sea water	ENVO	ENVO:00002149		2010-12-08	Pacific Ocean	GAZ	GAZ:00000360	ocean biome	ENVO	ENVO:01000052	-26.25	degree	UO	UO:0000185	-103.96	degree	UO	UO:0000185	180	meter	UO	UO:0000008	Sample collection	Single amplified genome (SAG) generation	AG-343-J15	OBI	OBI:0002127	uncultured Pelagibacteraceae bacterium
SWC-06	sea water	ENVO	ENVO:00002149		2010-12-08	Pacific Ocean	GAZ	GAZ:00000360	ocean biome	ENVO	ENVO:01000052	-26.25	degree	UO	UO:0000185	-103.96	degree	UO	UO:0000185	180	meter	UO	UO:0000008	Sample collection	Single amplified genome (SAG) generation	AG-343-J20	OBI	OBI:0002127	uncultured Pelagibacteraceae bacterium
SWC-06	sea water	ENVO	ENVO:00002149		2010-12-08	Pacific Ocean	GAZ	GAZ:00000360	ocean biome	ENVO	ENVO:01000052	-26.25	degree	UO	UO:0000185	-103.96	degree	UO	UO:0000185	180	meter	UO	UO:0000008	Sample collection	Single amplified genome (SAG) generation	AG-343-J22	OBI	OBI:0002127	uncultured Flavobacteriaceae bacterium
SWC-06	sea water	ENVO	ENVO:00002149		2010-12-08	Pacific Ocean	GAZ	GAZ:00000360	ocean biome	ENVO	ENVO:01000052	-26.25	degree	UO	UO:0000185	-103.96	degree	UO	UO:0000185	180	meter	UO	UO:0000008	Sample collection	Single amplified genome (SAG) generation	AG-343-J23	OBI	OBI:0002127	uncultured Cyanobacteria bacterium
SWC-06	sea water	ENVO	ENVO:00002149		2010-12-08	Pacific Ocean	GAZ	GAZ:00000360	ocean biome	ENVO	ENVO:01000052	-26.25	degree	UO	UO:0000185	-103.96	degree	UO	UO:0000185	180	meter	UO	UO:0000008	Sample collection	Single amplified genome (SAG) generation	AG-343-K02	OBI	OBI:0002127	uncultured Pelagibacteraceae bacterium
SWC-06	sea water	ENVO	ENVO:00002149		2010-12-08	Pacific Ocean	GAZ	GAZ:00000360	ocean biome	ENVO	ENVO:01000052	-26.25	degree	UO	UO:0000185	-103.96	degree	UO	UO:0000185	180	meter	UO	UO:0000008	Sample collection	Single amplified genome (SAG) generation	AG-343-K04	OBI	OBI:0002127	uncultured Alphaproteobacteria bacterium
SWC-06	sea water	ENVO	ENVO:00002149		2010-12-08	Pacific Ocean	GAZ	GAZ:00000360	ocean biome	ENVO	ENVO:01000052	-26.25	degree	UO	UO:0000185	-103.96	degree	UO	UO:0000185	180	meter	UO	UO:0000008	Sample collection	Single amplified genome (SAG) generation	AG-343-K07	OBI	OBI:0002127	uncultured Pelagibacteraceae bacterium
SWC-06	sea water	ENVO	ENVO:00002149		2010-12-08	Pacific Ocean	GAZ	GAZ:00000360	ocean biome	ENVO	ENVO:01000052	-26.25	degree	UO	UO:0000185	-103.96	degree	UO	UO:0000185	180	meter	UO	UO:0000008	Sample collection	Single amplified genome (SAG) generation	AG-343-K08	OBI	OBI:0002127	uncultured Pelagibacteraceae bacterium
SWC-06	sea water	ENVO	ENVO:00002149		2010-12-08	Pacific Ocean	GAZ	GAZ:00000360	ocean biome	ENVO	ENVO:01000052	-26.25	degree	UO	UO:0000185	-103.96	degree	UO	UO:0000185	180	meter	UO	UO:0000008	Sample collection	Single amplified genome (SAG) generation	AG-343-K13	OBI	OBI:0002127	uncultured Proteobacteria bacterium
SWC-06	sea water	ENVO	ENVO:00002149		2010-12-08	Pacific Ocean	GAZ	GAZ:00000360	ocean biome	ENVO	ENVO:01000052	-26.25	degree	UO	UO:0000185	-103.96	degree	UO	UO:0000185	180	meter	UO	UO:0000008	Sample collection	Single amplified genome (SAG) generation	AG-343-K14	OBI	OBI:0002127	uncultured Proteobacteria bacterium
SWC-06	sea water	ENVO	ENVO:00002149		2010-12-08	Pacific Ocean	GAZ	GAZ:00000360	ocean biome	ENVO	ENVO:01000052	-26.25	degree	UO	UO:0000185	-103.96	degree	UO	UO:0000185	180	meter	UO	UO:0000008	Sample collection	Single amplified genome (SAG) generation	AG-343-K15	OBI	OBI:0002127	uncultured Pelagibacteraceae bacterium
SWC-06	sea water	ENVO	ENVO:00002149		2010-12-08	Pacific Ocean	GAZ	GAZ:00000360	ocean biome	ENVO	ENVO:01000052	-26.25	degree	UO	UO:0000185	-103.96	degree	UO	UO:0000185	180	meter	UO	UO:0000008	Sample collection	Single amplified genome (SAG) generation	AG-343-K16	OBI	OBI:0002127	uncultured Alphaproteobacteria bacterium
SWC-06	sea water	ENVO	ENVO:00002149		2010-12-08	Pacific Ocean	GAZ	GAZ:00000360	ocean biome	ENVO	ENVO:01000052	-26.25	degree	UO	UO:0000185	-103.96	degree	UO	UO:0000185	180	meter	UO	UO:0000008	Sample collection	Single amplified genome (SAG) generation	AG-343-K18	OBI	OBI:0002127	uncultured Bacteria
SWC-06	sea water	ENVO	ENVO:00002149		2010-12-08	Pacific Ocean	GAZ	GAZ:00000360	ocean biome	ENVO	ENVO:01000052	-26.25	degree	UO	UO:0000185	-103.96	degree	UO	UO:0000185	180	meter	UO	UO:0000008	Sample collection	Single amplified genome (SAG) generation	AG-343-K22	OBI	OBI:0002127	uncultured Pelagibacteraceae bacterium
SWC-06	sea water	ENVO	ENVO:00002149		2010-12-08	Pacific Ocean	GAZ	GAZ:00000360	ocean biome	ENVO	ENVO:01000052	-26.25	degree	UO	UO:0000185	-103.96	degree	UO	UO:0000185	180	meter	UO	UO:0000008	Sample collection	Single amplified genome (SAG) generation	AG-343-L02	OBI	OBI:0002127	uncultured Pelagibacteraceae bacterium
SWC-06	sea water	ENVO	ENVO:00002149		2010-12-08	Pacific Ocean	GAZ	GAZ:00000360	ocean biome	ENVO	ENVO:01000052	-26.25	degree	UO	UO:0000185	-103.96	degree	UO	UO:0000185	180	meter	UO	UO:0000008	Sample collection	Single amplified genome (SAG) generation	AG-343-L05	OBI	OBI:0002127	uncultured Gammaproteobacteria bacterium
SWC-06	sea water	ENVO	ENVO:00002149		2010-12-08	Pacific Ocean	GAZ	GAZ:00000360	ocean biome	ENVO	ENVO:01000052	-26.25	degree	UO	UO:0000185	-103.96	degree	UO	UO:0000185	180	meter	UO	UO:0000008	Sample collection	Single amplified genome (SAG) generation	AG-343-L07	OBI	OBI:0002127	uncultured Pelagibacteraceae bacterium
SWC-06	sea water	ENVO	ENVO:00002149		2010-12-08	Pacific Ocean	GAZ	GAZ:00000360	ocean biome	ENVO	ENVO:01000052	-26.25	degree	UO	UO:0000185	-103.96	degree	UO	UO:0000185	180	meter	UO	UO:0000008	Sample collection	Single amplified genome (SAG) generation	AG-343-L09	OBI	OBI:0002127	uncultured Gammaproteobacteria bacterium
SWC-06	sea water	ENVO	ENVO:00002149		2010-12-08	Pacific Ocean	GAZ	GAZ:00000360	ocean biome	ENVO	ENVO:01000052	-26.25	degree	UO	UO:0000185	-103.96	degree	UO	UO:0000185	180	meter	UO	UO:0000008	Sample collection	Single amplified genome (SAG) generation	AG-343-L10	OBI	OBI:0002127	uncultured Rhodobacteraceae bacterium
SWC-06	sea water	ENVO	ENVO:00002149		2010-12-08	Pacific Ocean	GAZ	GAZ:00000360	ocean biome	ENVO	ENVO:01000052	-26.25	degree	UO	UO:0000185	-103.96	degree	UO	UO:0000185	180	meter	UO	UO:0000008	Sample collection	Single amplified genome (SAG) generation	AG-343-L11	OBI	OBI:0002127	uncultured Acidimicrobiales bacterium
SWC-06	sea water	ENVO	ENVO:00002149		2010-12-08	Pacific Ocean	GAZ	GAZ:00000360	ocean biome	ENVO	ENVO:01000052	-26.25	degree	UO	UO:0000185	-103.96	degree	UO	UO:0000185	180	meter	UO	UO:0000008	Sample collection	Single amplified genome (SAG) generation	AG-343-L17	OBI	OBI:0002127	uncultured Alphaproteobacteria bacterium
SWC-06	sea water	ENVO	ENVO:00002149		2010-12-08	Pacific Ocean	GAZ	GAZ:00000360	ocean biome	ENVO	ENVO:01000052	-26.25	degree	UO	UO:0000185	-103.96	degree	UO	UO:0000185	180	meter	UO	UO:0000008	Sample collection	Single amplified genome (SAG) generation	AG-343-L18	OBI	OBI:0002127	uncultured Alphaproteobacteria bacterium
SWC-06	sea water	ENVO	ENVO:00002149		2010-12-08	Pacific Ocean	GAZ	GAZ:00000360	ocean biome	ENVO	ENVO:01000052	-26.25	degree	UO	UO:0000185	-103.96	degree	UO	UO:0000185	180	meter	UO	UO:0000008	Sample collection	Single amplified genome (SAG) generation	AG-343-L22	OBI	OBI:0002127	uncultured Pelagibacteraceae bacterium
SWC-06	sea water	ENVO	ENVO:00002149		2010-12-08	Pacific Ocean	GAZ	GAZ:00000360	ocean biome	ENVO	ENVO:01000052	-26.25	degree	UO	UO:0000185	-103.96	degree	UO	UO:0000185	180	meter	UO	UO:0000008	Sample collection	Single amplified genome (SAG) generation	AG-343-M03	OBI	OBI:0002127	uncultured Alphaproteobacteria bacterium
SWC-06	sea water	ENVO	ENVO:00002149		2010-12-08	Pacific Ocean	GAZ	GAZ:00000360	ocean biome	ENVO	ENVO:01000052	-26.25	degree	UO	UO:0000185	-103.96	degree	UO	UO:0000185	180	meter	UO	UO:0000008	Sample collection	Single amplified genome (SAG) generation	AG-343-M05	OBI	OBI:0002127	uncultured Bacteroidetes bacterium
SWC-06	sea water	ENVO	ENVO:00002149		2010-12-08	Pacific Ocean	GAZ	GAZ:00000360	ocean biome	ENVO	ENVO:01000052	-26.25	degree	UO	UO:0000185	-103.96	degree	UO	UO:0000185	180	meter	UO	UO:0000008	Sample collection	Single amplified genome (SAG) generation	AG-343-M06	OBI	OBI:0002127	uncultured Pelagibacteraceae bacterium
SWC-06	sea water	ENVO	ENVO:00002149		2010-12-08	Pacific Ocean	GAZ	GAZ:00000360	ocean biome	ENVO	ENVO:01000052	-26.25	degree	UO	UO:0000185	-103.96	degree	UO	UO:0000185	180	meter	UO	UO:0000008	Sample collection	Single amplified genome (SAG) generation	AG-343-M08	OBI	OBI:0002127	uncultured Bacteria
SWC-06	sea water	ENVO	ENVO:00002149		2010-12-08	Pacific Ocean	GAZ	GAZ:00000360	ocean biome	ENVO	ENVO:01000052	-26.25	degree	UO	UO:0000185	-103.96	degree	UO	UO:0000185	180	meter	UO	UO:0000008	Sample collection	Single amplified genome (SAG) generation	AG-343-M09	OBI	OBI:0002127	uncultured Pelagibacteraceae bacterium
SWC-06	sea water	ENVO	ENVO:00002149		2010-12-08	Pacific Ocean	GAZ	GAZ:00000360	ocean biome	ENVO	ENVO:01000052	-26.25	degree	UO	UO:0000185	-103.96	degree	UO	UO:0000185	180	meter	UO	UO:0000008	Sample collection	Single amplified genome (SAG) generation	AG-343-M11	OBI	OBI:0002127	uncultured Pelagibacteraceae bacterium
SWC-06	sea water	ENVO	ENVO:00002149		2010-12-08	Pacific Ocean	GAZ	GAZ:00000360	ocean biome	ENVO	ENVO:01000052	-26.25	degree	UO	UO:0000185	-103.96	degree	UO	UO:0000185	180	meter	UO	UO:0000008	Sample collection	Single amplified genome (SAG) generation	AG-343-M13	OBI	OBI:0002127	uncultured Pelagibacteraceae bacterium
SWC-06	sea water	ENVO	ENVO:00002149		2010-12-08	Pacific Ocean	GAZ	GAZ:00000360	ocean biome	ENVO	ENVO:01000052	-26.25	degree	UO	UO:0000185	-103.96	degree	UO	UO:0000185	180	meter	UO	UO:0000008	Sample collection	Single amplified genome (SAG) generation	AG-343-M14	OBI	OBI:0002127	uncultured Pelagibacteraceae bacterium
SWC-06	sea water	ENVO	ENVO:00002149		2010-12-08	Pacific Ocean	GAZ	GAZ:00000360	ocean biome	ENVO	ENVO:01000052	-26.25	degree	UO	UO:0000185	-103.96	degree	UO	UO:0000185	180	meter	UO	UO:0000008	Sample collection	Single amplified genome (SAG) generation	AG-343-M16	OBI	OBI:0002127	uncultured Pelagibacteraceae bacterium
SWC-06	sea water	ENVO	ENVO:00002149		2010-12-08	Pacific Ocean	GAZ	GAZ:00000360	ocean biome	ENVO	ENVO:01000052	-26.25	degree	UO	UO:0000185	-103.96	degree	UO	UO:0000185	180	meter	UO	UO:0000008	Sample collection	Single amplified genome (SAG) generation	AG-343-M20	OBI	OBI:0002127	uncultured Pelagibacteraceae bacterium
SWC-06	sea water	ENVO	ENVO:00002149		2010-12-08	Pacific Ocean	GAZ	GAZ:00000360	ocean biome	ENVO	ENVO:01000052	-26.25	degree	UO	UO:0000185	-103.96	degree	UO	UO:0000185	180	meter	UO	UO:0000008	Sample collection	Single amplified genome (SAG) generation	AG-343-M22	OBI	OBI:0002127	uncultured Pelagibacteraceae bacterium
SWC-06	sea water	ENVO	ENVO:00002149		2010-12-08	Pacific Ocean	GAZ	GAZ:00000360	ocean biome	ENVO	ENVO:01000052	-26.25	degree	UO	UO:0000185	-103.96	degree	UO	UO:0000185	180	meter	UO	UO:0000008	Sample collection	Single amplified genome (SAG) generation	AG-343-N07	OBI	OBI:0002127	uncultured Pelagibacteraceae bacterium
SWC-06	sea water	ENVO	ENVO:00002149		2010-12-08	Pacific Ocean	GAZ	GAZ:00000360	ocean biome	ENVO	ENVO:01000052	-26.25	degree	UO	UO:0000185	-103.96	degree	UO	UO:0000185	180	meter	UO	UO:0000008	Sample collection	Single amplified genome (SAG) generation	AG-343-N09	OBI	OBI:0002127	uncultured Gammaproteobacteria bacterium
SWC-06	sea water	ENVO	ENVO:00002149		2010-12-08	Pacific Ocean	GAZ	GAZ:00000360	ocean biome	ENVO	ENVO:01000052	-26.25	degree	UO	UO:0000185	-103.96	degree	UO	UO:0000185	180	meter	UO	UO:0000008	Sample collection	Single amplified genome (SAG) generation	AG-343-N10	OBI	OBI:0002127	uncultured Bacteria
SWC-06	sea water	ENVO	ENVO:00002149		2010-12-08	Pacific Ocean	GAZ	GAZ:00000360	ocean biome	ENVO	ENVO:01000052	-26.25	degree	UO	UO:0000185	-103.96	degree	UO	UO:0000185	180	meter	UO	UO:0000008	Sample collection	Single amplified genome (SAG) generation	AG-343-N15	OBI	OBI:0002127	uncultured Pelagibacteraceae bacterium
SWC-06	sea water	ENVO	ENVO:00002149		2010-12-08	Pacific Ocean	GAZ	GAZ:00000360	ocean biome	ENVO	ENVO:01000052	-26.25	degree	UO	UO:0000185	-103.96	degree	UO	UO:0000185	180	meter	UO	UO:0000008	Sample collection	Single amplified genome (SAG) generation	AG-343-N19	OBI	OBI:0002127	uncultured Rhodobacteraceae bacterium
SWC-06	sea water	ENVO	ENVO:00002149		2010-12-08	Pacific Ocean	GAZ	GAZ:00000360	ocean biome	ENVO	ENVO:01000052	-26.25	degree	UO	UO:0000185	-103.96	degree	UO	UO:0000185	180	meter	UO	UO:0000008	Sample collection	Single amplified genome (SAG) generation	AG-343-N21	OBI	OBI:0002127	uncultured Pelagibacteraceae bacterium
SWC-06	sea water	ENVO	ENVO:00002149		2010-12-08	Pacific Ocean	GAZ	GAZ:00000360	ocean biome	ENVO	ENVO:01000052	-26.25	degree	UO	UO:0000185	-103.96	degree	UO	UO:0000185	180	meter	UO	UO:0000008	Sample collection	Single amplified genome (SAG) generation	AG-343-O03	OBI	OBI:0002127	uncultured Alphaproteobacteria bacterium
SWC-06	sea water	ENVO	ENVO:00002149		2010-12-08	Pacific Ocean	GAZ	GAZ:00000360	ocean biome	ENVO	ENVO:01000052	-26.25	degree	UO	UO:0000185	-103.96	degree	UO	UO:0000185	180	meter	UO	UO:0000008	Sample collection	Single amplified genome (SAG) generation	AG-343-O09	OBI	OBI:0002127	uncultured Pelagibacteraceae bacterium
SWC-06	sea water	ENVO	ENVO:00002149		2010-12-08	Pacific Ocean	GAZ	GAZ:00000360	ocean biome	ENVO	ENVO:01000052	-26.25	degree	UO	UO:0000185	-103.96	degree	UO	UO:0000185	180	meter	UO	UO:0000008	Sample collection	Single amplified genome (SAG) generation	AG-343-O10	OBI	OBI:0002127	uncultured Pelagibacteraceae bacterium
SWC-06	sea water	ENVO	ENVO:00002149		2010-12-08	Pacific Ocean	GAZ	GAZ:00000360	ocean biome	ENVO	ENVO:01000052	-26.25	degree	UO	UO:0000185	-103.96	degree	UO	UO:0000185	180	meter	UO	UO:0000008	Sample collection	Single amplified genome (SAG) generation	AG-343-O15	OBI	OBI:0002127	uncultured Pelagibacteraceae bacterium
SWC-06	sea water	ENVO	ENVO:00002149		2010-12-08	Pacific Ocean	GAZ	GAZ:00000360	ocean biome	ENVO	ENVO:01000052	-26.25	degree	UO	UO:0000185	-103.96	degree	UO	UO:0000185	180	meter	UO	UO:0000008	Sample collection	Single amplified genome (SAG) generation	AG-343-O17	OBI	OBI:0002127	uncultured Pelagibacteraceae bacterium
SWC-06	sea water	ENVO	ENVO:00002149		2010-12-08	Pacific Ocean	GAZ	GAZ:00000360	ocean biome	ENVO	ENVO:01000052	-26.25	degree	UO	UO:0000185	-103.96	degree	UO	UO:0000185	180	meter	UO	UO:0000008	Sample collection	Single amplified genome (SAG) generation	AG-343-O21	OBI	OBI:0002127	uncultured Gammaproteobacteria bacterium
SWC-06	sea water	ENVO	ENVO:00002149		2010-12-08	Pacific Ocean	GAZ	GAZ:00000360	ocean biome	ENVO	ENVO:01000052	-26.25	degree	UO	UO:0000185	-103.96	degree	UO	UO:0000185	180	meter	UO	UO:0000008	Sample collection	Single amplified genome (SAG) generation	AG-343-O23	OBI	OBI:0002127	uncultured Gammaproteobacteria bacterium
SWC-06	sea water	ENVO	ENVO:00002149		2010-12-08	Pacific Ocean	GAZ	GAZ:00000360	ocean biome	ENVO	ENVO:01000052	-26.25	degree	UO	UO:0000185	-103.96	degree	UO	UO:0000185	180	meter	UO	UO:0000008	Sample collection	Single amplified genome (SAG) generation	AG-343-P02	OBI	OBI:0002127	uncultured Pelagibacteraceae bacterium
SWC-06	sea water	ENVO	ENVO:00002149		2010-12-08	Pacific Ocean	GAZ	GAZ:00000360	ocean biome	ENVO	ENVO:01000052	-26.25	degree	UO	UO:0000185	-103.96	degree	UO	UO:0000185	180	meter	UO	UO:0000008	Sample collection	Single amplified genome (SAG) generation	AG-343-P05	OBI	OBI:0002127	uncultured Rhodobacteraceae bacterium
SWC-06	sea water	ENVO	ENVO:00002149		2010-12-08	Pacific Ocean	GAZ	GAZ:00000360	ocean biome	ENVO	ENVO:01000052	-26.25	degree	UO	UO:0000185	-103.96	degree	UO	UO:0000185	180	meter	UO	UO:0000008	Sample collection	Single amplified genome (SAG) generation	AG-343-P20	OBI	OBI:0002127	uncultured Rhodobacteraceae bacterium
SWC-06	sea water	ENVO	ENVO:00002149		2010-12-08	Pacific Ocean	GAZ	GAZ:00000360	ocean biome	ENVO	ENVO:01000052	-26.25	degree	UO	UO:0000185	-103.96	degree	UO	UO:0000185	180	meter	UO	UO:0000008	Sample collection	Single amplified genome (SAG) generation	AG-343-P23	OBI	OBI:0002127	uncultured Pelagibacteraceae bacterium
SWC-06	sea water	ENVO	ENVO:00002149		2010-12-08	Pacific Ocean	GAZ	GAZ:00000360	ocean biome	ENVO	ENVO:01000052	-26.25	degree	UO	UO:0000185	-103.96	degree	UO	UO:0000185	180	meter	UO	UO:0000008	Sample collection	Single amplified genome (SAG) generation	AG-345-A04	OBI	OBI:0002127	uncultured bacterium
SWC-06	sea water	ENVO	ENVO:00002149		2010-12-08	Pacific Ocean	GAZ	GAZ:00000360	ocean biome	ENVO	ENVO:01000052	-26.25	degree	UO	UO:0000185	-103.96	degree	UO	UO:0000185	180	meter	UO	UO:0000008	Sample collection	Single amplified genome (SAG) generation	AG-345-A17	OBI	OBI:0002127	uncultured marine microorganism
SWC-06	sea water	ENVO	ENVO:00002149		2010-12-08	Pacific Ocean	GAZ	GAZ:00000360	ocean biome	ENVO	ENVO:01000052	-26.25	degree	UO	UO:0000185	-103.96	degree	UO	UO:0000185	180	meter	UO	UO:0000008	Sample collection	Single amplified genome (SAG) generation	AG-345-A23	OBI	OBI:0002127	uncultured bacterium
SWC-06	sea water	ENVO	ENVO:00002149		2010-12-08	Pacific Ocean	GAZ	GAZ:00000360	ocean biome	ENVO	ENVO:01000052	-26.25	degree	UO	UO:0000185	-103.96	degree	UO	UO:0000185	180	meter	UO	UO:0000008	Sample collection	Single amplified genome (SAG) generation	AG-345-D19	OBI	OBI:0002127	uncultured marine virus
SWC-06	sea water	ENVO	ENVO:00002149		2010-12-08	Pacific Ocean	GAZ	GAZ:00000360	ocean biome	ENVO	ENVO:01000052	-26.25	degree	UO	UO:0000185	-103.96	degree	UO	UO:0000185	180	meter	UO	UO:0000008	Sample collection	Single amplified genome (SAG) generation	AG-345-E02	OBI	OBI:0002127	uncultured marine virus
SWC-06	sea water	ENVO	ENVO:00002149		2010-12-08	Pacific Ocean	GAZ	GAZ:00000360	ocean biome	ENVO	ENVO:01000052	-26.25	degree	UO	UO:0000185	-103.96	degree	UO	UO:0000185	180	meter	UO	UO:0000008	Sample collection	Single amplified genome (SAG) generation	AG-345-E08	OBI	OBI:0002127	uncultured marine virus
SWC-06	sea water	ENVO	ENVO:00002149		2010-12-08	Pacific Ocean	GAZ	GAZ:00000360	ocean biome	ENVO	ENVO:01000052	-26.25	degree	UO	UO:0000185	-103.96	degree	UO	UO:0000185	180	meter	UO	UO:0000008	Sample collection	Single amplified genome (SAG) generation	AG-345-E15	OBI	OBI:0002127	uncultured marine virus
SWC-06	sea water	ENVO	ENVO:00002149		2010-12-08	Pacific Ocean	GAZ	GAZ:00000360	ocean biome	ENVO	ENVO:01000052	-26.25	degree	UO	UO:0000185	-103.96	degree	UO	UO:0000185	180	meter	UO	UO:0000008	Sample collection	Single amplified genome (SAG) generation	AG-345-F03	OBI	OBI:0002127	uncultured Pelagibacteraceae bacterium	heterotrophic
SWC-06	sea water	ENVO	ENVO:00002149		2010-12-08	Pacific Ocean	GAZ	GAZ:00000360	ocean biome	ENVO	ENVO:01000052	-26.25	degree	UO	UO:0000185	-103.96	degree	UO	UO:0000185	180	meter	UO	UO:0000008	Sample collection	Single amplified genome (SAG) generation	AG-345-F14	OBI	OBI:0002127	uncultured bacterium
SWC-06	sea water	ENVO	ENVO:00002149		2010-12-08	Pacific Ocean	GAZ	GAZ:00000360	ocean biome	ENVO	ENVO:01000052	-26.25	degree	UO	UO:0000185	-103.96	degree	UO	UO:0000185	180	meter	UO	UO:0000008	Sample collection	Single amplified genome (SAG) generation	AG-345-F15	OBI	OBI:0002127	uncultured marine virus
SWC-06	sea water	ENVO	ENVO:00002149		2010-12-08	Pacific Ocean	GAZ	GAZ:00000360	ocean biome	ENVO	ENVO:01000052	-26.25	degree	UO	UO:0000185	-103.96	degree	UO	UO:0000185	180	meter	UO	UO:0000008	Sample collection	Single amplified genome (SAG) generation	AG-345-F21	OBI	OBI:0002127	uncultured Pelagibacteraceae bacterium	heterotrophic
SWC-06	sea water	ENVO	ENVO:00002149		2010-12-08	Pacific Ocean	GAZ	GAZ:00000360	ocean biome	ENVO	ENVO:01000052	-26.25	degree	UO	UO:0000185	-103.96	degree	UO	UO:0000185	180	meter	UO	UO:0000008	Sample collection	Single amplified genome (SAG) generation	AG-345-F22	OBI	OBI:0002127	uncultured bacterium
SWC-06	sea water	ENVO	ENVO:00002149		2010-12-08	Pacific Ocean	GAZ	GAZ:00000360	ocean biome	ENVO	ENVO:01000052	-26.25	degree	UO	UO:0000185	-103.96	degree	UO	UO:0000185	180	meter	UO	UO:0000008	Sample collection	Single amplified genome (SAG) generation	AG-345-G23	OBI	OBI:0002127	uncultured bacterium
SWC-06	sea water	ENVO	ENVO:00002149		2010-12-08	Pacific Ocean	GAZ	GAZ:00000360	ocean biome	ENVO	ENVO:01000052	-26.25	degree	UO	UO:0000185	-103.96	degree	UO	UO:0000185	180	meter	UO	UO:0000008	Sample collection	Single amplified genome (SAG) generation	AG-345-I07	OBI	OBI:0002127	uncultured bacterium
SWC-06	sea water	ENVO	ENVO:00002149		2010-12-08	Pacific Ocean	GAZ	GAZ:00000360	ocean biome	ENVO	ENVO:01000052	-26.25	degree	UO	UO:0000185	-103.96	degree	UO	UO:0000185	180	meter	UO	UO:0000008	Sample collection	Single amplified genome (SAG) generation	AG-345-I14	OBI	OBI:0002127	uncultured bacterium
SWC-06	sea water	ENVO	ENVO:00002149		2010-12-08	Pacific Ocean	GAZ	GAZ:00000360	ocean biome	ENVO	ENVO:01000052	-26.25	degree	UO	UO:0000185	-103.96	degree	UO	UO:0000185	180	meter	UO	UO:0000008	Sample collection	Single amplified genome (SAG) generation	AG-345-J02	OBI	OBI:0002127	uncultured bacterium
SWC-06	sea water	ENVO	ENVO:00002149		2010-12-08	Pacific Ocean	GAZ	GAZ:00000360	ocean biome	ENVO	ENVO:01000052	-26.25	degree	UO	UO:0000185	-103.96	degree	UO	UO:0000185	180	meter	UO	UO:0000008	Sample collection	Single amplified genome (SAG) generation	AG-345-J16	OBI	OBI:0002127	uncultured bacterium
SWC-06	sea water	ENVO	ENVO:00002149		2010-12-08	Pacific Ocean	GAZ	GAZ:00000360	ocean biome	ENVO	ENVO:01000052	-26.25	degree	UO	UO:0000185	-103.96	degree	UO	UO:0000185	180	meter	UO	UO:0000008	Sample collection	Single amplified genome (SAG) generation	AG-345-K09	OBI	OBI:0002127	uncultured Prochlorococcus sp.	autotrophic
SWC-06	sea water	ENVO	ENVO:00002149		2010-12-08	Pacific Ocean	GAZ	GAZ:00000360	ocean biome	ENVO	ENVO:01000052	-26.25	degree	UO	UO:0000185	-103.96	degree	UO	UO:0000185	180	meter	UO	UO:0000008	Sample collection	Single amplified genome (SAG) generation	AG-345-L05	OBI	OBI:0002127	uncultured marine virus
SWC-06	sea water	ENVO	ENVO:00002149		2010-12-08	Pacific Ocean	GAZ	GAZ:00000360	ocean biome	ENVO	ENVO:01000052	-26.25	degree	UO	UO:0000185	-103.96	degree	UO	UO:0000185	180	meter	UO	UO:0000008	Sample collection	Single amplified genome (SAG) generation	AG-345-L07	OBI	OBI:0002127	uncultured Pelagibacteraceae bacterium	heterotrophic
SWC-06	sea water	ENVO	ENVO:00002149		2010-12-08	Pacific Ocean	GAZ	GAZ:00000360	ocean biome	ENVO	ENVO:01000052	-26.25	degree	UO	UO:0000185	-103.96	degree	UO	UO:0000185	180	meter	UO	UO:0000008	Sample collection	Single amplified genome (SAG) generation	AG-345-M19	OBI	OBI:0002127	uncultured Prochlorococcus sp.	autotrophic
SWC-06	sea water	ENVO	ENVO:00002149		2010-12-08	Pacific Ocean	GAZ	GAZ:00000360	ocean biome	ENVO	ENVO:01000052	-26.25	degree	UO	UO:0000185	-103.96	degree	UO	UO:0000185	180	meter	UO	UO:0000008	Sample collection	Single amplified genome (SAG) generation	AG-345-N06	OBI	OBI:0002127	uncultured bacterium
SWC-06	sea water	ENVO	ENVO:00002149		2010-12-08	Pacific Ocean	GAZ	GAZ:00000360	ocean biome	ENVO	ENVO:01000052	-26.25	degree	UO	UO:0000185	-103.96	degree	UO	UO:0000185	180	meter	UO	UO:0000008	Sample collection	Single amplified genome (SAG) generation	AG-345-O09	OBI	OBI:0002127	uncultured Pelagibacteraceae bacterium	heterotrophic
SWC-06	sea water	ENVO	ENVO:00002149		2010-12-08	Pacific Ocean	GAZ	GAZ:00000360	ocean biome	ENVO	ENVO:01000052	-26.25	degree	UO	UO:0000185	-103.96	degree	UO	UO:0000185	180	meter	UO	UO:0000008	Sample collection	Single amplified genome (SAG) generation	AG-345-O18	OBI	OBI:0002127	uncultured marine virus
SWC-06	sea water	ENVO	ENVO:00002149		2010-12-08	Pacific Ocean	GAZ	GAZ:00000360	ocean biome	ENVO	ENVO:01000052	-26.25	degree	UO	UO:0000185	-103.96	degree	UO	UO:0000185	180	meter	UO	UO:0000008	Sample collection	Single amplified genome (SAG) generation	AG-345-P13	OBI	OBI:0002127	uncultured Prochlorococcus sp.	autotrophic
SWC-06	sea water	ENVO	ENVO:00002149		2010-12-08	Pacific Ocean	GAZ	GAZ:00000360	ocean biome	ENVO	ENVO:01000052	-26.25	degree	UO	UO:0000185	-103.96	degree	UO	UO:0000185	180	meter	UO	UO:0000008	Sample collection	Single amplified genome (SAG) generation	AG-345-P14	OBI	OBI:0002127	uncultured marine virus
SWC-06	sea water	ENVO	ENVO:00002149		2010-12-08	Pacific Ocean	GAZ	GAZ:00000360	ocean biome	ENVO	ENVO:01000052	-26.25	degree	UO	UO:0000185	-103.96	degree	UO	UO:0000185	180	meter	UO	UO:0000008	Sample collection	Single amplified genome (SAG) generation	AG-345-P15	OBI	OBI:0002127	uncultured bacterium
SWC-07	sea water	ENVO	ENVO:00002149		2009-08-19	Pacific Ocean	GAZ	GAZ:00000360	ocean biome	ENVO	ENVO:01000052	23.75	degree	UO	UO:0000185	-158	degree	UO	UO:0000185	5	meter	UO	UO:0000008	Sample collection	Single amplified genome (SAG) generation	AG-347-B08	OBI	OBI:0002127	uncultured Prochlorococcus sp.	autotrophic
SWC-07	sea water	ENVO	ENVO:00002149		2009-08-19	Pacific Ocean	GAZ	GAZ:00000360	ocean biome	ENVO	ENVO:01000052	23.75	degree	UO	UO:0000185	-158	degree	UO	UO:0000185	5	meter	UO	UO:0000008	Sample collection	Single amplified genome (SAG) generation	AG-347-B23	OBI	OBI:0002127	Prochlorococcus sp.	autotrophic
SWC-07	sea water	ENVO	ENVO:00002149		2009-08-19	Pacific Ocean	GAZ	GAZ:00000360	ocean biome	ENVO	ENVO:01000052	23.75	degree	UO	UO:0000185	-158	degree	UO	UO:0000185	5	meter	UO	UO:0000008	Sample collection	Single amplified genome (SAG) generation	AG-347-C10	OBI	OBI:0002127	uncultured Prochlorococcus sp.	autotrophic
SWC-07	sea water	ENVO	ENVO:00002149		2009-08-19	Pacific Ocean	GAZ	GAZ:00000360	ocean biome	ENVO	ENVO:01000052	23.75	degree	UO	UO:0000185	-158	degree	UO	UO:0000185	5	meter	UO	UO:0000008	Sample collection	Single amplified genome (SAG) generation	AG-347-E03	OBI	OBI:0002127	uncultured Prochlorococcus sp.	autotrophic
SWC-07	sea water	ENVO	ENVO:00002149		2009-08-19	Pacific Ocean	GAZ	GAZ:00000360	ocean biome	ENVO	ENVO:01000052	23.75	degree	UO	UO:0000185	-158	degree	UO	UO:0000185	5	meter	UO	UO:0000008	Sample collection	Single amplified genome (SAG) generation	AG-347-E23	OBI	OBI:0002127	uncultured Prochlorococcus sp.	autotrophic
SWC-07	sea water	ENVO	ENVO:00002149		2009-08-19	Pacific Ocean	GAZ	GAZ:00000360	ocean biome	ENVO	ENVO:01000052	23.75	degree	UO	UO:0000185	-158	degree	UO	UO:0000185	5	meter	UO	UO:0000008	Sample collection	Single amplified genome (SAG) generation	AG-347-G18	OBI	OBI:0002127	Prochlorococcus sp.	autotrophic
SWC-07	sea water	ENVO	ENVO:00002149		2009-08-19	Pacific Ocean	GAZ	GAZ:00000360	ocean biome	ENVO	ENVO:01000052	23.75	degree	UO	UO:0000185	-158	degree	UO	UO:0000185	5	meter	UO	UO:0000008	Sample collection	Single amplified genome (SAG) generation	AG-347-G20	OBI	OBI:0002127	Prochlorococcus sp.	autotrophic
SWC-07	sea water	ENVO	ENVO:00002149		2009-08-19	Pacific Ocean	GAZ	GAZ:00000360	ocean biome	ENVO	ENVO:01000052	23.75	degree	UO	UO:0000185	-158	degree	UO	UO:0000185	5	meter	UO	UO:0000008	Sample collection	Single amplified genome (SAG) generation	AG-347-G22	OBI	OBI:0002127	Prochlorococcus sp.	autotrophic
SWC-07	sea water	ENVO	ENVO:00002149		2009-08-19	Pacific Ocean	GAZ	GAZ:00000360	ocean biome	ENVO	ENVO:01000052	23.75	degree	UO	UO:0000185	-158	degree	UO	UO:0000185	5	meter	UO	UO:0000008	Sample collection	Single amplified genome (SAG) generation	AG-347-I04	OBI	OBI:0002127	uncultured Prochlorococcus sp.	autotrophic
SWC-07	sea water	ENVO	ENVO:00002149		2009-08-19	Pacific Ocean	GAZ	GAZ:00000360	ocean biome	ENVO	ENVO:01000052	23.75	degree	UO	UO:0000185	-158	degree	UO	UO:0000185	5	meter	UO	UO:0000008	Sample collection	Single amplified genome (SAG) generation	AG-347-I06	OBI	OBI:0002127	Prochlorococcus sp.	autotrophic
SWC-07	sea water	ENVO	ENVO:00002149		2009-08-19	Pacific Ocean	GAZ	GAZ:00000360	ocean biome	ENVO	ENVO:01000052	23.75	degree	UO	UO:0000185	-158	degree	UO	UO:0000185	5	meter	UO	UO:0000008	Sample collection	Single amplified genome (SAG) generation	AG-347-I15	OBI	OBI:0002127	Prochlorococcus sp.	autotrophic
SWC-07	sea water	ENVO	ENVO:00002149		2009-08-19	Pacific Ocean	GAZ	GAZ:00000360	ocean biome	ENVO	ENVO:01000052	23.75	degree	UO	UO:0000185	-158	degree	UO	UO:0000185	5	meter	UO	UO:0000008	Sample collection	Single amplified genome (SAG) generation	AG-347-I19	OBI	OBI:0002127	Prochlorococcus sp.	autotrophic
SWC-07	sea water	ENVO	ENVO:00002149		2009-08-19	Pacific Ocean	GAZ	GAZ:00000360	ocean biome	ENVO	ENVO:01000052	23.75	degree	UO	UO:0000185	-158	degree	UO	UO:0000185	5	meter	UO	UO:0000008	Sample collection	Single amplified genome (SAG) generation	AG-347-I21	OBI	OBI:0002127	Prochlorococcus sp.	autotrophic
SWC-07	sea water	ENVO	ENVO:00002149		2009-08-19	Pacific Ocean	GAZ	GAZ:00000360	ocean biome	ENVO	ENVO:01000052	23.75	degree	UO	UO:0000185	-158	degree	UO	UO:0000185	5	meter	UO	UO:0000008	Sample collection	Single amplified genome (SAG) generation	AG-347-I22	OBI	OBI:0002127	Prochlorococcus sp.	autotrophic
SWC-07	sea water	ENVO	ENVO:00002149		2009-08-19	Pacific Ocean	GAZ	GAZ:00000360	ocean biome	ENVO	ENVO:01000052	23.75	degree	UO	UO:0000185	-158	degree	UO	UO:0000185	5	meter	UO	UO:0000008	Sample collection	Single amplified genome (SAG) generation	AG-347-I23	OBI	OBI:0002127	Prochlorococcus sp.	autotrophic
SWC-07	sea water	ENVO	ENVO:00002149		2009-08-19	Pacific Ocean	GAZ	GAZ:00000360	ocean biome	ENVO	ENVO:01000052	23.75	degree	UO	UO:0000185	-158	degree	UO	UO:0000185	5	meter	UO	UO:0000008	Sample collection	Single amplified genome (SAG) generation	AG-347-J05	OBI	OBI:0002127	uncultured Prochlorococcus sp.	autotrophic
SWC-07	sea water	ENVO	ENVO:00002149		2009-08-19	Pacific Ocean	GAZ	GAZ:00000360	ocean biome	ENVO	ENVO:01000052	23.75	degree	UO	UO:0000185	-158	degree	UO	UO:0000185	5	meter	UO	UO:0000008	Sample collection	Single amplified genome (SAG) generation	AG-347-J06	OBI	OBI:0002127	uncultured Prochlorococcus sp.	autotrophic
SWC-07	sea water	ENVO	ENVO:00002149		2009-08-19	Pacific Ocean	GAZ	GAZ:00000360	ocean biome	ENVO	ENVO:01000052	23.75	degree	UO	UO:0000185	-158	degree	UO	UO:0000185	5	meter	UO	UO:0000008	Sample collection	Single amplified genome (SAG) generation	AG-347-J14	OBI	OBI:0002127	Prochlorococcus sp.	autotrophic
SWC-07	sea water	ENVO	ENVO:00002149		2009-08-19	Pacific Ocean	GAZ	GAZ:00000360	ocean biome	ENVO	ENVO:01000052	23.75	degree	UO	UO:0000185	-158	degree	UO	UO:0000185	5	meter	UO	UO:0000008	Sample collection	Single amplified genome (SAG) generation	AG-347-J19	OBI	OBI:0002127	Prochlorococcus sp.	autotrophic
SWC-07	sea water	ENVO	ENVO:00002149		2009-08-19	Pacific Ocean	GAZ	GAZ:00000360	ocean biome	ENVO	ENVO:01000052	23.75	degree	UO	UO:0000185	-158	degree	UO	UO:0000185	5	meter	UO	UO:0000008	Sample collection	Single amplified genome (SAG) generation	AG-347-J20	OBI	OBI:0002127	Prochlorococcus sp.	autotrophic
SWC-07	sea water	ENVO	ENVO:00002149		2009-08-19	Pacific Ocean	GAZ	GAZ:00000360	ocean biome	ENVO	ENVO:01000052	23.75	degree	UO	UO:0000185	-158	degree	UO	UO:0000185	5	meter	UO	UO:0000008	Sample collection	Single amplified genome (SAG) generation	AG-347-J21	OBI	OBI:0002127	Prochlorococcus sp.	autotrophic
SWC-07	sea water	ENVO	ENVO:00002149		2009-08-19	Pacific Ocean	GAZ	GAZ:00000360	ocean biome	ENVO	ENVO:01000052	23.75	degree	UO	UO:0000185	-158	degree	UO	UO:0000185	5	meter	UO	UO:0000008	Sample collection	Single amplified genome (SAG) generation	AG-347-J22	OBI	OBI:0002127	Prochlorococcus sp.	autotrophic
SWC-07	sea water	ENVO	ENVO:00002149		2009-08-19	Pacific Ocean	GAZ	GAZ:00000360	ocean biome	ENVO	ENVO:01000052	23.75	degree	UO	UO:0000185	-158	degree	UO	UO:0000185	5	meter	UO	UO:0000008	Sample collection	Single amplified genome (SAG) generation	AG-347-J23	OBI	OBI:0002127	Prochlorococcus sp.	autotrophic
SWC-07	sea water	ENVO	ENVO:00002149		2009-08-19	Pacific Ocean	GAZ	GAZ:00000360	ocean biome	ENVO	ENVO:01000052	23.75	degree	UO	UO:0000185	-158	degree	UO	UO:0000185	5	meter	UO	UO:0000008	Sample collection	Single amplified genome (SAG) generation	AG-347-K02	OBI	OBI:0002127	Prochlorococcus sp.	autotrophic
SWC-07	sea water	ENVO	ENVO:00002149		2009-08-19	Pacific Ocean	GAZ	GAZ:00000360	ocean biome	ENVO	ENVO:01000052	23.75	degree	UO	UO:0000185	-158	degree	UO	UO:0000185	5	meter	UO	UO:0000008	Sample collection	Single amplified genome (SAG) generation	AG-347-K10	OBI	OBI:0002127	uncultured Prochlorococcus sp.	autotrophic
SWC-07	sea water	ENVO	ENVO:00002149		2009-08-19	Pacific Ocean	GAZ	GAZ:00000360	ocean biome	ENVO	ENVO:01000052	23.75	degree	UO	UO:0000185	-158	degree	UO	UO:0000185	5	meter	UO	UO:0000008	Sample collection	Single amplified genome (SAG) generation	AG-347-K15	OBI	OBI:0002127	Prochlorococcus sp.	autotrophic
SWC-07	sea water	ENVO	ENVO:00002149		2009-08-19	Pacific Ocean	GAZ	GAZ:00000360	ocean biome	ENVO	ENVO:01000052	23.75	degree	UO	UO:0000185	-158	degree	UO	UO:0000185	5	meter	UO	UO:0000008	Sample collection	Single amplified genome (SAG) generation	AG-347-K16	OBI	OBI:0002127	Prochlorococcus sp.	autotrophic
SWC-07	sea water	ENVO	ENVO:00002149		2009-08-19	Pacific Ocean	GAZ	GAZ:00000360	ocean biome	ENVO	ENVO:01000052	23.75	degree	UO	UO:0000185	-158	degree	UO	UO:0000185	5	meter	UO	UO:0000008	Sample collection	Single amplified genome (SAG) generation	AG-347-K17	OBI	OBI:0002127	Prochlorococcus sp.	autotrophic
SWC-07	sea water	ENVO	ENVO:00002149		2009-08-19	Pacific Ocean	GAZ	GAZ:00000360	ocean biome	ENVO	ENVO:01000052	23.75	degree	UO	UO:0000185	-158	degree	UO	UO:0000185	5	meter	UO	UO:0000008	Sample collection	Single amplified genome (SAG) generation	AG-347-K18	OBI	OBI:0002127	Prochlorococcus sp.	autotrophic
SWC-07	sea water	ENVO	ENVO:00002149		2009-08-19	Pacific Ocean	GAZ	GAZ:00000360	ocean biome	ENVO	ENVO:01000052	23.75	degree	UO	UO:0000185	-158	degree	UO	UO:0000185	5	meter	UO	UO:0000008	Sample collection	Single amplified genome (SAG) generation	AG-347-K19	OBI	OBI:0002127	Prochlorococcus sp.	autotrophic
SWC-07	sea water	ENVO	ENVO:00002149		2009-08-19	Pacific Ocean	GAZ	GAZ:00000360	ocean biome	ENVO	ENVO:01000052	23.75	degree	UO	UO:0000185	-158	degree	UO	UO:0000185	5	meter	UO	UO:0000008	Sample collection	Single amplified genome (SAG) generation	AG-347-K20	OBI	OBI:0002127	Prochlorococcus sp.	autotrophic
SWC-07	sea water	ENVO	ENVO:00002149		2009-08-19	Pacific Ocean	GAZ	GAZ:00000360	ocean biome	ENVO	ENVO:01000052	23.75	degree	UO	UO:0000185	-158	degree	UO	UO:0000185	5	meter	UO	UO:0000008	Sample collection	Single amplified genome (SAG) generation	AG-347-K21	OBI	OBI:0002127	Prochlorococcus sp.	autotrophic
SWC-07	sea water	ENVO	ENVO:00002149		2009-08-19	Pacific Ocean	GAZ	GAZ:00000360	ocean biome	ENVO	ENVO:01000052	23.75	degree	UO	UO:0000185	-158	degree	UO	UO:0000185	5	meter	UO	UO:0000008	Sample collection	Single amplified genome (SAG) generation	AG-347-K22	OBI	OBI:0002127	uncultured Prochlorococcus sp.	autotrophic
SWC-07	sea water	ENVO	ENVO:00002149		2009-08-19	Pacific Ocean	GAZ	GAZ:00000360	ocean biome	ENVO	ENVO:01000052	23.75	degree	UO	UO:0000185	-158	degree	UO	UO:0000185	5	meter	UO	UO:0000008	Sample collection	Single amplified genome (SAG) generation	AG-347-K23	OBI	OBI:0002127	Prochlorococcus sp.	autotrophic
SWC-07	sea water	ENVO	ENVO:00002149		2009-08-19	Pacific Ocean	GAZ	GAZ:00000360	ocean biome	ENVO	ENVO:01000052	23.75	degree	UO	UO:0000185	-158	degree	UO	UO:0000185	5	meter	UO	UO:0000008	Sample collection	Single amplified genome (SAG) generation	AG-347-L02	OBI	OBI:0002127	Prochlorococcus sp.	autotrophic
SWC-07	sea water	ENVO	ENVO:00002149		2009-08-19	Pacific Ocean	GAZ	GAZ:00000360	ocean biome	ENVO	ENVO:01000052	23.75	degree	UO	UO:0000185	-158	degree	UO	UO:0000185	5	meter	UO	UO:0000008	Sample collection	Single amplified genome (SAG) generation	AG-347-L13	OBI	OBI:0002127	uncultured Prochlorococcus sp.	autotrophic
SWC-07	sea water	ENVO	ENVO:00002149		2009-08-19	Pacific Ocean	GAZ	GAZ:00000360	ocean biome	ENVO	ENVO:01000052	23.75	degree	UO	UO:0000185	-158	degree	UO	UO:0000185	5	meter	UO	UO:0000008	Sample collection	Single amplified genome (SAG) generation	AG-347-L17	OBI	OBI:0002127	Prochlorococcus sp.	autotrophic
SWC-07	sea water	ENVO	ENVO:00002149		2009-08-19	Pacific Ocean	GAZ	GAZ:00000360	ocean biome	ENVO	ENVO:01000052	23.75	degree	UO	UO:0000185	-158	degree	UO	UO:0000185	5	meter	UO	UO:0000008	Sample collection	Single amplified genome (SAG) generation	AG-347-L19	OBI	OBI:0002127	Prochlorococcus sp.	autotrophic
SWC-07	sea water	ENVO	ENVO:00002149		2009-08-19	Pacific Ocean	GAZ	GAZ:00000360	ocean biome	ENVO	ENVO:01000052	23.75	degree	UO	UO:0000185	-158	degree	UO	UO:0000185	5	meter	UO	UO:0000008	Sample collection	Single amplified genome (SAG) generation	AG-347-L20	OBI	OBI:0002127	Prochlorococcus sp.	autotrophic
SWC-07	sea water	ENVO	ENVO:00002149		2009-08-19	Pacific Ocean	GAZ	GAZ:00000360	ocean biome	ENVO	ENVO:01000052	23.75	degree	UO	UO:0000185	-158	degree	UO	UO:0000185	5	meter	UO	UO:0000008	Sample collection	Single amplified genome (SAG) generation	AG-347-L21	OBI	OBI:0002127	Prochlorococcus sp.	autotrophic
SWC-07	sea water	ENVO	ENVO:00002149		2009-08-19	Pacific Ocean	GAZ	GAZ:00000360	ocean biome	ENVO	ENVO:01000052	23.75	degree	UO	UO:0000185	-158	degree	UO	UO:0000185	5	meter	UO	UO:0000008	Sample collection	Single amplified genome (SAG) generation	AG-347-M08	OBI	OBI:0002127	uncultured Prochlorococcus sp.	autotrophic
SWC-07	sea water	ENVO	ENVO:00002149		2009-08-19	Pacific Ocean	GAZ	GAZ:00000360	ocean biome	ENVO	ENVO:01000052	23.75	degree	UO	UO:0000185	-158	degree	UO	UO:0000185	5	meter	UO	UO:0000008	Sample collection	Single amplified genome (SAG) generation	AG-347-M15	OBI	OBI:0002127	Prochlorococcus sp.	autotrophic
SWC-07	sea water	ENVO	ENVO:00002149		2009-08-19	Pacific Ocean	GAZ	GAZ:00000360	ocean biome	ENVO	ENVO:01000052	23.75	degree	UO	UO:0000185	-158	degree	UO	UO:0000185	5	meter	UO	UO:0000008	Sample collection	Single amplified genome (SAG) generation	AG-347-M18	OBI	OBI:0002127	Prochlorococcus sp.	autotrophic
SWC-07	sea water	ENVO	ENVO:00002149		2009-08-19	Pacific Ocean	GAZ	GAZ:00000360	ocean biome	ENVO	ENVO:01000052	23.75	degree	UO	UO:0000185	-158	degree	UO	UO:0000185	5	meter	UO	UO:0000008	Sample collection	Single amplified genome (SAG) generation	AG-347-M23	OBI	OBI:0002127	Prochlorococcus sp.	autotrophic
SWC-07	sea water	ENVO	ENVO:00002149		2009-08-19	Pacific Ocean	GAZ	GAZ:00000360	ocean biome	ENVO	ENVO:01000052	23.75	degree	UO	UO:0000185	-158	degree	UO	UO:0000185	5	meter	UO	UO:0000008	Sample collection	Single amplified genome (SAG) generation	AG-347-N19	OBI	OBI:0002127	Prochlorococcus sp.	autotrophic
SWC-07	sea water	ENVO	ENVO:00002149		2009-08-19	Pacific Ocean	GAZ	GAZ:00000360	ocean biome	ENVO	ENVO:01000052	23.75	degree	UO	UO:0000185	-158	degree	UO	UO:0000185	5	meter	UO	UO:0000008	Sample collection	Single amplified genome (SAG) generation	AG-347-N23	OBI	OBI:0002127	Prochlorococcus sp.	autotrophic
SWC-07	sea water	ENVO	ENVO:00002149		2009-08-19	Pacific Ocean	GAZ	GAZ:00000360	ocean biome	ENVO	ENVO:01000052	23.75	degree	UO	UO:0000185	-158	degree	UO	UO:0000185	5	meter	UO	UO:0000008	Sample collection	Single amplified genome (SAG) generation	AG-347-O22	OBI	OBI:0002127	Prochlorococcus sp.	autotrophic
SWC-07	sea water	ENVO	ENVO:00002149		2009-08-19	Pacific Ocean	GAZ	GAZ:00000360	ocean biome	ENVO	ENVO:01000052	23.75	degree	UO	UO:0000185	-158	degree	UO	UO:0000185	5	meter	UO	UO:0000008	Sample collection	Single amplified genome (SAG) generation	AG-349-A01	OBI	OBI:0002127	uncultured Bacteria
SWC-07	sea water	ENVO	ENVO:00002149		2009-08-19	Pacific Ocean	GAZ	GAZ:00000360	ocean biome	ENVO	ENVO:01000052	23.75	degree	UO	UO:0000185	-158	degree	UO	UO:0000185	5	meter	UO	UO:0000008	Sample collection	Single amplified genome (SAG) generation	AG-349-A05	OBI	OBI:0002127	uncultured Cyanobacteria bacterium
SWC-07	sea water	ENVO	ENVO:00002149		2009-08-19	Pacific Ocean	GAZ	GAZ:00000360	ocean biome	ENVO	ENVO:01000052	23.75	degree	UO	UO:0000185	-158	degree	UO	UO:0000185	5	meter	UO	UO:0000008	Sample collection	Single amplified genome (SAG) generation	AG-349-A07	OBI	OBI:0002127	uncultured Pelagibacteraceae bacterium
SWC-07	sea water	ENVO	ENVO:00002149		2009-08-19	Pacific Ocean	GAZ	GAZ:00000360	ocean biome	ENVO	ENVO:01000052	23.75	degree	UO	UO:0000185	-158	degree	UO	UO:0000185	5	meter	UO	UO:0000008	Sample collection	Single amplified genome (SAG) generation	AG-349-A09	OBI	OBI:0002127	uncultured Cyanobacteria bacterium
SWC-07	sea water	ENVO	ENVO:00002149		2009-08-19	Pacific Ocean	GAZ	GAZ:00000360	ocean biome	ENVO	ENVO:01000052	23.75	degree	UO	UO:0000185	-158	degree	UO	UO:0000185	5	meter	UO	UO:0000008	Sample collection	Single amplified genome (SAG) generation	AG-349-A14	OBI	OBI:0002127	uncultured Gammaproteobacteria bacterium
SWC-07	sea water	ENVO	ENVO:00002149		2009-08-19	Pacific Ocean	GAZ	GAZ:00000360	ocean biome	ENVO	ENVO:01000052	23.75	degree	UO	UO:0000185	-158	degree	UO	UO:0000185	5	meter	UO	UO:0000008	Sample collection	Single amplified genome (SAG) generation	AG-349-A19	OBI	OBI:0002127	uncultured Cyanobacteria bacterium
SWC-07	sea water	ENVO	ENVO:00002149		2009-08-19	Pacific Ocean	GAZ	GAZ:00000360	ocean biome	ENVO	ENVO:01000052	23.75	degree	UO	UO:0000185	-158	degree	UO	UO:0000185	5	meter	UO	UO:0000008	Sample collection	Single amplified genome (SAG) generation	AG-349-A23	OBI	OBI:0002127	uncultured Cyanobacteria bacterium
SWC-07	sea water	ENVO	ENVO:00002149		2009-08-19	Pacific Ocean	GAZ	GAZ:00000360	ocean biome	ENVO	ENVO:01000052	23.75	degree	UO	UO:0000185	-158	degree	UO	UO:0000185	5	meter	UO	UO:0000008	Sample collection	Single amplified genome (SAG) generation	AG-349-B02	OBI	OBI:0002127	uncultured Alphaproteobacteria bacterium
SWC-07	sea water	ENVO	ENVO:00002149		2009-08-19	Pacific Ocean	GAZ	GAZ:00000360	ocean biome	ENVO	ENVO:01000052	23.75	degree	UO	UO:0000185	-158	degree	UO	UO:0000185	5	meter	UO	UO:0000008	Sample collection	Single amplified genome (SAG) generation	AG-349-C03	OBI	OBI:0002127	uncultured Gammaproteobacteria bacterium
SWC-07	sea water	ENVO	ENVO:00002149		2009-08-19	Pacific Ocean	GAZ	GAZ:00000360	ocean biome	ENVO	ENVO:01000052	23.75	degree	UO	UO:0000185	-158	degree	UO	UO:0000185	5	meter	UO	UO:0000008	Sample collection	Single amplified genome (SAG) generation	AG-349-C04	OBI	OBI:0002127	uncultured Flavobacteriaceae bacterium
SWC-07	sea water	ENVO	ENVO:00002149		2009-08-19	Pacific Ocean	GAZ	GAZ:00000360	ocean biome	ENVO	ENVO:01000052	23.75	degree	UO	UO:0000185	-158	degree	UO	UO:0000185	5	meter	UO	UO:0000008	Sample collection	Single amplified genome (SAG) generation	AG-349-C08	OBI	OBI:0002127	uncultured Cyanobacteria bacterium
SWC-07	sea water	ENVO	ENVO:00002149		2009-08-19	Pacific Ocean	GAZ	GAZ:00000360	ocean biome	ENVO	ENVO:01000052	23.75	degree	UO	UO:0000185	-158	degree	UO	UO:0000185	5	meter	UO	UO:0000008	Sample collection	Single amplified genome (SAG) generation	AG-349-C11	OBI	OBI:0002127	uncultured Pelagibacteraceae bacterium
SWC-07	sea water	ENVO	ENVO:00002149		2009-08-19	Pacific Ocean	GAZ	GAZ:00000360	ocean biome	ENVO	ENVO:01000052	23.75	degree	UO	UO:0000185	-158	degree	UO	UO:0000185	5	meter	UO	UO:0000008	Sample collection	Single amplified genome (SAG) generation	AG-349-C13	OBI	OBI:0002127	uncultured Cyanobacteria bacterium
SWC-07	sea water	ENVO	ENVO:00002149		2009-08-19	Pacific Ocean	GAZ	GAZ:00000360	ocean biome	ENVO	ENVO:01000052	23.75	degree	UO	UO:0000185	-158	degree	UO	UO:0000185	5	meter	UO	UO:0000008	Sample collection	Single amplified genome (SAG) generation	AG-349-C15	OBI	OBI:0002127	uncultured Pelagibacteraceae bacterium	heterotrophic
SWC-07	sea water	ENVO	ENVO:00002149		2009-08-19	Pacific Ocean	GAZ	GAZ:00000360	ocean biome	ENVO	ENVO:01000052	23.75	degree	UO	UO:0000185	-158	degree	UO	UO:0000185	5	meter	UO	UO:0000008	Sample collection	Single amplified genome (SAG) generation	AG-349-C17	OBI	OBI:0002127	uncultured Bacteria
SWC-07	sea water	ENVO	ENVO:00002149		2009-08-19	Pacific Ocean	GAZ	GAZ:00000360	ocean biome	ENVO	ENVO:01000052	23.75	degree	UO	UO:0000185	-158	degree	UO	UO:0000185	5	meter	UO	UO:0000008	Sample collection	Single amplified genome (SAG) generation	AG-349-C21	OBI	OBI:0002127	uncultured Pelagibacteraceae bacterium
SWC-07	sea water	ENVO	ENVO:00002149		2009-08-19	Pacific Ocean	GAZ	GAZ:00000360	ocean biome	ENVO	ENVO:01000052	23.75	degree	UO	UO:0000185	-158	degree	UO	UO:0000185	5	meter	UO	UO:0000008	Sample collection	Single amplified genome (SAG) generation	AG-349-D08	OBI	OBI:0002127	uncultured Pelagibacteraceae bacterium
SWC-07	sea water	ENVO	ENVO:00002149		2009-08-19	Pacific Ocean	GAZ	GAZ:00000360	ocean biome	ENVO	ENVO:01000052	23.75	degree	UO	UO:0000185	-158	degree	UO	UO:0000185	5	meter	UO	UO:0000008	Sample collection	Single amplified genome (SAG) generation	AG-349-D09	OBI	OBI:0002127	uncultured Cyanobacteria bacterium
SWC-07	sea water	ENVO	ENVO:00002149		2009-08-19	Pacific Ocean	GAZ	GAZ:00000360	ocean biome	ENVO	ENVO:01000052	23.75	degree	UO	UO:0000185	-158	degree	UO	UO:0000185	5	meter	UO	UO:0000008	Sample collection	Single amplified genome (SAG) generation	AG-349-D11	OBI	OBI:0002127	uncultured Flavobacteriales bacterium
SWC-07	sea water	ENVO	ENVO:00002149		2009-08-19	Pacific Ocean	GAZ	GAZ:00000360	ocean biome	ENVO	ENVO:01000052	23.75	degree	UO	UO:0000185	-158	degree	UO	UO:0000185	5	meter	UO	UO:0000008	Sample collection	Single amplified genome (SAG) generation	AG-349-D14	OBI	OBI:0002127	uncultured Cyanobacteria bacterium
SWC-07	sea water	ENVO	ENVO:00002149		2009-08-19	Pacific Ocean	GAZ	GAZ:00000360	ocean biome	ENVO	ENVO:01000052	23.75	degree	UO	UO:0000185	-158	degree	UO	UO:0000185	5	meter	UO	UO:0000008	Sample collection	Single amplified genome (SAG) generation	AG-349-E03	OBI	OBI:0002127	uncultured Pelagibacteraceae bacterium
SWC-07	sea water	ENVO	ENVO:00002149		2009-08-19	Pacific Ocean	GAZ	GAZ:00000360	ocean biome	ENVO	ENVO:01000052	23.75	degree	UO	UO:0000185	-158	degree	UO	UO:0000185	5	meter	UO	UO:0000008	Sample collection	Single amplified genome (SAG) generation	AG-349-E07	OBI	OBI:0002127	OCS155 cluster actinobacterium	heterotrophic
SWC-07	sea water	ENVO	ENVO:00002149		2009-08-19	Pacific Ocean	GAZ	GAZ:00000360	ocean biome	ENVO	ENVO:01000052	23.75	degree	UO	UO:0000185	-158	degree	UO	UO:0000185	5	meter	UO	UO:0000008	Sample collection	Single amplified genome (SAG) generation	AG-349-E10	OBI	OBI:0002127	uncultured Pelagibacteraceae bacterium	heterotrophic
SWC-07	sea water	ENVO	ENVO:00002149		2009-08-19	Pacific Ocean	GAZ	GAZ:00000360	ocean biome	ENVO	ENVO:01000052	23.75	degree	UO	UO:0000185	-158	degree	UO	UO:0000185	5	meter	UO	UO:0000008	Sample collection	Single amplified genome (SAG) generation	AG-349-E15	OBI	OBI:0002127	uncultured Gammaproteobacteria bacterium
SWC-07	sea water	ENVO	ENVO:00002149		2009-08-19	Pacific Ocean	GAZ	GAZ:00000360	ocean biome	ENVO	ENVO:01000052	23.75	degree	UO	UO:0000185	-158	degree	UO	UO:0000185	5	meter	UO	UO:0000008	Sample collection	Single amplified genome (SAG) generation	AG-349-E17	OBI	OBI:0002127	uncultured Gammaproteobacteria bacterium
SWC-07	sea water	ENVO	ENVO:00002149		2009-08-19	Pacific Ocean	GAZ	GAZ:00000360	ocean biome	ENVO	ENVO:01000052	23.75	degree	UO	UO:0000185	-158	degree	UO	UO:0000185	5	meter	UO	UO:0000008	Sample collection	Single amplified genome (SAG) generation	AG-349-E18	OBI	OBI:0002127	uncultured Rhodobacteraceae bacterium
SWC-07	sea water	ENVO	ENVO:00002149		2009-08-19	Pacific Ocean	GAZ	GAZ:00000360	ocean biome	ENVO	ENVO:01000052	23.75	degree	UO	UO:0000185	-158	degree	UO	UO:0000185	5	meter	UO	UO:0000008	Sample collection	Single amplified genome (SAG) generation	AG-349-E20	OBI	OBI:0002127	uncultured Pelagibacteraceae bacterium
SWC-07	sea water	ENVO	ENVO:00002149		2009-08-19	Pacific Ocean	GAZ	GAZ:00000360	ocean biome	ENVO	ENVO:01000052	23.75	degree	UO	UO:0000185	-158	degree	UO	UO:0000185	5	meter	UO	UO:0000008	Sample collection	Single amplified genome (SAG) generation	AG-349-E23	OBI	OBI:0002127	uncultured Cyanobacteria bacterium
SWC-07	sea water	ENVO	ENVO:00002149		2009-08-19	Pacific Ocean	GAZ	GAZ:00000360	ocean biome	ENVO	ENVO:01000052	23.75	degree	UO	UO:0000185	-158	degree	UO	UO:0000185	5	meter	UO	UO:0000008	Sample collection	Single amplified genome (SAG) generation	AG-349-F03	OBI	OBI:0002127	uncultured Rhodobacteraceae bacterium
SWC-07	sea water	ENVO	ENVO:00002149		2009-08-19	Pacific Ocean	GAZ	GAZ:00000360	ocean biome	ENVO	ENVO:01000052	23.75	degree	UO	UO:0000185	-158	degree	UO	UO:0000185	5	meter	UO	UO:0000008	Sample collection	Single amplified genome (SAG) generation	AG-349-F06	OBI	OBI:0002127	uncultured Pelagibacteraceae bacterium
SWC-07	sea water	ENVO	ENVO:00002149		2009-08-19	Pacific Ocean	GAZ	GAZ:00000360	ocean biome	ENVO	ENVO:01000052	23.75	degree	UO	UO:0000185	-158	degree	UO	UO:0000185	5	meter	UO	UO:0000008	Sample collection	Single amplified genome (SAG) generation	AG-349-F08	OBI	OBI:0002127	uncultured Pelagibacteraceae bacterium
SWC-07	sea water	ENVO	ENVO:00002149		2009-08-19	Pacific Ocean	GAZ	GAZ:00000360	ocean biome	ENVO	ENVO:01000052	23.75	degree	UO	UO:0000185	-158	degree	UO	UO:0000185	5	meter	UO	UO:0000008	Sample collection	Single amplified genome (SAG) generation	AG-349-F10	OBI	OBI:0002127	uncultured Gammaproteobacteria bacterium
SWC-07	sea water	ENVO	ENVO:00002149		2009-08-19	Pacific Ocean	GAZ	GAZ:00000360	ocean biome	ENVO	ENVO:01000052	23.75	degree	UO	UO:0000185	-158	degree	UO	UO:0000185	5	meter	UO	UO:0000008	Sample collection	Single amplified genome (SAG) generation	AG-349-F15	OBI	OBI:0002127	uncultured Pelagibacteraceae bacterium
SWC-07	sea water	ENVO	ENVO:00002149		2009-08-19	Pacific Ocean	GAZ	GAZ:00000360	ocean biome	ENVO	ENVO:01000052	23.75	degree	UO	UO:0000185	-158	degree	UO	UO:0000185	5	meter	UO	UO:0000008	Sample collection	Single amplified genome (SAG) generation	AG-349-F19	OBI	OBI:0002127	uncultured Gammaproteobacteria bacterium
SWC-07	sea water	ENVO	ENVO:00002149		2009-08-19	Pacific Ocean	GAZ	GAZ:00000360	ocean biome	ENVO	ENVO:01000052	23.75	degree	UO	UO:0000185	-158	degree	UO	UO:0000185	5	meter	UO	UO:0000008	Sample collection	Single amplified genome (SAG) generation	AG-349-F21	OBI	OBI:0002127	uncultured Pelagibacteraceae bacterium
SWC-07	sea water	ENVO	ENVO:00002149		2009-08-19	Pacific Ocean	GAZ	GAZ:00000360	ocean biome	ENVO	ENVO:01000052	23.75	degree	UO	UO:0000185	-158	degree	UO	UO:0000185	5	meter	UO	UO:0000008	Sample collection	Single amplified genome (SAG) generation	AG-349-F22	OBI	OBI:0002127	uncultured Pelagibacteraceae bacterium
SWC-07	sea water	ENVO	ENVO:00002149		2009-08-19	Pacific Ocean	GAZ	GAZ:00000360	ocean biome	ENVO	ENVO:01000052	23.75	degree	UO	UO:0000185	-158	degree	UO	UO:0000185	5	meter	UO	UO:0000008	Sample collection	Single amplified genome (SAG) generation	AG-349-G08	OBI	OBI:0002127	uncultured Flavobacteriaceae bacterium
SWC-07	sea water	ENVO	ENVO:00002149		2009-08-19	Pacific Ocean	GAZ	GAZ:00000360	ocean biome	ENVO	ENVO:01000052	23.75	degree	UO	UO:0000185	-158	degree	UO	UO:0000185	5	meter	UO	UO:0000008	Sample collection	Single amplified genome (SAG) generation	AG-349-G10	OBI	OBI:0002127	uncultured Alphaproteobacteria bacterium
SWC-07	sea water	ENVO	ENVO:00002149		2009-08-19	Pacific Ocean	GAZ	GAZ:00000360	ocean biome	ENVO	ENVO:01000052	23.75	degree	UO	UO:0000185	-158	degree	UO	UO:0000185	5	meter	UO	UO:0000008	Sample collection	Single amplified genome (SAG) generation	AG-349-G11	OBI	OBI:0002127	uncultured Cyanobacteria bacterium
SWC-07	sea water	ENVO	ENVO:00002149		2009-08-19	Pacific Ocean	GAZ	GAZ:00000360	ocean biome	ENVO	ENVO:01000052	23.75	degree	UO	UO:0000185	-158	degree	UO	UO:0000185	5	meter	UO	UO:0000008	Sample collection	Single amplified genome (SAG) generation	AG-349-G13	OBI	OBI:0002127	uncultured Flavobacteriaceae bacterium
SWC-07	sea water	ENVO	ENVO:00002149		2009-08-19	Pacific Ocean	GAZ	GAZ:00000360	ocean biome	ENVO	ENVO:01000052	23.75	degree	UO	UO:0000185	-158	degree	UO	UO:0000185	5	meter	UO	UO:0000008	Sample collection	Single amplified genome (SAG) generation	AG-349-G14	OBI	OBI:0002127	uncultured Flavobacteriaceae bacterium
SWC-07	sea water	ENVO	ENVO:00002149		2009-08-19	Pacific Ocean	GAZ	GAZ:00000360	ocean biome	ENVO	ENVO:01000052	23.75	degree	UO	UO:0000185	-158	degree	UO	UO:0000185	5	meter	UO	UO:0000008	Sample collection	Single amplified genome (SAG) generation	AG-349-G15	OBI	OBI:0002127	uncultured Cyanobacteria bacterium
SWC-07	sea water	ENVO	ENVO:00002149		2009-08-19	Pacific Ocean	GAZ	GAZ:00000360	ocean biome	ENVO	ENVO:01000052	23.75	degree	UO	UO:0000185	-158	degree	UO	UO:0000185	5	meter	UO	UO:0000008	Sample collection	Single amplified genome (SAG) generation	AG-349-G16	OBI	OBI:0002127	uncultured Cyanobacteria bacterium
SWC-07	sea water	ENVO	ENVO:00002149		2009-08-19	Pacific Ocean	GAZ	GAZ:00000360	ocean biome	ENVO	ENVO:01000052	23.75	degree	UO	UO:0000185	-158	degree	UO	UO:0000185	5	meter	UO	UO:0000008	Sample collection	Single amplified genome (SAG) generation	AG-349-G17	OBI	OBI:0002127	uncultured Pelagibacteraceae bacterium
SWC-07	sea water	ENVO	ENVO:00002149		2009-08-19	Pacific Ocean	GAZ	GAZ:00000360	ocean biome	ENVO	ENVO:01000052	23.75	degree	UO	UO:0000185	-158	degree	UO	UO:0000185	5	meter	UO	UO:0000008	Sample collection	Single amplified genome (SAG) generation	AG-349-G18	OBI	OBI:0002127	uncultured Flavobacteriaceae bacterium
SWC-07	sea water	ENVO	ENVO:00002149		2009-08-19	Pacific Ocean	GAZ	GAZ:00000360	ocean biome	ENVO	ENVO:01000052	23.75	degree	UO	UO:0000185	-158	degree	UO	UO:0000185	5	meter	UO	UO:0000008	Sample collection	Single amplified genome (SAG) generation	AG-349-G19	OBI	OBI:0002127	uncultured Pelagibacteraceae bacterium
SWC-07	sea water	ENVO	ENVO:00002149		2009-08-19	Pacific Ocean	GAZ	GAZ:00000360	ocean biome	ENVO	ENVO:01000052	23.75	degree	UO	UO:0000185	-158	degree	UO	UO:0000185	5	meter	UO	UO:0000008	Sample collection	Single amplified genome (SAG) generation	AG-349-G22	OBI	OBI:0002127	uncultured Pelagibacteraceae bacterium
SWC-07	sea water	ENVO	ENVO:00002149		2009-08-19	Pacific Ocean	GAZ	GAZ:00000360	ocean biome	ENVO	ENVO:01000052	23.75	degree	UO	UO:0000185	-158	degree	UO	UO:0000185	5	meter	UO	UO:0000008	Sample collection	Single amplified genome (SAG) generation	AG-349-G23	OBI	OBI:0002127	uncultured Cyanobacteria bacterium
SWC-07	sea water	ENVO	ENVO:00002149		2009-08-19	Pacific Ocean	GAZ	GAZ:00000360	ocean biome	ENVO	ENVO:01000052	23.75	degree	UO	UO:0000185	-158	degree	UO	UO:0000185	5	meter	UO	UO:0000008	Sample collection	Single amplified genome (SAG) generation	AG-349-I04	OBI	OBI:0002127	uncultured Bacteroidetes bacterium
SWC-07	sea water	ENVO	ENVO:00002149		2009-08-19	Pacific Ocean	GAZ	GAZ:00000360	ocean biome	ENVO	ENVO:01000052	23.75	degree	UO	UO:0000185	-158	degree	UO	UO:0000185	5	meter	UO	UO:0000008	Sample collection	Single amplified genome (SAG) generation	AG-349-I05	OBI	OBI:0002127	uncultured Pelagibacteraceae bacterium
SWC-07	sea water	ENVO	ENVO:00002149		2009-08-19	Pacific Ocean	GAZ	GAZ:00000360	ocean biome	ENVO	ENVO:01000052	23.75	degree	UO	UO:0000185	-158	degree	UO	UO:0000185	5	meter	UO	UO:0000008	Sample collection	Single amplified genome (SAG) generation	AG-349-I06	OBI	OBI:0002127	uncultured Rhodospirillaceae bacterium
SWC-07	sea water	ENVO	ENVO:00002149		2009-08-19	Pacific Ocean	GAZ	GAZ:00000360	ocean biome	ENVO	ENVO:01000052	23.75	degree	UO	UO:0000185	-158	degree	UO	UO:0000185	5	meter	UO	UO:0000008	Sample collection	Single amplified genome (SAG) generation	AG-349-I08	OBI	OBI:0002127	uncultured Flammeovirgaceae bacterium
SWC-07	sea water	ENVO	ENVO:00002149		2009-08-19	Pacific Ocean	GAZ	GAZ:00000360	ocean biome	ENVO	ENVO:01000052	23.75	degree	UO	UO:0000185	-158	degree	UO	UO:0000185	5	meter	UO	UO:0000008	Sample collection	Single amplified genome (SAG) generation	AG-349-I09	OBI	OBI:0002127	uncultured Proteobacteria bacterium
SWC-07	sea water	ENVO	ENVO:00002149		2009-08-19	Pacific Ocean	GAZ	GAZ:00000360	ocean biome	ENVO	ENVO:01000052	23.75	degree	UO	UO:0000185	-158	degree	UO	UO:0000185	5	meter	UO	UO:0000008	Sample collection	Single amplified genome (SAG) generation	AG-349-I11	OBI	OBI:0002127	uncultured Cyanobacteria bacterium
SWC-07	sea water	ENVO	ENVO:00002149		2009-08-19	Pacific Ocean	GAZ	GAZ:00000360	ocean biome	ENVO	ENVO:01000052	23.75	degree	UO	UO:0000185	-158	degree	UO	UO:0000185	5	meter	UO	UO:0000008	Sample collection	Single amplified genome (SAG) generation	AG-349-I13	OBI	OBI:0002127	SAR86 cluster gammaproteobacterium	heterotrophic
SWC-07	sea water	ENVO	ENVO:00002149		2009-08-19	Pacific Ocean	GAZ	GAZ:00000360	ocean biome	ENVO	ENVO:01000052	23.75	degree	UO	UO:0000185	-158	degree	UO	UO:0000185	5	meter	UO	UO:0000008	Sample collection	Single amplified genome (SAG) generation	AG-349-I14	OBI	OBI:0002127	uncultured Gammaproteobacteria bacterium
SWC-07	sea water	ENVO	ENVO:00002149		2009-08-19	Pacific Ocean	GAZ	GAZ:00000360	ocean biome	ENVO	ENVO:01000052	23.75	degree	UO	UO:0000185	-158	degree	UO	UO:0000185	5	meter	UO	UO:0000008	Sample collection	Single amplified genome (SAG) generation	AG-349-I18	OBI	OBI:0002127	uncultured Gammaproteobacteria bacterium
SWC-07	sea water	ENVO	ENVO:00002149		2009-08-19	Pacific Ocean	GAZ	GAZ:00000360	ocean biome	ENVO	ENVO:01000052	23.75	degree	UO	UO:0000185	-158	degree	UO	UO:0000185	5	meter	UO	UO:0000008	Sample collection	Single amplified genome (SAG) generation	AG-349-I19	OBI	OBI:0002127	uncultured Cyanobacteria bacterium
SWC-07	sea water	ENVO	ENVO:00002149		2009-08-19	Pacific Ocean	GAZ	GAZ:00000360	ocean biome	ENVO	ENVO:01000052	23.75	degree	UO	UO:0000185	-158	degree	UO	UO:0000185	5	meter	UO	UO:0000008	Sample collection	Single amplified genome (SAG) generation	AG-349-I20	OBI	OBI:0002127	uncultured Flavobacteriaceae bacterium
SWC-07	sea water	ENVO	ENVO:00002149		2009-08-19	Pacific Ocean	GAZ	GAZ:00000360	ocean biome	ENVO	ENVO:01000052	23.75	degree	UO	UO:0000185	-158	degree	UO	UO:0000185	5	meter	UO	UO:0000008	Sample collection	Single amplified genome (SAG) generation	AG-349-I23	OBI	OBI:0002127	uncultured Gammaproteobacteria bacterium
SWC-07	sea water	ENVO	ENVO:00002149		2009-08-19	Pacific Ocean	GAZ	GAZ:00000360	ocean biome	ENVO	ENVO:01000052	23.75	degree	UO	UO:0000185	-158	degree	UO	UO:0000185	5	meter	UO	UO:0000008	Sample collection	Single amplified genome (SAG) generation	AG-349-J05	OBI	OBI:0002127	uncultured Bacteria
SWC-07	sea water	ENVO	ENVO:00002149		2009-08-19	Pacific Ocean	GAZ	GAZ:00000360	ocean biome	ENVO	ENVO:01000052	23.75	degree	UO	UO:0000185	-158	degree	UO	UO:0000185	5	meter	UO	UO:0000008	Sample collection	Single amplified genome (SAG) generation	AG-349-J13	OBI	OBI:0002127	uncultured Gammaproteobacteria bacterium
SWC-07	sea water	ENVO	ENVO:00002149		2009-08-19	Pacific Ocean	GAZ	GAZ:00000360	ocean biome	ENVO	ENVO:01000052	23.75	degree	UO	UO:0000185	-158	degree	UO	UO:0000185	5	meter	UO	UO:0000008	Sample collection	Single amplified genome (SAG) generation	AG-349-J17	OBI	OBI:0002127	uncultured Pelagibacteraceae bacterium
SWC-07	sea water	ENVO	ENVO:00002149		2009-08-19	Pacific Ocean	GAZ	GAZ:00000360	ocean biome	ENVO	ENVO:01000052	23.75	degree	UO	UO:0000185	-158	degree	UO	UO:0000185	5	meter	UO	UO:0000008	Sample collection	Single amplified genome (SAG) generation	AG-349-J18	OBI	OBI:0002127	uncultured Rhodobacteraceae bacterium
SWC-07	sea water	ENVO	ENVO:00002149		2009-08-19	Pacific Ocean	GAZ	GAZ:00000360	ocean biome	ENVO	ENVO:01000052	23.75	degree	UO	UO:0000185	-158	degree	UO	UO:0000185	5	meter	UO	UO:0000008	Sample collection	Single amplified genome (SAG) generation	AG-349-J21	OBI	OBI:0002127	uncultured Pelagibacteraceae bacterium
SWC-07	sea water	ENVO	ENVO:00002149		2009-08-19	Pacific Ocean	GAZ	GAZ:00000360	ocean biome	ENVO	ENVO:01000052	23.75	degree	UO	UO:0000185	-158	degree	UO	UO:0000185	5	meter	UO	UO:0000008	Sample collection	Single amplified genome (SAG) generation	AG-349-J23	OBI	OBI:0002127	uncultured Cyanobacteria bacterium
SWC-07	sea water	ENVO	ENVO:00002149		2009-08-19	Pacific Ocean	GAZ	GAZ:00000360	ocean biome	ENVO	ENVO:01000052	23.75	degree	UO	UO:0000185	-158	degree	UO	UO:0000185	5	meter	UO	UO:0000008	Sample collection	Single amplified genome (SAG) generation	AG-349-K03	OBI	OBI:0002127	uncultured Cyanobacteria bacterium
SWC-07	sea water	ENVO	ENVO:00002149		2009-08-19	Pacific Ocean	GAZ	GAZ:00000360	ocean biome	ENVO	ENVO:01000052	23.75	degree	UO	UO:0000185	-158	degree	UO	UO:0000185	5	meter	UO	UO:0000008	Sample collection	Single amplified genome (SAG) generation	AG-349-K05	OBI	OBI:0002127	uncultured Pelagibacteraceae bacterium
SWC-07	sea water	ENVO	ENVO:00002149		2009-08-19	Pacific Ocean	GAZ	GAZ:00000360	ocean biome	ENVO	ENVO:01000052	23.75	degree	UO	UO:0000185	-158	degree	UO	UO:0000185	5	meter	UO	UO:0000008	Sample collection	Single amplified genome (SAG) generation	AG-349-K06	OBI	OBI:0002127	uncultured Cyanobacteria bacterium
SWC-07	sea water	ENVO	ENVO:00002149		2009-08-19	Pacific Ocean	GAZ	GAZ:00000360	ocean biome	ENVO	ENVO:01000052	23.75	degree	UO	UO:0000185	-158	degree	UO	UO:0000185	5	meter	UO	UO:0000008	Sample collection	Single amplified genome (SAG) generation	AG-349-K07	OBI	OBI:0002127	uncultured Pelagibacteraceae bacterium
SWC-07	sea water	ENVO	ENVO:00002149		2009-08-19	Pacific Ocean	GAZ	GAZ:00000360	ocean biome	ENVO	ENVO:01000052	23.75	degree	UO	UO:0000185	-158	degree	UO	UO:0000185	5	meter	UO	UO:0000008	Sample collection	Single amplified genome (SAG) generation	AG-349-K10	OBI	OBI:0002127	uncultured Cyanobacteria bacterium
SWC-07	sea water	ENVO	ENVO:00002149		2009-08-19	Pacific Ocean	GAZ	GAZ:00000360	ocean biome	ENVO	ENVO:01000052	23.75	degree	UO	UO:0000185	-158	degree	UO	UO:0000185	5	meter	UO	UO:0000008	Sample collection	Single amplified genome (SAG) generation	AG-349-K16	OBI	OBI:0002127	uncultured Gammaproteobacteria bacterium
SWC-07	sea water	ENVO	ENVO:00002149		2009-08-19	Pacific Ocean	GAZ	GAZ:00000360	ocean biome	ENVO	ENVO:01000052	23.75	degree	UO	UO:0000185	-158	degree	UO	UO:0000185	5	meter	UO	UO:0000008	Sample collection	Single amplified genome (SAG) generation	AG-349-L03	OBI	OBI:0002127	uncultured Alphaproteobacteria bacterium
SWC-07	sea water	ENVO	ENVO:00002149		2009-08-19	Pacific Ocean	GAZ	GAZ:00000360	ocean biome	ENVO	ENVO:01000052	23.75	degree	UO	UO:0000185	-158	degree	UO	UO:0000185	5	meter	UO	UO:0000008	Sample collection	Single amplified genome (SAG) generation	AG-349-L04	OBI	OBI:0002127	uncultured Pelagibacteraceae bacterium
SWC-07	sea water	ENVO	ENVO:00002149		2009-08-19	Pacific Ocean	GAZ	GAZ:00000360	ocean biome	ENVO	ENVO:01000052	23.75	degree	UO	UO:0000185	-158	degree	UO	UO:0000185	5	meter	UO	UO:0000008	Sample collection	Single amplified genome (SAG) generation	AG-349-L05	OBI	OBI:0002127	uncultured Bacteria
SWC-07	sea water	ENVO	ENVO:00002149		2009-08-19	Pacific Ocean	GAZ	GAZ:00000360	ocean biome	ENVO	ENVO:01000052	23.75	degree	UO	UO:0000185	-158	degree	UO	UO:0000185	5	meter	UO	UO:0000008	Sample collection	Single amplified genome (SAG) generation	AG-349-L06	OBI	OBI:0002127	uncultured Alphaproteobacteria bacterium
SWC-07	sea water	ENVO	ENVO:00002149		2009-08-19	Pacific Ocean	GAZ	GAZ:00000360	ocean biome	ENVO	ENVO:01000052	23.75	degree	UO	UO:0000185	-158	degree	UO	UO:0000185	5	meter	UO	UO:0000008	Sample collection	Single amplified genome (SAG) generation	AG-349-L07	OBI	OBI:0002127	uncultured Pelagibacteraceae bacterium
SWC-07	sea water	ENVO	ENVO:00002149		2009-08-19	Pacific Ocean	GAZ	GAZ:00000360	ocean biome	ENVO	ENVO:01000052	23.75	degree	UO	UO:0000185	-158	degree	UO	UO:0000185	5	meter	UO	UO:0000008	Sample collection	Single amplified genome (SAG) generation	AG-349-L08	OBI	OBI:0002127	uncultured Pelagibacteraceae bacterium
SWC-07	sea water	ENVO	ENVO:00002149		2009-08-19	Pacific Ocean	GAZ	GAZ:00000360	ocean biome	ENVO	ENVO:01000052	23.75	degree	UO	UO:0000185	-158	degree	UO	UO:0000185	5	meter	UO	UO:0000008	Sample collection	Single amplified genome (SAG) generation	AG-349-L09	OBI	OBI:0002127	uncultured Cryomorphaceae bacterium
SWC-07	sea water	ENVO	ENVO:00002149		2009-08-19	Pacific Ocean	GAZ	GAZ:00000360	ocean biome	ENVO	ENVO:01000052	23.75	degree	UO	UO:0000185	-158	degree	UO	UO:0000185	5	meter	UO	UO:0000008	Sample collection	Single amplified genome (SAG) generation	AG-349-L15	OBI	OBI:0002127	uncultured Rhodobiaceae bacterium
SWC-07	sea water	ENVO	ENVO:00002149		2009-08-19	Pacific Ocean	GAZ	GAZ:00000360	ocean biome	ENVO	ENVO:01000052	23.75	degree	UO	UO:0000185	-158	degree	UO	UO:0000185	5	meter	UO	UO:0000008	Sample collection	Single amplified genome (SAG) generation	AG-349-L17	OBI	OBI:0002127	uncultured Pelagibacteraceae bacterium	heterotrophic
SWC-07	sea water	ENVO	ENVO:00002149		2009-08-19	Pacific Ocean	GAZ	GAZ:00000360	ocean biome	ENVO	ENVO:01000052	23.75	degree	UO	UO:0000185	-158	degree	UO	UO:0000185	5	meter	UO	UO:0000008	Sample collection	Single amplified genome (SAG) generation	AG-349-L20	OBI	OBI:0002127	uncultured Pelagibacteraceae bacterium
SWC-07	sea water	ENVO	ENVO:00002149		2009-08-19	Pacific Ocean	GAZ	GAZ:00000360	ocean biome	ENVO	ENVO:01000052	23.75	degree	UO	UO:0000185	-158	degree	UO	UO:0000185	5	meter	UO	UO:0000008	Sample collection	Single amplified genome (SAG) generation	AG-349-L23	OBI	OBI:0002127	uncultured Pelagibacteraceae bacterium	heterotrophic
SWC-07	sea water	ENVO	ENVO:00002149		2009-08-19	Pacific Ocean	GAZ	GAZ:00000360	ocean biome	ENVO	ENVO:01000052	23.75	degree	UO	UO:0000185	-158	degree	UO	UO:0000185	5	meter	UO	UO:0000008	Sample collection	Single amplified genome (SAG) generation	AG-349-M03	OBI	OBI:0002127	uncultured Pelagibacteraceae bacterium
SWC-07	sea water	ENVO	ENVO:00002149		2009-08-19	Pacific Ocean	GAZ	GAZ:00000360	ocean biome	ENVO	ENVO:01000052	23.75	degree	UO	UO:0000185	-158	degree	UO	UO:0000185	5	meter	UO	UO:0000008	Sample collection	Single amplified genome (SAG) generation	AG-349-M05	OBI	OBI:0002127	uncultured Pelagibacteraceae bacterium
SWC-07	sea water	ENVO	ENVO:00002149		2009-08-19	Pacific Ocean	GAZ	GAZ:00000360	ocean biome	ENVO	ENVO:01000052	23.75	degree	UO	UO:0000185	-158	degree	UO	UO:0000185	5	meter	UO	UO:0000008	Sample collection	Single amplified genome (SAG) generation	AG-349-M07	OBI	OBI:0002127	uncultured Cyanobacteria bacterium
SWC-07	sea water	ENVO	ENVO:00002149		2009-08-19	Pacific Ocean	GAZ	GAZ:00000360	ocean biome	ENVO	ENVO:01000052	23.75	degree	UO	UO:0000185	-158	degree	UO	UO:0000185	5	meter	UO	UO:0000008	Sample collection	Single amplified genome (SAG) generation	AG-349-M09	OBI	OBI:0002127	uncultured Pelagibacteraceae bacterium
SWC-07	sea water	ENVO	ENVO:00002149		2009-08-19	Pacific Ocean	GAZ	GAZ:00000360	ocean biome	ENVO	ENVO:01000052	23.75	degree	UO	UO:0000185	-158	degree	UO	UO:0000185	5	meter	UO	UO:0000008	Sample collection	Single amplified genome (SAG) generation	AG-349-M13	OBI	OBI:0002127	uncultured Pelagibacteraceae bacterium
SWC-07	sea water	ENVO	ENVO:00002149		2009-08-19	Pacific Ocean	GAZ	GAZ:00000360	ocean biome	ENVO	ENVO:01000052	23.75	degree	UO	UO:0000185	-158	degree	UO	UO:0000185	5	meter	UO	UO:0000008	Sample collection	Single amplified genome (SAG) generation	AG-349-M14	OBI	OBI:0002127	uncultured Flavobacteriales bacterium
SWC-07	sea water	ENVO	ENVO:00002149		2009-08-19	Pacific Ocean	GAZ	GAZ:00000360	ocean biome	ENVO	ENVO:01000052	23.75	degree	UO	UO:0000185	-158	degree	UO	UO:0000185	5	meter	UO	UO:0000008	Sample collection	Single amplified genome (SAG) generation	AG-349-M17	OBI	OBI:0002127	uncultured Cyanobacteria bacterium
SWC-07	sea water	ENVO	ENVO:00002149		2009-08-19	Pacific Ocean	GAZ	GAZ:00000360	ocean biome	ENVO	ENVO:01000052	23.75	degree	UO	UO:0000185	-158	degree	UO	UO:0000185	5	meter	UO	UO:0000008	Sample collection	Single amplified genome (SAG) generation	AG-349-M21	OBI	OBI:0002127	uncultured Flavobacteriaceae bacterium
SWC-07	sea water	ENVO	ENVO:00002149		2009-08-19	Pacific Ocean	GAZ	GAZ:00000360	ocean biome	ENVO	ENVO:01000052	23.75	degree	UO	UO:0000185	-158	degree	UO	UO:0000185	5	meter	UO	UO:0000008	Sample collection	Single amplified genome (SAG) generation	AG-349-M22	OBI	OBI:0002127	uncultured Gammaproteobacteria bacterium
SWC-07	sea water	ENVO	ENVO:00002149		2009-08-19	Pacific Ocean	GAZ	GAZ:00000360	ocean biome	ENVO	ENVO:01000052	23.75	degree	UO	UO:0000185	-158	degree	UO	UO:0000185	5	meter	UO	UO:0000008	Sample collection	Single amplified genome (SAG) generation	AG-349-N09	OBI	OBI:0002127	uncultured Gammaproteobacteria bacterium
SWC-07	sea water	ENVO	ENVO:00002149		2009-08-19	Pacific Ocean	GAZ	GAZ:00000360	ocean biome	ENVO	ENVO:01000052	23.75	degree	UO	UO:0000185	-158	degree	UO	UO:0000185	5	meter	UO	UO:0000008	Sample collection	Single amplified genome (SAG) generation	AG-349-N10	OBI	OBI:0002127	uncultured Cyanobacteria bacterium
SWC-07	sea water	ENVO	ENVO:00002149		2009-08-19	Pacific Ocean	GAZ	GAZ:00000360	ocean biome	ENVO	ENVO:01000052	23.75	degree	UO	UO:0000185	-158	degree	UO	UO:0000185	5	meter	UO	UO:0000008	Sample collection	Single amplified genome (SAG) generation	AG-349-N13	OBI	OBI:0002127	uncultured Pelagibacteraceae bacterium
SWC-07	sea water	ENVO	ENVO:00002149		2009-08-19	Pacific Ocean	GAZ	GAZ:00000360	ocean biome	ENVO	ENVO:01000052	23.75	degree	UO	UO:0000185	-158	degree	UO	UO:0000185	5	meter	UO	UO:0000008	Sample collection	Single amplified genome (SAG) generation	AG-349-N17	OBI	OBI:0002127	uncultured Rhodobacteraceae bacterium
SWC-07	sea water	ENVO	ENVO:00002149		2009-08-19	Pacific Ocean	GAZ	GAZ:00000360	ocean biome	ENVO	ENVO:01000052	23.75	degree	UO	UO:0000185	-158	degree	UO	UO:0000185	5	meter	UO	UO:0000008	Sample collection	Single amplified genome (SAG) generation	AG-349-N18	OBI	OBI:0002127	uncultured Gammaproteobacteria bacterium
SWC-07	sea water	ENVO	ENVO:00002149		2009-08-19	Pacific Ocean	GAZ	GAZ:00000360	ocean biome	ENVO	ENVO:01000052	23.75	degree	UO	UO:0000185	-158	degree	UO	UO:0000185	5	meter	UO	UO:0000008	Sample collection	Single amplified genome (SAG) generation	AG-349-N21	OBI	OBI:0002127	uncultured Gammaproteobacteria bacterium
SWC-07	sea water	ENVO	ENVO:00002149		2009-08-19	Pacific Ocean	GAZ	GAZ:00000360	ocean biome	ENVO	ENVO:01000052	23.75	degree	UO	UO:0000185	-158	degree	UO	UO:0000185	5	meter	UO	UO:0000008	Sample collection	Single amplified genome (SAG) generation	AG-349-N23	OBI	OBI:0002127	uncultured Cyanobacteria bacterium
SWC-07	sea water	ENVO	ENVO:00002149		2009-08-19	Pacific Ocean	GAZ	GAZ:00000360	ocean biome	ENVO	ENVO:01000052	23.75	degree	UO	UO:0000185	-158	degree	UO	UO:0000185	5	meter	UO	UO:0000008	Sample collection	Single amplified genome (SAG) generation	AG-349-O03	OBI	OBI:0002127	uncultured Pelagibacteraceae bacterium
SWC-07	sea water	ENVO	ENVO:00002149		2009-08-19	Pacific Ocean	GAZ	GAZ:00000360	ocean biome	ENVO	ENVO:01000052	23.75	degree	UO	UO:0000185	-158	degree	UO	UO:0000185	5	meter	UO	UO:0000008	Sample collection	Single amplified genome (SAG) generation	AG-349-O04	OBI	OBI:0002127	uncultured Cyanobacteria bacterium
SWC-07	sea water	ENVO	ENVO:00002149		2009-08-19	Pacific Ocean	GAZ	GAZ:00000360	ocean biome	ENVO	ENVO:01000052	23.75	degree	UO	UO:0000185	-158	degree	UO	UO:0000185	5	meter	UO	UO:0000008	Sample collection	Single amplified genome (SAG) generation	AG-349-O05	OBI	OBI:0002127	uncultured Pelagibacteraceae bacterium	heterotrophic
SWC-07	sea water	ENVO	ENVO:00002149		2009-08-19	Pacific Ocean	GAZ	GAZ:00000360	ocean biome	ENVO	ENVO:01000052	23.75	degree	UO	UO:0000185	-158	degree	UO	UO:0000185	5	meter	UO	UO:0000008	Sample collection	Single amplified genome (SAG) generation	AG-349-O06	OBI	OBI:0002127	uncultured Flavobacteriaceae bacterium
SWC-07	sea water	ENVO	ENVO:00002149		2009-08-19	Pacific Ocean	GAZ	GAZ:00000360	ocean biome	ENVO	ENVO:01000052	23.75	degree	UO	UO:0000185	-158	degree	UO	UO:0000185	5	meter	UO	UO:0000008	Sample collection	Single amplified genome (SAG) generation	AG-349-O07	OBI	OBI:0002127	uncultured Pelagibacteraceae bacterium
SWC-07	sea water	ENVO	ENVO:00002149		2009-08-19	Pacific Ocean	GAZ	GAZ:00000360	ocean biome	ENVO	ENVO:01000052	23.75	degree	UO	UO:0000185	-158	degree	UO	UO:0000185	5	meter	UO	UO:0000008	Sample collection	Single amplified genome (SAG) generation	AG-349-O15	OBI	OBI:0002127	uncultured Alphaproteobacteria bacterium
SWC-07	sea water	ENVO	ENVO:00002149		2009-08-19	Pacific Ocean	GAZ	GAZ:00000360	ocean biome	ENVO	ENVO:01000052	23.75	degree	UO	UO:0000185	-158	degree	UO	UO:0000185	5	meter	UO	UO:0000008	Sample collection	Single amplified genome (SAG) generation	AG-349-O16	OBI	OBI:0002127	uncultured Rhodobacteraceae bacterium
SWC-07	sea water	ENVO	ENVO:00002149		2009-08-19	Pacific Ocean	GAZ	GAZ:00000360	ocean biome	ENVO	ENVO:01000052	23.75	degree	UO	UO:0000185	-158	degree	UO	UO:0000185	5	meter	UO	UO:0000008	Sample collection	Single amplified genome (SAG) generation	AG-349-O17	OBI	OBI:0002127	uncultured Pelagibacteraceae bacterium
SWC-07	sea water	ENVO	ENVO:00002149		2009-08-19	Pacific Ocean	GAZ	GAZ:00000360	ocean biome	ENVO	ENVO:01000052	23.75	degree	UO	UO:0000185	-158	degree	UO	UO:0000185	5	meter	UO	UO:0000008	Sample collection	Single amplified genome (SAG) generation	AG-349-O19	OBI	OBI:0002127	uncultured Pelagibacteraceae bacterium
SWC-07	sea water	ENVO	ENVO:00002149		2009-08-19	Pacific Ocean	GAZ	GAZ:00000360	ocean biome	ENVO	ENVO:01000052	23.75	degree	UO	UO:0000185	-158	degree	UO	UO:0000185	5	meter	UO	UO:0000008	Sample collection	Single amplified genome (SAG) generation	AG-349-O21	OBI	OBI:0002127	uncultured Pelagibacteraceae bacterium
SWC-07	sea water	ENVO	ENVO:00002149		2009-08-19	Pacific Ocean	GAZ	GAZ:00000360	ocean biome	ENVO	ENVO:01000052	23.75	degree	UO	UO:0000185	-158	degree	UO	UO:0000185	5	meter	UO	UO:0000008	Sample collection	Single amplified genome (SAG) generation	AG-349-P01	OBI	OBI:0002127	uncultured Cyanobacteria bacterium
SWC-07	sea water	ENVO	ENVO:00002149		2009-08-19	Pacific Ocean	GAZ	GAZ:00000360	ocean biome	ENVO	ENVO:01000052	23.75	degree	UO	UO:0000185	-158	degree	UO	UO:0000185	5	meter	UO	UO:0000008	Sample collection	Single amplified genome (SAG) generation	AG-349-P05	OBI	OBI:0002127	uncultured Pelagibacteraceae bacterium
SWC-07	sea water	ENVO	ENVO:00002149		2009-08-19	Pacific Ocean	GAZ	GAZ:00000360	ocean biome	ENVO	ENVO:01000052	23.75	degree	UO	UO:0000185	-158	degree	UO	UO:0000185	5	meter	UO	UO:0000008	Sample collection	Single amplified genome (SAG) generation	AG-349-P08	OBI	OBI:0002127	uncultured Pelagibacteraceae bacterium
SWC-07	sea water	ENVO	ENVO:00002149		2009-08-19	Pacific Ocean	GAZ	GAZ:00000360	ocean biome	ENVO	ENVO:01000052	23.75	degree	UO	UO:0000185	-158	degree	UO	UO:0000185	5	meter	UO	UO:0000008	Sample collection	Single amplified genome (SAG) generation	AG-349-P09	OBI	OBI:0002127	uncultured Gammaproteobacteria bacterium
SWC-07	sea water	ENVO	ENVO:00002149		2009-08-19	Pacific Ocean	GAZ	GAZ:00000360	ocean biome	ENVO	ENVO:01000052	23.75	degree	UO	UO:0000185	-158	degree	UO	UO:0000185	5	meter	UO	UO:0000008	Sample collection	Single amplified genome (SAG) generation	AG-349-P18	OBI	OBI:0002127	uncultured Cyanobacteria bacterium
SWC-07	sea water	ENVO	ENVO:00002149		2009-08-19	Pacific Ocean	GAZ	GAZ:00000360	ocean biome	ENVO	ENVO:01000052	23.75	degree	UO	UO:0000185	-158	degree	UO	UO:0000185	5	meter	UO	UO:0000008	Sample collection	Single amplified genome (SAG) generation	AG-349-P20	OBI	OBI:0002127	uncultured Pelagibacteraceae bacterium
SWC-09	sea water	ENVO	ENVO:00002149		2009-07-14	Atlantic Ocean	GAZ	GAZ:00000360	ocean biome	ENVO	ENVO:01000052	31.07	degree	UO	UO:0000185	-64.17	degree	UO	UO:0000185	10	meter	UO	UO:0000008	Sample collection	Single amplified genome (SAG) generation	AG-355-A02	OBI	OBI:0002127	Prochlorococcus sp.	autotrophic
SWC-09	sea water	ENVO	ENVO:00002149		2009-07-14	Atlantic Ocean	GAZ	GAZ:00000360	ocean biome	ENVO	ENVO:01000052	31.07	degree	UO	UO:0000185	-64.17	degree	UO	UO:0000185	10	meter	UO	UO:0000008	Sample collection	Single amplified genome (SAG) generation	AG-355-A09	OBI	OBI:0002127	Prochlorococcus sp.	autotrophic
SWC-09	sea water	ENVO	ENVO:00002149		2009-07-14	Atlantic Ocean	GAZ	GAZ:00000360	ocean biome	ENVO	ENVO:01000052	31.07	degree	UO	UO:0000185	-64.17	degree	UO	UO:0000185	10	meter	UO	UO:0000008	Sample collection	Single amplified genome (SAG) generation	AG-355-A18	OBI	OBI:0002127	uncultured Prochlorococcus sp.	autotrophic
SWC-09	sea water	ENVO	ENVO:00002149		2009-07-14	Atlantic Ocean	GAZ	GAZ:00000360	ocean biome	ENVO	ENVO:01000052	31.07	degree	UO	UO:0000185	-64.17	degree	UO	UO:0000185	10	meter	UO	UO:0000008	Sample collection	Single amplified genome (SAG) generation	AG-355-B18	OBI	OBI:0002127	Prochlorococcus sp.	autotrophic
SWC-09	sea water	ENVO	ENVO:00002149		2009-07-14	Atlantic Ocean	GAZ	GAZ:00000360	ocean biome	ENVO	ENVO:01000052	31.07	degree	UO	UO:0000185	-64.17	degree	UO	UO:0000185	10	meter	UO	UO:0000008	Sample collection	Single amplified genome (SAG) generation	AG-355-B23	OBI	OBI:0002127	Prochlorococcus sp.	autotrophic
SWC-09	sea water	ENVO	ENVO:00002149		2009-07-14	Atlantic Ocean	GAZ	GAZ:00000360	ocean biome	ENVO	ENVO:01000052	31.07	degree	UO	UO:0000185	-64.17	degree	UO	UO:0000185	10	meter	UO	UO:0000008	Sample collection	Single amplified genome (SAG) generation	AG-355-G23	OBI	OBI:0002127	Prochlorococcus sp.	autotrophic
SWC-09	sea water	ENVO	ENVO:00002149		2009-07-14	Atlantic Ocean	GAZ	GAZ:00000360	ocean biome	ENVO	ENVO:01000052	31.07	degree	UO	UO:0000185	-64.17	degree	UO	UO:0000185	10	meter	UO	UO:0000008	Sample collection	Single amplified genome (SAG) generation	AG-355-I04	OBI	OBI:0002127	Prochlorococcus sp.	autotrophic
SWC-09	sea water	ENVO	ENVO:00002149		2009-07-14	Atlantic Ocean	GAZ	GAZ:00000360	ocean biome	ENVO	ENVO:01000052	31.07	degree	UO	UO:0000185	-64.17	degree	UO	UO:0000185	10	meter	UO	UO:0000008	Sample collection	Single amplified genome (SAG) generation	AG-355-I20	OBI	OBI:0002127	Prochlorococcus sp.	autotrophic
SWC-09	sea water	ENVO	ENVO:00002149		2009-07-14	Atlantic Ocean	GAZ	GAZ:00000360	ocean biome	ENVO	ENVO:01000052	31.07	degree	UO	UO:0000185	-64.17	degree	UO	UO:0000185	10	meter	UO	UO:0000008	Sample collection	Single amplified genome (SAG) generation	AG-355-J04	OBI	OBI:0002127	Prochlorococcus sp.	autotrophic
SWC-09	sea water	ENVO	ENVO:00002149		2009-07-14	Atlantic Ocean	GAZ	GAZ:00000360	ocean biome	ENVO	ENVO:01000052	31.07	degree	UO	UO:0000185	-64.17	degree	UO	UO:0000185	10	meter	UO	UO:0000008	Sample collection	Single amplified genome (SAG) generation	AG-355-J09	OBI	OBI:0002127	Prochlorococcus sp.	autotrophic
SWC-09	sea water	ENVO	ENVO:00002149		2009-07-14	Atlantic Ocean	GAZ	GAZ:00000360	ocean biome	ENVO	ENVO:01000052	31.07	degree	UO	UO:0000185	-64.17	degree	UO	UO:0000185	10	meter	UO	UO:0000008	Sample collection	Single amplified genome (SAG) generation	AG-355-J17	OBI	OBI:0002127	uncultured Prochlorococcus sp.	autotrophic
SWC-09	sea water	ENVO	ENVO:00002149		2009-07-14	Atlantic Ocean	GAZ	GAZ:00000360	ocean biome	ENVO	ENVO:01000052	31.07	degree	UO	UO:0000185	-64.17	degree	UO	UO:0000185	10	meter	UO	UO:0000008	Sample collection	Single amplified genome (SAG) generation	AG-355-J21	OBI	OBI:0002127	Prochlorococcus sp.	autotrophic
SWC-09	sea water	ENVO	ENVO:00002149		2009-07-14	Atlantic Ocean	GAZ	GAZ:00000360	ocean biome	ENVO	ENVO:01000052	31.07	degree	UO	UO:0000185	-64.17	degree	UO	UO:0000185	10	meter	UO	UO:0000008	Sample collection	Single amplified genome (SAG) generation	AG-355-J23	OBI	OBI:0002127	Prochlorococcus sp.	autotrophic
SWC-09	sea water	ENVO	ENVO:00002149		2009-07-14	Atlantic Ocean	GAZ	GAZ:00000360	ocean biome	ENVO	ENVO:01000052	31.07	degree	UO	UO:0000185	-64.17	degree	UO	UO:0000185	10	meter	UO	UO:0000008	Sample collection	Single amplified genome (SAG) generation	AG-355-K03	OBI	OBI:0002127	uncultured Prochlorococcus sp.	autotrophic
SWC-09	sea water	ENVO	ENVO:00002149		2009-07-14	Atlantic Ocean	GAZ	GAZ:00000360	ocean biome	ENVO	ENVO:01000052	31.07	degree	UO	UO:0000185	-64.17	degree	UO	UO:0000185	10	meter	UO	UO:0000008	Sample collection	Single amplified genome (SAG) generation	AG-355-K10	OBI	OBI:0002127	uncultured Prochlorococcus sp.	autotrophic
SWC-09	sea water	ENVO	ENVO:00002149		2009-07-14	Atlantic Ocean	GAZ	GAZ:00000360	ocean biome	ENVO	ENVO:01000052	31.07	degree	UO	UO:0000185	-64.17	degree	UO	UO:0000185	10	meter	UO	UO:0000008	Sample collection	Single amplified genome (SAG) generation	AG-355-K13	OBI	OBI:0002127	Prochlorococcus sp.	autotrophic
SWC-09	sea water	ENVO	ENVO:00002149		2009-07-14	Atlantic Ocean	GAZ	GAZ:00000360	ocean biome	ENVO	ENVO:01000052	31.07	degree	UO	UO:0000185	-64.17	degree	UO	UO:0000185	10	meter	UO	UO:0000008	Sample collection	Single amplified genome (SAG) generation	AG-355-K15	OBI	OBI:0002127	Prochlorococcus sp.	autotrophic
SWC-09	sea water	ENVO	ENVO:00002149		2009-07-14	Atlantic Ocean	GAZ	GAZ:00000360	ocean biome	ENVO	ENVO:01000052	31.07	degree	UO	UO:0000185	-64.17	degree	UO	UO:0000185	10	meter	UO	UO:0000008	Sample collection	Single amplified genome (SAG) generation	AG-355-K20	OBI	OBI:0002127	Prochlorococcus sp.	autotrophic
SWC-09	sea water	ENVO	ENVO:00002149		2009-07-14	Atlantic Ocean	GAZ	GAZ:00000360	ocean biome	ENVO	ENVO:01000052	31.07	degree	UO	UO:0000185	-64.17	degree	UO	UO:0000185	10	meter	UO	UO:0000008	Sample collection	Single amplified genome (SAG) generation	AG-355-K23	OBI	OBI:0002127	Prochlorococcus sp.	autotrophic
SWC-09	sea water	ENVO	ENVO:00002149		2009-07-14	Atlantic Ocean	GAZ	GAZ:00000360	ocean biome	ENVO	ENVO:01000052	31.07	degree	UO	UO:0000185	-64.17	degree	UO	UO:0000185	10	meter	UO	UO:0000008	Sample collection	Single amplified genome (SAG) generation	AG-355-L02	OBI	OBI:0002127	Prochlorococcus sp.	autotrophic
SWC-09	sea water	ENVO	ENVO:00002149		2009-07-14	Atlantic Ocean	GAZ	GAZ:00000360	ocean biome	ENVO	ENVO:01000052	31.07	degree	UO	UO:0000185	-64.17	degree	UO	UO:0000185	10	meter	UO	UO:0000008	Sample collection	Single amplified genome (SAG) generation	AG-355-L20	OBI	OBI:0002127	Prochlorococcus sp.	autotrophic
SWC-09	sea water	ENVO	ENVO:00002149		2009-07-14	Atlantic Ocean	GAZ	GAZ:00000360	ocean biome	ENVO	ENVO:01000052	31.07	degree	UO	UO:0000185	-64.17	degree	UO	UO:0000185	10	meter	UO	UO:0000008	Sample collection	Single amplified genome (SAG) generation	AG-355-L21	OBI	OBI:0002127	Prochlorococcus sp.	autotrophic
SWC-09	sea water	ENVO	ENVO:00002149		2009-07-14	Atlantic Ocean	GAZ	GAZ:00000360	ocean biome	ENVO	ENVO:01000052	31.07	degree	UO	UO:0000185	-64.17	degree	UO	UO:0000185	10	meter	UO	UO:0000008	Sample collection	Single amplified genome (SAG) generation	AG-355-L22	OBI	OBI:0002127	Prochlorococcus sp.	autotrophic
SWC-09	sea water	ENVO	ENVO:00002149		2009-07-14	Atlantic Ocean	GAZ	GAZ:00000360	ocean biome	ENVO	ENVO:01000052	31.07	degree	UO	UO:0000185	-64.17	degree	UO	UO:0000185	10	meter	UO	UO:0000008	Sample collection	Single amplified genome (SAG) generation	AG-355-M02	OBI	OBI:0002127	Prochlorococcus sp.	autotrophic
SWC-09	sea water	ENVO	ENVO:00002149		2009-07-14	Atlantic Ocean	GAZ	GAZ:00000360	ocean biome	ENVO	ENVO:01000052	31.07	degree	UO	UO:0000185	-64.17	degree	UO	UO:0000185	10	meter	UO	UO:0000008	Sample collection	Single amplified genome (SAG) generation	AG-355-M18	OBI	OBI:0002127	Prochlorococcus sp.	autotrophic
SWC-09	sea water	ENVO	ENVO:00002149		2009-07-14	Atlantic Ocean	GAZ	GAZ:00000360	ocean biome	ENVO	ENVO:01000052	31.07	degree	UO	UO:0000185	-64.17	degree	UO	UO:0000185	10	meter	UO	UO:0000008	Sample collection	Single amplified genome (SAG) generation	AG-355-N02	OBI	OBI:0002127	Prochlorococcus sp.	autotrophic
SWC-09	sea water	ENVO	ENVO:00002149		2009-07-14	Atlantic Ocean	GAZ	GAZ:00000360	ocean biome	ENVO	ENVO:01000052	31.07	degree	UO	UO:0000185	-64.17	degree	UO	UO:0000185	10	meter	UO	UO:0000008	Sample collection	Single amplified genome (SAG) generation	AG-355-N16	OBI	OBI:0002127	Prochlorococcus sp.	autotrophic
SWC-09	sea water	ENVO	ENVO:00002149		2009-07-14	Atlantic Ocean	GAZ	GAZ:00000360	ocean biome	ENVO	ENVO:01000052	31.07	degree	UO	UO:0000185	-64.17	degree	UO	UO:0000185	10	meter	UO	UO:0000008	Sample collection	Single amplified genome (SAG) generation	AG-355-N18	OBI	OBI:0002127	Prochlorococcus sp.	autotrophic
SWC-09	sea water	ENVO	ENVO:00002149		2009-07-14	Atlantic Ocean	GAZ	GAZ:00000360	ocean biome	ENVO	ENVO:01000052	31.07	degree	UO	UO:0000185	-64.17	degree	UO	UO:0000185	10	meter	UO	UO:0000008	Sample collection	Single amplified genome (SAG) generation	AG-355-N21	OBI	OBI:0002127	Prochlorococcus sp.	autotrophic
SWC-09	sea water	ENVO	ENVO:00002149		2009-07-14	Atlantic Ocean	GAZ	GAZ:00000360	ocean biome	ENVO	ENVO:01000052	31.07	degree	UO	UO:0000185	-64.17	degree	UO	UO:0000185	10	meter	UO	UO:0000008	Sample collection	Single amplified genome (SAG) generation	AG-355-N22	OBI	OBI:0002127	Prochlorococcus sp.	autotrophic
SWC-09	sea water	ENVO	ENVO:00002149		2009-07-14	Atlantic Ocean	GAZ	GAZ:00000360	ocean biome	ENVO	ENVO:01000052	31.07	degree	UO	UO:0000185	-64.17	degree	UO	UO:0000185	10	meter	UO	UO:0000008	Sample collection	Single amplified genome (SAG) generation	AG-355-N23	OBI	OBI:0002127	Prochlorococcus sp.	autotrophic
SWC-09	sea water	ENVO	ENVO:00002149		2009-07-14	Atlantic Ocean	GAZ	GAZ:00000360	ocean biome	ENVO	ENVO:01000052	31.07	degree	UO	UO:0000185	-64.17	degree	UO	UO:0000185	10	meter	UO	UO:0000008	Sample collection	Single amplified genome (SAG) generation	AG-355-O17	OBI	OBI:0002127	Prochlorococcus sp.	autotrophic
SWC-09	sea water	ENVO	ENVO:00002149		2009-07-14	Atlantic Ocean	GAZ	GAZ:00000360	ocean biome	ENVO	ENVO:01000052	31.07	degree	UO	UO:0000185	-64.17	degree	UO	UO:0000185	10	meter	UO	UO:0000008	Sample collection	Single amplified genome (SAG) generation	AG-355-O19	OBI	OBI:0002127	uncultured Prochlorococcus sp.	autotrophic
SWC-09	sea water	ENVO	ENVO:00002149		2009-07-14	Atlantic Ocean	GAZ	GAZ:00000360	ocean biome	ENVO	ENVO:01000052	31.07	degree	UO	UO:0000185	-64.17	degree	UO	UO:0000185	10	meter	UO	UO:0000008	Sample collection	Single amplified genome (SAG) generation	AG-355-O21	OBI	OBI:0002127	SAR116 cluster alphaproteobacterium	heterotrophic
SWC-09	sea water	ENVO	ENVO:00002149		2009-07-14	Atlantic Ocean	GAZ	GAZ:00000360	ocean biome	ENVO	ENVO:01000052	31.07	degree	UO	UO:0000185	-64.17	degree	UO	UO:0000185	10	meter	UO	UO:0000008	Sample collection	Single amplified genome (SAG) generation	AG-355-P07	OBI	OBI:0002127	Prochlorococcus sp.	autotrophic
SWC-09	sea water	ENVO	ENVO:00002149		2009-07-14	Atlantic Ocean	GAZ	GAZ:00000360	ocean biome	ENVO	ENVO:01000052	31.07	degree	UO	UO:0000185	-64.17	degree	UO	UO:0000185	10	meter	UO	UO:0000008	Sample collection	Single amplified genome (SAG) generation	AG-355-P11	OBI	OBI:0002127	Prochlorococcus sp.	autotrophic
SWC-09	sea water	ENVO	ENVO:00002149		2009-07-14	Atlantic Ocean	GAZ	GAZ:00000360	ocean biome	ENVO	ENVO:01000052	31.07	degree	UO	UO:0000185	-64.17	degree	UO	UO:0000185	10	meter	UO	UO:0000008	Sample collection	Single amplified genome (SAG) generation	AG-355-P15	OBI	OBI:0002127	Prochlorococcus sp.	autotrophic
SWC-09	sea water	ENVO	ENVO:00002149		2009-07-14	Atlantic Ocean	GAZ	GAZ:00000360	ocean biome	ENVO	ENVO:01000052	31.07	degree	UO	UO:0000185	-64.17	degree	UO	UO:0000185	10	meter	UO	UO:0000008	Sample collection	Single amplified genome (SAG) generation	AG-355-P16	OBI	OBI:0002127	Prochlorococcus sp.	autotrophic
SWC-09	sea water	ENVO	ENVO:00002149		2009-07-14	Atlantic Ocean	GAZ	GAZ:00000360	ocean biome	ENVO	ENVO:01000052	31.07	degree	UO	UO:0000185	-64.17	degree	UO	UO:0000185	10	meter	UO	UO:0000008	Sample collection	Single amplified genome (SAG) generation	AG-355-P18	OBI	OBI:0002127	Prochlorococcus sp.	autotrophic
SWC-09	sea water	ENVO	ENVO:00002149		2009-07-14	Atlantic Ocean	GAZ	GAZ:00000360	ocean biome	ENVO	ENVO:01000052	31.07	degree	UO	UO:0000185	-64.17	degree	UO	UO:0000185	10	meter	UO	UO:0000008	Sample collection	Single amplified genome (SAG) generation	AG-355-P23	OBI	OBI:0002127	Prochlorococcus sp.	autotrophic
SWC-09	sea water	ENVO	ENVO:00002149		2009-07-14	Atlantic Ocean	GAZ	GAZ:00000360	ocean biome	ENVO	ENVO:01000052	31.07	degree	UO	UO:0000185	-64.17	degree	UO	UO:0000185	10	meter	UO	UO:0000008	Sample collection	Single amplified genome (SAG) generation	AG-359-A02	OBI	OBI:0002127	uncultured Pelagibacteraceae bacterium
SWC-09	sea water	ENVO	ENVO:00002149		2009-07-14	Atlantic Ocean	GAZ	GAZ:00000360	ocean biome	ENVO	ENVO:01000052	31.07	degree	UO	UO:0000185	-64.17	degree	UO	UO:0000185	10	meter	UO	UO:0000008	Sample collection	Single amplified genome (SAG) generation	AG-359-A03	OBI	OBI:0002127	uncultured Rhodobacteraceae bacterium
SWC-09	sea water	ENVO	ENVO:00002149		2009-07-14	Atlantic Ocean	GAZ	GAZ:00000360	ocean biome	ENVO	ENVO:01000052	31.07	degree	UO	UO:0000185	-64.17	degree	UO	UO:0000185	10	meter	UO	UO:0000008	Sample collection	Single amplified genome (SAG) generation	AG-359-A04	OBI	OBI:0002127	uncultured Pelagibacteraceae bacterium
SWC-09	sea water	ENVO	ENVO:00002149		2009-07-14	Atlantic Ocean	GAZ	GAZ:00000360	ocean biome	ENVO	ENVO:01000052	31.07	degree	UO	UO:0000185	-64.17	degree	UO	UO:0000185	10	meter	UO	UO:0000008	Sample collection	Single amplified genome (SAG) generation	AG-359-A10	OBI	OBI:0002127	uncultured Bacteria
SWC-09	sea water	ENVO	ENVO:00002149		2009-07-14	Atlantic Ocean	GAZ	GAZ:00000360	ocean biome	ENVO	ENVO:01000052	31.07	degree	UO	UO:0000185	-64.17	degree	UO	UO:0000185	10	meter	UO	UO:0000008	Sample collection	Single amplified genome (SAG) generation	AG-359-A11	OBI	OBI:0002127	uncultured Puniceicoccaceae bacterium
SWC-09	sea water	ENVO	ENVO:00002149		2009-07-14	Atlantic Ocean	GAZ	GAZ:00000360	ocean biome	ENVO	ENVO:01000052	31.07	degree	UO	UO:0000185	-64.17	degree	UO	UO:0000185	10	meter	UO	UO:0000008	Sample collection	Single amplified genome (SAG) generation	AG-359-A16	OBI	OBI:0002127	uncultured Flavobacteriaceae bacterium
SWC-09	sea water	ENVO	ENVO:00002149		2009-07-14	Atlantic Ocean	GAZ	GAZ:00000360	ocean biome	ENVO	ENVO:01000052	31.07	degree	UO	UO:0000185	-64.17	degree	UO	UO:0000185	10	meter	UO	UO:0000008	Sample collection	Single amplified genome (SAG) generation	AG-359-A20	OBI	OBI:0002127	uncultured Oceanospirillaceae bacterium
SWC-09	sea water	ENVO	ENVO:00002149		2009-07-14	Atlantic Ocean	GAZ	GAZ:00000360	ocean biome	ENVO	ENVO:01000052	31.07	degree	UO	UO:0000185	-64.17	degree	UO	UO:0000185	10	meter	UO	UO:0000008	Sample collection	Single amplified genome (SAG) generation	AG-359-A22	OBI	OBI:0002127	uncultured Alphaproteobacteria bacterium
SWC-09	sea water	ENVO	ENVO:00002149		2009-07-14	Atlantic Ocean	GAZ	GAZ:00000360	ocean biome	ENVO	ENVO:01000052	31.07	degree	UO	UO:0000185	-64.17	degree	UO	UO:0000185	10	meter	UO	UO:0000008	Sample collection	Single amplified genome (SAG) generation	AG-359-B02	OBI	OBI:0002127	uncultured Cyanobacteria bacterium
SWC-09	sea water	ENVO	ENVO:00002149		2009-07-14	Atlantic Ocean	GAZ	GAZ:00000360	ocean biome	ENVO	ENVO:01000052	31.07	degree	UO	UO:0000185	-64.17	degree	UO	UO:0000185	10	meter	UO	UO:0000008	Sample collection	Single amplified genome (SAG) generation	AG-359-B04	OBI	OBI:0002127	uncultured Pelagibacteraceae bacterium
SWC-09	sea water	ENVO	ENVO:00002149		2009-07-14	Atlantic Ocean	GAZ	GAZ:00000360	ocean biome	ENVO	ENVO:01000052	31.07	degree	UO	UO:0000185	-64.17	degree	UO	UO:0000185	10	meter	UO	UO:0000008	Sample collection	Single amplified genome (SAG) generation	AG-359-B05	OBI	OBI:0002127	uncultured Pelagibacteraceae bacterium
SWC-09	sea water	ENVO	ENVO:00002149		2009-07-14	Atlantic Ocean	GAZ	GAZ:00000360	ocean biome	ENVO	ENVO:01000052	31.07	degree	UO	UO:0000185	-64.17	degree	UO	UO:0000185	10	meter	UO	UO:0000008	Sample collection	Single amplified genome (SAG) generation	AG-359-B13	OBI	OBI:0002127	uncultured Gammaproteobacteria bacterium
SWC-09	sea water	ENVO	ENVO:00002149		2009-07-14	Atlantic Ocean	GAZ	GAZ:00000360	ocean biome	ENVO	ENVO:01000052	31.07	degree	UO	UO:0000185	-64.17	degree	UO	UO:0000185	10	meter	UO	UO:0000008	Sample collection	Single amplified genome (SAG) generation	AG-359-B15	OBI	OBI:0002127	uncultured Gammaproteobacteria bacterium
SWC-09	sea water	ENVO	ENVO:00002149		2009-07-14	Atlantic Ocean	GAZ	GAZ:00000360	ocean biome	ENVO	ENVO:01000052	31.07	degree	UO	UO:0000185	-64.17	degree	UO	UO:0000185	10	meter	UO	UO:0000008	Sample collection	Single amplified genome (SAG) generation	AG-359-B23	OBI	OBI:0002127	uncultured Gammaproteobacteria bacterium
SWC-09	sea water	ENVO	ENVO:00002149		2009-07-14	Atlantic Ocean	GAZ	GAZ:00000360	ocean biome	ENVO	ENVO:01000052	31.07	degree	UO	UO:0000185	-64.17	degree	UO	UO:0000185	10	meter	UO	UO:0000008	Sample collection	Single amplified genome (SAG) generation	AG-359-C02	OBI	OBI:0002127	uncultured Alphaproteobacteria bacterium
SWC-09	sea water	ENVO	ENVO:00002149		2009-07-14	Atlantic Ocean	GAZ	GAZ:00000360	ocean biome	ENVO	ENVO:01000052	31.07	degree	UO	UO:0000185	-64.17	degree	UO	UO:0000185	10	meter	UO	UO:0000008	Sample collection	Single amplified genome (SAG) generation	AG-359-C06	OBI	OBI:0002127	uncultured Flavobacteriales bacterium
SWC-09	sea water	ENVO	ENVO:00002149		2009-07-14	Atlantic Ocean	GAZ	GAZ:00000360	ocean biome	ENVO	ENVO:01000052	31.07	degree	UO	UO:0000185	-64.17	degree	UO	UO:0000185	10	meter	UO	UO:0000008	Sample collection	Single amplified genome (SAG) generation	AG-359-C09	OBI	OBI:0002127	uncultured Pelagibacteraceae bacterium
SWC-09	sea water	ENVO	ENVO:00002149		2009-07-14	Atlantic Ocean	GAZ	GAZ:00000360	ocean biome	ENVO	ENVO:01000052	31.07	degree	UO	UO:0000185	-64.17	degree	UO	UO:0000185	10	meter	UO	UO:0000008	Sample collection	Single amplified genome (SAG) generation	AG-359-C20	OBI	OBI:0002127	uncultured Rhodospirillaceae bacterium
SWC-09	sea water	ENVO	ENVO:00002149		2009-07-14	Atlantic Ocean	GAZ	GAZ:00000360	ocean biome	ENVO	ENVO:01000052	31.07	degree	UO	UO:0000185	-64.17	degree	UO	UO:0000185	10	meter	UO	UO:0000008	Sample collection	Single amplified genome (SAG) generation	AG-359-D02	OBI	OBI:0002127	uncultured Pelagibacteraceae bacterium
SWC-09	sea water	ENVO	ENVO:00002149		2009-07-14	Atlantic Ocean	GAZ	GAZ:00000360	ocean biome	ENVO	ENVO:01000052	31.07	degree	UO	UO:0000185	-64.17	degree	UO	UO:0000185	10	meter	UO	UO:0000008	Sample collection	Single amplified genome (SAG) generation	AG-359-D06	OBI	OBI:0002127	uncultured Pelagibacteraceae bacterium
SWC-09	sea water	ENVO	ENVO:00002149		2009-07-14	Atlantic Ocean	GAZ	GAZ:00000360	ocean biome	ENVO	ENVO:01000052	31.07	degree	UO	UO:0000185	-64.17	degree	UO	UO:0000185	10	meter	UO	UO:0000008	Sample collection	Single amplified genome (SAG) generation	AG-359-D09	OBI	OBI:0002127	uncultured Pelagibacteraceae bacterium
SWC-09	sea water	ENVO	ENVO:00002149		2009-07-14	Atlantic Ocean	GAZ	GAZ:00000360	ocean biome	ENVO	ENVO:01000052	31.07	degree	UO	UO:0000185	-64.17	degree	UO	UO:0000185	10	meter	UO	UO:0000008	Sample collection	Single amplified genome (SAG) generation	AG-359-D10	OBI	OBI:0002127	uncultured Flavobacteriaceae bacterium
SWC-09	sea water	ENVO	ENVO:00002149		2009-07-14	Atlantic Ocean	GAZ	GAZ:00000360	ocean biome	ENVO	ENVO:01000052	31.07	degree	UO	UO:0000185	-64.17	degree	UO	UO:0000185	10	meter	UO	UO:0000008	Sample collection	Single amplified genome (SAG) generation	AG-359-D14	OBI	OBI:0002127	uncultured Rhodospirillaceae bacterium
SWC-09	sea water	ENVO	ENVO:00002149		2009-07-14	Atlantic Ocean	GAZ	GAZ:00000360	ocean biome	ENVO	ENVO:01000052	31.07	degree	UO	UO:0000185	-64.17	degree	UO	UO:0000185	10	meter	UO	UO:0000008	Sample collection	Single amplified genome (SAG) generation	AG-359-D15	OBI	OBI:0002127	uncultured Gammaproteobacteria bacterium
SWC-09	sea water	ENVO	ENVO:00002149		2009-07-14	Atlantic Ocean	GAZ	GAZ:00000360	ocean biome	ENVO	ENVO:01000052	31.07	degree	UO	UO:0000185	-64.17	degree	UO	UO:0000185	10	meter	UO	UO:0000008	Sample collection	Single amplified genome (SAG) generation	AG-359-D16	OBI	OBI:0002127	uncultured Alphaproteobacteria bacterium
SWC-09	sea water	ENVO	ENVO:00002149		2009-07-14	Atlantic Ocean	GAZ	GAZ:00000360	ocean biome	ENVO	ENVO:01000052	31.07	degree	UO	UO:0000185	-64.17	degree	UO	UO:0000185	10	meter	UO	UO:0000008	Sample collection	Single amplified genome (SAG) generation	AG-359-E04	OBI	OBI:0002127	uncultured Pelagibacteraceae bacterium
SWC-09	sea water	ENVO	ENVO:00002149		2009-07-14	Atlantic Ocean	GAZ	GAZ:00000360	ocean biome	ENVO	ENVO:01000052	31.07	degree	UO	UO:0000185	-64.17	degree	UO	UO:0000185	10	meter	UO	UO:0000008	Sample collection	Single amplified genome (SAG) generation	AG-359-E06	OBI	OBI:0002127	uncultured Pelagibacteraceae bacterium	heterotrophic
SWC-09	sea water	ENVO	ENVO:00002149		2009-07-14	Atlantic Ocean	GAZ	GAZ:00000360	ocean biome	ENVO	ENVO:01000052	31.07	degree	UO	UO:0000185	-64.17	degree	UO	UO:0000185	10	meter	UO	UO:0000008	Sample collection	Single amplified genome (SAG) generation	AG-359-E07	OBI	OBI:0002127	uncultured Pelagibacteraceae bacterium
SWC-09	sea water	ENVO	ENVO:00002149		2009-07-14	Atlantic Ocean	GAZ	GAZ:00000360	ocean biome	ENVO	ENVO:01000052	31.07	degree	UO	UO:0000185	-64.17	degree	UO	UO:0000185	10	meter	UO	UO:0000008	Sample collection	Single amplified genome (SAG) generation	AG-359-E08	OBI	OBI:0002127	uncultured Pelagibacteraceae bacterium
SWC-09	sea water	ENVO	ENVO:00002149		2009-07-14	Atlantic Ocean	GAZ	GAZ:00000360	ocean biome	ENVO	ENVO:01000052	31.07	degree	UO	UO:0000185	-64.17	degree	UO	UO:0000185	10	meter	UO	UO:0000008	Sample collection	Single amplified genome (SAG) generation	AG-359-E10	OBI	OBI:0002127	uncultured Pelagibacteraceae bacterium
SWC-09	sea water	ENVO	ENVO:00002149		2009-07-14	Atlantic Ocean	GAZ	GAZ:00000360	ocean biome	ENVO	ENVO:01000052	31.07	degree	UO	UO:0000185	-64.17	degree	UO	UO:0000185	10	meter	UO	UO:0000008	Sample collection	Single amplified genome (SAG) generation	AG-359-E11	OBI	OBI:0002127	uncultured Gammaproteobacteria bacterium
SWC-09	sea water	ENVO	ENVO:00002149		2009-07-14	Atlantic Ocean	GAZ	GAZ:00000360	ocean biome	ENVO	ENVO:01000052	31.07	degree	UO	UO:0000185	-64.17	degree	UO	UO:0000185	10	meter	UO	UO:0000008	Sample collection	Single amplified genome (SAG) generation	AG-359-E17	OBI	OBI:0002127	uncultured Rhodobacteraceae bacterium
SWC-09	sea water	ENVO	ENVO:00002149		2009-07-14	Atlantic Ocean	GAZ	GAZ:00000360	ocean biome	ENVO	ENVO:01000052	31.07	degree	UO	UO:0000185	-64.17	degree	UO	UO:0000185	10	meter	UO	UO:0000008	Sample collection	Single amplified genome (SAG) generation	AG-359-E18	OBI	OBI:0002127	uncultured Gammaproteobacteria bacterium
SWC-09	sea water	ENVO	ENVO:00002149		2009-07-14	Atlantic Ocean	GAZ	GAZ:00000360	ocean biome	ENVO	ENVO:01000052	31.07	degree	UO	UO:0000185	-64.17	degree	UO	UO:0000185	10	meter	UO	UO:0000008	Sample collection	Single amplified genome (SAG) generation	AG-359-E19	OBI	OBI:0002127	uncultured Pelagibacteraceae bacterium
SWC-09	sea water	ENVO	ENVO:00002149		2009-07-14	Atlantic Ocean	GAZ	GAZ:00000360	ocean biome	ENVO	ENVO:01000052	31.07	degree	UO	UO:0000185	-64.17	degree	UO	UO:0000185	10	meter	UO	UO:0000008	Sample collection	Single amplified genome (SAG) generation	AG-359-E20	OBI	OBI:0002127	uncultured Pelagibacteraceae bacterium
SWC-09	sea water	ENVO	ENVO:00002149		2009-07-14	Atlantic Ocean	GAZ	GAZ:00000360	ocean biome	ENVO	ENVO:01000052	31.07	degree	UO	UO:0000185	-64.17	degree	UO	UO:0000185	10	meter	UO	UO:0000008	Sample collection	Single amplified genome (SAG) generation	AG-359-E22	OBI	OBI:0002127	uncultured Cyanobacteria bacterium
SWC-09	sea water	ENVO	ENVO:00002149		2009-07-14	Atlantic Ocean	GAZ	GAZ:00000360	ocean biome	ENVO	ENVO:01000052	31.07	degree	UO	UO:0000185	-64.17	degree	UO	UO:0000185	10	meter	UO	UO:0000008	Sample collection	Single amplified genome (SAG) generation	AG-359-E23	OBI	OBI:0002127	uncultured Gammaproteobacteria bacterium
SWC-09	sea water	ENVO	ENVO:00002149		2009-07-14	Atlantic Ocean	GAZ	GAZ:00000360	ocean biome	ENVO	ENVO:01000052	31.07	degree	UO	UO:0000185	-64.17	degree	UO	UO:0000185	10	meter	UO	UO:0000008	Sample collection	Single amplified genome (SAG) generation	AG-359-F03	OBI	OBI:0002127	uncultured Flavobacteriaceae bacterium
SWC-09	sea water	ENVO	ENVO:00002149		2009-07-14	Atlantic Ocean	GAZ	GAZ:00000360	ocean biome	ENVO	ENVO:01000052	31.07	degree	UO	UO:0000185	-64.17	degree	UO	UO:0000185	10	meter	UO	UO:0000008	Sample collection	Single amplified genome (SAG) generation	AG-359-F04	OBI	OBI:0002127	uncultured Pelagibacteraceae bacterium
SWC-09	sea water	ENVO	ENVO:00002149		2009-07-14	Atlantic Ocean	GAZ	GAZ:00000360	ocean biome	ENVO	ENVO:01000052	31.07	degree	UO	UO:0000185	-64.17	degree	UO	UO:0000185	10	meter	UO	UO:0000008	Sample collection	Single amplified genome (SAG) generation	AG-359-F09	OBI	OBI:0002127	uncultured Rhodospirillaceae bacterium
SWC-09	sea water	ENVO	ENVO:00002149		2009-07-14	Atlantic Ocean	GAZ	GAZ:00000360	ocean biome	ENVO	ENVO:01000052	31.07	degree	UO	UO:0000185	-64.17	degree	UO	UO:0000185	10	meter	UO	UO:0000008	Sample collection	Single amplified genome (SAG) generation	AG-359-F11	OBI	OBI:0002127	uncultured Gammaproteobacteria bacterium
SWC-09	sea water	ENVO	ENVO:00002149		2009-07-14	Atlantic Ocean	GAZ	GAZ:00000360	ocean biome	ENVO	ENVO:01000052	31.07	degree	UO	UO:0000185	-64.17	degree	UO	UO:0000185	10	meter	UO	UO:0000008	Sample collection	Single amplified genome (SAG) generation	AG-359-F14	OBI	OBI:0002127	uncultured Pelagibacteraceae bacterium
SWC-09	sea water	ENVO	ENVO:00002149		2009-07-14	Atlantic Ocean	GAZ	GAZ:00000360	ocean biome	ENVO	ENVO:01000052	31.07	degree	UO	UO:0000185	-64.17	degree	UO	UO:0000185	10	meter	UO	UO:0000008	Sample collection	Single amplified genome (SAG) generation	AG-359-F16	OBI	OBI:0002127	uncultured Cyanobacteria bacterium
SWC-09	sea water	ENVO	ENVO:00002149		2009-07-14	Atlantic Ocean	GAZ	GAZ:00000360	ocean biome	ENVO	ENVO:01000052	31.07	degree	UO	UO:0000185	-64.17	degree	UO	UO:0000185	10	meter	UO	UO:0000008	Sample collection	Single amplified genome (SAG) generation	AG-359-F18	OBI	OBI:0002127	uncultured Alphaproteobacteria bacterium
SWC-09	sea water	ENVO	ENVO:00002149		2009-07-14	Atlantic Ocean	GAZ	GAZ:00000360	ocean biome	ENVO	ENVO:01000052	31.07	degree	UO	UO:0000185	-64.17	degree	UO	UO:0000185	10	meter	UO	UO:0000008	Sample collection	Single amplified genome (SAG) generation	AG-359-F20	OBI	OBI:0002127	uncultured Gammaproteobacteria bacterium
SWC-09	sea water	ENVO	ENVO:00002149		2009-07-14	Atlantic Ocean	GAZ	GAZ:00000360	ocean biome	ENVO	ENVO:01000052	31.07	degree	UO	UO:0000185	-64.17	degree	UO	UO:0000185	10	meter	UO	UO:0000008	Sample collection	Single amplified genome (SAG) generation	AG-359-G04	OBI	OBI:0002127	uncultured Pelagibacteraceae bacterium
SWC-09	sea water	ENVO	ENVO:00002149		2009-07-14	Atlantic Ocean	GAZ	GAZ:00000360	ocean biome	ENVO	ENVO:01000052	31.07	degree	UO	UO:0000185	-64.17	degree	UO	UO:0000185	10	meter	UO	UO:0000008	Sample collection	Single amplified genome (SAG) generation	AG-359-G09	OBI	OBI:0002127	uncultured Alphaproteobacteria bacterium
SWC-09	sea water	ENVO	ENVO:00002149		2009-07-14	Atlantic Ocean	GAZ	GAZ:00000360	ocean biome	ENVO	ENVO:01000052	31.07	degree	UO	UO:0000185	-64.17	degree	UO	UO:0000185	10	meter	UO	UO:0000008	Sample collection	Single amplified genome (SAG) generation	AG-359-G11	OBI	OBI:0002127	uncultured Gammaproteobacteria bacterium
SWC-09	sea water	ENVO	ENVO:00002149		2009-07-14	Atlantic Ocean	GAZ	GAZ:00000360	ocean biome	ENVO	ENVO:01000052	31.07	degree	UO	UO:0000185	-64.17	degree	UO	UO:0000185	10	meter	UO	UO:0000008	Sample collection	Single amplified genome (SAG) generation	AG-359-G13	OBI	OBI:0002127	uncultured Pelagibacteraceae bacterium
SWC-09	sea water	ENVO	ENVO:00002149		2009-07-14	Atlantic Ocean	GAZ	GAZ:00000360	ocean biome	ENVO	ENVO:01000052	31.07	degree	UO	UO:0000185	-64.17	degree	UO	UO:0000185	10	meter	UO	UO:0000008	Sample collection	Single amplified genome (SAG) generation	AG-359-G17	OBI	OBI:0002127	uncultured Pelagibacteraceae bacterium
SWC-09	sea water	ENVO	ENVO:00002149		2009-07-14	Atlantic Ocean	GAZ	GAZ:00000360	ocean biome	ENVO	ENVO:01000052	31.07	degree	UO	UO:0000185	-64.17	degree	UO	UO:0000185	10	meter	UO	UO:0000008	Sample collection	Single amplified genome (SAG) generation	AG-359-G18	OBI	OBI:0002127	uncultured Pelagibacteraceae bacterium
SWC-09	sea water	ENVO	ENVO:00002149		2009-07-14	Atlantic Ocean	GAZ	GAZ:00000360	ocean biome	ENVO	ENVO:01000052	31.07	degree	UO	UO:0000185	-64.17	degree	UO	UO:0000185	10	meter	UO	UO:0000008	Sample collection	Single amplified genome (SAG) generation	AG-359-G22	OBI	OBI:0002127	uncultured Pelagibacteraceae bacterium
SWC-09	sea water	ENVO	ENVO:00002149		2009-07-14	Atlantic Ocean	GAZ	GAZ:00000360	ocean biome	ENVO	ENVO:01000052	31.07	degree	UO	UO:0000185	-64.17	degree	UO	UO:0000185	10	meter	UO	UO:0000008	Sample collection	Single amplified genome (SAG) generation	AG-359-G23	OBI	OBI:0002127	uncultured Gammaproteobacteria bacterium
SWC-09	sea water	ENVO	ENVO:00002149		2009-07-14	Atlantic Ocean	GAZ	GAZ:00000360	ocean biome	ENVO	ENVO:01000052	31.07	degree	UO	UO:0000185	-64.17	degree	UO	UO:0000185	10	meter	UO	UO:0000008	Sample collection	Single amplified genome (SAG) generation	AG-359-I03	OBI	OBI:0002127	uncultured Alphaproteobacteria bacterium
SWC-09	sea water	ENVO	ENVO:00002149		2009-07-14	Atlantic Ocean	GAZ	GAZ:00000360	ocean biome	ENVO	ENVO:01000052	31.07	degree	UO	UO:0000185	-64.17	degree	UO	UO:0000185	10	meter	UO	UO:0000008	Sample collection	Single amplified genome (SAG) generation	AG-359-I09	OBI	OBI:0002127	uncultured Pelagibacteraceae bacterium
SWC-09	sea water	ENVO	ENVO:00002149		2009-07-14	Atlantic Ocean	GAZ	GAZ:00000360	ocean biome	ENVO	ENVO:01000052	31.07	degree	UO	UO:0000185	-64.17	degree	UO	UO:0000185	10	meter	UO	UO:0000008	Sample collection	Single amplified genome (SAG) generation	AG-359-I11	OBI	OBI:0002127	uncultured Gammaproteobacteria bacterium
SWC-09	sea water	ENVO	ENVO:00002149		2009-07-14	Atlantic Ocean	GAZ	GAZ:00000360	ocean biome	ENVO	ENVO:01000052	31.07	degree	UO	UO:0000185	-64.17	degree	UO	UO:0000185	10	meter	UO	UO:0000008	Sample collection	Single amplified genome (SAG) generation	AG-359-I14	OBI	OBI:0002127	uncultured Pelagibacteraceae bacterium
SWC-09	sea water	ENVO	ENVO:00002149		2009-07-14	Atlantic Ocean	GAZ	GAZ:00000360	ocean biome	ENVO	ENVO:01000052	31.07	degree	UO	UO:0000185	-64.17	degree	UO	UO:0000185	10	meter	UO	UO:0000008	Sample collection	Single amplified genome (SAG) generation	AG-359-I17	OBI	OBI:0002127	uncultured Pelagibacteraceae bacterium
SWC-09	sea water	ENVO	ENVO:00002149		2009-07-14	Atlantic Ocean	GAZ	GAZ:00000360	ocean biome	ENVO	ENVO:01000052	31.07	degree	UO	UO:0000185	-64.17	degree	UO	UO:0000185	10	meter	UO	UO:0000008	Sample collection	Single amplified genome (SAG) generation	AG-359-I22	OBI	OBI:0002127	uncultured Flavobacteriaceae bacterium
SWC-09	sea water	ENVO	ENVO:00002149		2009-07-14	Atlantic Ocean	GAZ	GAZ:00000360	ocean biome	ENVO	ENVO:01000052	31.07	degree	UO	UO:0000185	-64.17	degree	UO	UO:0000185	10	meter	UO	UO:0000008	Sample collection	Single amplified genome (SAG) generation	AG-359-I23	OBI	OBI:0002127	uncultured Rhodobacteraceae bacterium
SWC-09	sea water	ENVO	ENVO:00002149		2009-07-14	Atlantic Ocean	GAZ	GAZ:00000360	ocean biome	ENVO	ENVO:01000052	31.07	degree	UO	UO:0000185	-64.17	degree	UO	UO:0000185	10	meter	UO	UO:0000008	Sample collection	Single amplified genome (SAG) generation	AG-359-J04	OBI	OBI:0002127	uncultured Gammaproteobacteria bacterium
SWC-09	sea water	ENVO	ENVO:00002149		2009-07-14	Atlantic Ocean	GAZ	GAZ:00000360	ocean biome	ENVO	ENVO:01000052	31.07	degree	UO	UO:0000185	-64.17	degree	UO	UO:0000185	10	meter	UO	UO:0000008	Sample collection	Single amplified genome (SAG) generation	AG-359-J05	OBI	OBI:0002127	uncultured Gammaproteobacteria bacterium
SWC-09	sea water	ENVO	ENVO:00002149		2009-07-14	Atlantic Ocean	GAZ	GAZ:00000360	ocean biome	ENVO	ENVO:01000052	31.07	degree	UO	UO:0000185	-64.17	degree	UO	UO:0000185	10	meter	UO	UO:0000008	Sample collection	Single amplified genome (SAG) generation	AG-359-J06	OBI	OBI:0002127	uncultured Pelagibacteraceae bacterium
SWC-09	sea water	ENVO	ENVO:00002149		2009-07-14	Atlantic Ocean	GAZ	GAZ:00000360	ocean biome	ENVO	ENVO:01000052	31.07	degree	UO	UO:0000185	-64.17	degree	UO	UO:0000185	10	meter	UO	UO:0000008	Sample collection	Single amplified genome (SAG) generation	AG-359-J09	OBI	OBI:0002127	uncultured Rhodobacteraceae bacterium
SWC-09	sea water	ENVO	ENVO:00002149		2009-07-14	Atlantic Ocean	GAZ	GAZ:00000360	ocean biome	ENVO	ENVO:01000052	31.07	degree	UO	UO:0000185	-64.17	degree	UO	UO:0000185	10	meter	UO	UO:0000008	Sample collection	Single amplified genome (SAG) generation	AG-359-J10	OBI	OBI:0002127	uncultured Pelagibacteraceae bacterium
SWC-09	sea water	ENVO	ENVO:00002149		2009-07-14	Atlantic Ocean	GAZ	GAZ:00000360	ocean biome	ENVO	ENVO:01000052	31.07	degree	UO	UO:0000185	-64.17	degree	UO	UO:0000185	10	meter	UO	UO:0000008	Sample collection	Single amplified genome (SAG) generation	AG-359-J11	OBI	OBI:0002127	uncultured Gammaproteobacteria bacterium
SWC-09	sea water	ENVO	ENVO:00002149		2009-07-14	Atlantic Ocean	GAZ	GAZ:00000360	ocean biome	ENVO	ENVO:01000052	31.07	degree	UO	UO:0000185	-64.17	degree	UO	UO:0000185	10	meter	UO	UO:0000008	Sample collection	Single amplified genome (SAG) generation	AG-359-J14	OBI	OBI:0002127	uncultured Gammaproteobacteria bacterium
SWC-09	sea water	ENVO	ENVO:00002149		2009-07-14	Atlantic Ocean	GAZ	GAZ:00000360	ocean biome	ENVO	ENVO:01000052	31.07	degree	UO	UO:0000185	-64.17	degree	UO	UO:0000185	10	meter	UO	UO:0000008	Sample collection	Single amplified genome (SAG) generation	AG-359-J18	OBI	OBI:0002127	uncultured Pelagibacteraceae bacterium
SWC-09	sea water	ENVO	ENVO:00002149		2009-07-14	Atlantic Ocean	GAZ	GAZ:00000360	ocean biome	ENVO	ENVO:01000052	31.07	degree	UO	UO:0000185	-64.17	degree	UO	UO:0000185	10	meter	UO	UO:0000008	Sample collection	Single amplified genome (SAG) generation	AG-359-J23	OBI	OBI:0002127	uncultured Gammaproteobacteria bacterium
SWC-09	sea water	ENVO	ENVO:00002149		2009-07-14	Atlantic Ocean	GAZ	GAZ:00000360	ocean biome	ENVO	ENVO:01000052	31.07	degree	UO	UO:0000185	-64.17	degree	UO	UO:0000185	10	meter	UO	UO:0000008	Sample collection	Single amplified genome (SAG) generation	AG-359-K02	OBI	OBI:0002127	uncultured Gammaproteobacteria bacterium
SWC-09	sea water	ENVO	ENVO:00002149		2009-07-14	Atlantic Ocean	GAZ	GAZ:00000360	ocean biome	ENVO	ENVO:01000052	31.07	degree	UO	UO:0000185	-64.17	degree	UO	UO:0000185	10	meter	UO	UO:0000008	Sample collection	Single amplified genome (SAG) generation	AG-359-K03	OBI	OBI:0002127	uncultured Gammaproteobacteria bacterium
SWC-09	sea water	ENVO	ENVO:00002149		2009-07-14	Atlantic Ocean	GAZ	GAZ:00000360	ocean biome	ENVO	ENVO:01000052	31.07	degree	UO	UO:0000185	-64.17	degree	UO	UO:0000185	10	meter	UO	UO:0000008	Sample collection	Single amplified genome (SAG) generation	AG-359-K05	OBI	OBI:0002127	uncultured Pelagibacteraceae bacterium
SWC-09	sea water	ENVO	ENVO:00002149		2009-07-14	Atlantic Ocean	GAZ	GAZ:00000360	ocean biome	ENVO	ENVO:01000052	31.07	degree	UO	UO:0000185	-64.17	degree	UO	UO:0000185	10	meter	UO	UO:0000008	Sample collection	Single amplified genome (SAG) generation	AG-359-K09	OBI	OBI:0002127	uncultured Alphaproteobacteria bacterium
SWC-09	sea water	ENVO	ENVO:00002149		2009-07-14	Atlantic Ocean	GAZ	GAZ:00000360	ocean biome	ENVO	ENVO:01000052	31.07	degree	UO	UO:0000185	-64.17	degree	UO	UO:0000185	10	meter	UO	UO:0000008	Sample collection	Single amplified genome (SAG) generation	AG-359-K10	OBI	OBI:0002127	uncultured Gammaproteobacteria bacterium
SWC-09	sea water	ENVO	ENVO:00002149		2009-07-14	Atlantic Ocean	GAZ	GAZ:00000360	ocean biome	ENVO	ENVO:01000052	31.07	degree	UO	UO:0000185	-64.17	degree	UO	UO:0000185	10	meter	UO	UO:0000008	Sample collection	Single amplified genome (SAG) generation	AG-359-K11	OBI	OBI:0002127	uncultured Gammaproteobacteria bacterium
SWC-09	sea water	ENVO	ENVO:00002149		2009-07-14	Atlantic Ocean	GAZ	GAZ:00000360	ocean biome	ENVO	ENVO:01000052	31.07	degree	UO	UO:0000185	-64.17	degree	UO	UO:0000185	10	meter	UO	UO:0000008	Sample collection	Single amplified genome (SAG) generation	AG-359-K16	OBI	OBI:0002127	uncultured Pelagibacteraceae bacterium
SWC-09	sea water	ENVO	ENVO:00002149		2009-07-14	Atlantic Ocean	GAZ	GAZ:00000360	ocean biome	ENVO	ENVO:01000052	31.07	degree	UO	UO:0000185	-64.17	degree	UO	UO:0000185	10	meter	UO	UO:0000008	Sample collection	Single amplified genome (SAG) generation	AG-359-K20	OBI	OBI:0002127	uncultured Gammaproteobacteria bacterium
SWC-09	sea water	ENVO	ENVO:00002149		2009-07-14	Atlantic Ocean	GAZ	GAZ:00000360	ocean biome	ENVO	ENVO:01000052	31.07	degree	UO	UO:0000185	-64.17	degree	UO	UO:0000185	10	meter	UO	UO:0000008	Sample collection	Single amplified genome (SAG) generation	AG-359-K21	OBI	OBI:0002127	uncultured Gammaproteobacteria bacterium
SWC-09	sea water	ENVO	ENVO:00002149		2009-07-14	Atlantic Ocean	GAZ	GAZ:00000360	ocean biome	ENVO	ENVO:01000052	31.07	degree	UO	UO:0000185	-64.17	degree	UO	UO:0000185	10	meter	UO	UO:0000008	Sample collection	Single amplified genome (SAG) generation	AG-359-K22	OBI	OBI:0002127	uncultured Bacteria
SWC-09	sea water	ENVO	ENVO:00002149		2009-07-14	Atlantic Ocean	GAZ	GAZ:00000360	ocean biome	ENVO	ENVO:01000052	31.07	degree	UO	UO:0000185	-64.17	degree	UO	UO:0000185	10	meter	UO	UO:0000008	Sample collection	Single amplified genome (SAG) generation	AG-359-L02	OBI	OBI:0002127	uncultured Alphaproteobacteria bacterium
SWC-09	sea water	ENVO	ENVO:00002149		2009-07-14	Atlantic Ocean	GAZ	GAZ:00000360	ocean biome	ENVO	ENVO:01000052	31.07	degree	UO	UO:0000185	-64.17	degree	UO	UO:0000185	10	meter	UO	UO:0000008	Sample collection	Single amplified genome (SAG) generation	AG-359-L07	OBI	OBI:0002127	uncultured Alphaproteobacteria bacterium
SWC-09	sea water	ENVO	ENVO:00002149		2009-07-14	Atlantic Ocean	GAZ	GAZ:00000360	ocean biome	ENVO	ENVO:01000052	31.07	degree	UO	UO:0000185	-64.17	degree	UO	UO:0000185	10	meter	UO	UO:0000008	Sample collection	Single amplified genome (SAG) generation	AG-359-L15	OBI	OBI:0002127	uncultured Rhodobacteraceae bacterium
SWC-09	sea water	ENVO	ENVO:00002149		2009-07-14	Atlantic Ocean	GAZ	GAZ:00000360	ocean biome	ENVO	ENVO:01000052	31.07	degree	UO	UO:0000185	-64.17	degree	UO	UO:0000185	10	meter	UO	UO:0000008	Sample collection	Single amplified genome (SAG) generation	AG-359-L19	OBI	OBI:0002127	uncultured Gammaproteobacteria bacterium
SWC-09	sea water	ENVO	ENVO:00002149		2009-07-14	Atlantic Ocean	GAZ	GAZ:00000360	ocean biome	ENVO	ENVO:01000052	31.07	degree	UO	UO:0000185	-64.17	degree	UO	UO:0000185	10	meter	UO	UO:0000008	Sample collection	Single amplified genome (SAG) generation	AG-359-L20	OBI	OBI:0002127	uncultured Cyanobacteria bacterium
SWC-09	sea water	ENVO	ENVO:00002149		2009-07-14	Atlantic Ocean	GAZ	GAZ:00000360	ocean biome	ENVO	ENVO:01000052	31.07	degree	UO	UO:0000185	-64.17	degree	UO	UO:0000185	10	meter	UO	UO:0000008	Sample collection	Single amplified genome (SAG) generation	AG-359-L21	OBI	OBI:0002127	uncultured Rhodobacteraceae bacterium
SWC-09	sea water	ENVO	ENVO:00002149		2009-07-14	Atlantic Ocean	GAZ	GAZ:00000360	ocean biome	ENVO	ENVO:01000052	31.07	degree	UO	UO:0000185	-64.17	degree	UO	UO:0000185	10	meter	UO	UO:0000008	Sample collection	Single amplified genome (SAG) generation	AG-359-M07	OBI	OBI:0002127	uncultured Flavobacteriaceae bacterium
SWC-09	sea water	ENVO	ENVO:00002149		2009-07-14	Atlantic Ocean	GAZ	GAZ:00000360	ocean biome	ENVO	ENVO:01000052	31.07	degree	UO	UO:0000185	-64.17	degree	UO	UO:0000185	10	meter	UO	UO:0000008	Sample collection	Single amplified genome (SAG) generation	AG-359-M08	OBI	OBI:0002127	uncultured Cyanobacteria bacterium
SWC-09	sea water	ENVO	ENVO:00002149		2009-07-14	Atlantic Ocean	GAZ	GAZ:00000360	ocean biome	ENVO	ENVO:01000052	31.07	degree	UO	UO:0000185	-64.17	degree	UO	UO:0000185	10	meter	UO	UO:0000008	Sample collection	Single amplified genome (SAG) generation	AG-359-M21	OBI	OBI:0002127	uncultured Pelagibacteraceae bacterium
SWC-09	sea water	ENVO	ENVO:00002149		2009-07-14	Atlantic Ocean	GAZ	GAZ:00000360	ocean biome	ENVO	ENVO:01000052	31.07	degree	UO	UO:0000185	-64.17	degree	UO	UO:0000185	10	meter	UO	UO:0000008	Sample collection	Single amplified genome (SAG) generation	AG-359-N03	OBI	OBI:0002127	uncultured Pelagibacteraceae bacterium
SWC-09	sea water	ENVO	ENVO:00002149		2009-07-14	Atlantic Ocean	GAZ	GAZ:00000360	ocean biome	ENVO	ENVO:01000052	31.07	degree	UO	UO:0000185	-64.17	degree	UO	UO:0000185	10	meter	UO	UO:0000008	Sample collection	Single amplified genome (SAG) generation	AG-359-N04	OBI	OBI:0002127	uncultured Proteobacteria bacterium
[truncated: 3,747 more rows]
