# Supplementary material for: Single cell genomes of Prochlorococcus, Synechococcus, and sympatric microbes from diverse marine environments
Source: Sci Data. 2018 Sep 4;5:180154. doi: 10.1038/sdata.2018.154 (PMC6122165; doi:10.1038/sdata.2018.154)
Supplement: Supplementary file 1 [file sdata2018154-isa1.zip › a_assay1.txt]

Sample Name	Protocol REF	Assay Name	Raw Data File	Comment[Data Repository]	Comment[Data Record Accession]	Comment[Data Record URI]
AG-388-A01	Marker gene screening	AG-388-A01_Assay_1	MG666579	GenBank	MG666579	http://identifiers.org/insdc/MG666579
AG-388-A03	Marker gene screening	AG-388-A03_Assay_1	MG666580	GenBank	MG666580	http://identifiers.org/insdc/MG666580
AG-388-A04	Marker gene screening	AG-388-A04_Assay_1	MG666581	GenBank	MG666581	http://identifiers.org/insdc/MG666581
AG-388-A08	Marker gene screening	AG-388-A08_Assay_1	MG666582	GenBank	MG666582	http://identifiers.org/insdc/MG666582
AG-388-A14	Marker gene screening	AG-388-A14_Assay_1	MG666583	GenBank	MG666583	http://identifiers.org/insdc/MG666583
AG-388-A15	Marker gene screening	AG-388-A15_Assay_1	MG666584	GenBank	MG666584	http://identifiers.org/insdc/MG666584
AG-388-A17	Marker gene screening	AG-388-A17_Assay_1	MG666585	GenBank	MG666585	http://identifiers.org/insdc/MG666585
AG-388-A18	Marker gene screening	AG-388-A18_Assay_1	MG666586	GenBank	MG666586	http://identifiers.org/insdc/MG666586
AG-388-A21	Marker gene screening	AG-388-A21_Assay_1	MG666587	GenBank	MG666587	http://identifiers.org/insdc/MG666587
AG-388-A23	Marker gene screening	AG-388-A23_Assay_1	MG666588	GenBank	MG666588	http://identifiers.org/insdc/MG666588
AG-388-B02	Marker gene screening	AG-388-B02_Assay_1	MG666589	GenBank	MG666589	http://identifiers.org/insdc/MG666589
AG-388-B05	Marker gene screening	AG-388-B05_Assay_1	MG666590	GenBank	MG666590	http://identifiers.org/insdc/MG666590
AG-388-B07	Marker gene screening	AG-388-B07_Assay_1	MG666591	GenBank	MG666591	http://identifiers.org/insdc/MG666591
AG-388-B10	Marker gene screening	AG-388-B10_Assay_1	MG666592	GenBank	MG666592	http://identifiers.org/insdc/MG666592
AG-388-B11	Marker gene screening	AG-388-B11_Assay_1	MG666593	GenBank	MG666593	http://identifiers.org/insdc/MG666593
AG-388-B13	Marker gene screening	AG-388-B13_Assay_1	MG666594	GenBank	MG666594	http://identifiers.org/insdc/MG666594
AG-388-B15	Marker gene screening	AG-388-B15_Assay_1	MG666595	GenBank	MG666595	http://identifiers.org/insdc/MG666595
AG-388-B16	Marker gene screening	AG-388-B16_Assay_1	MG666596	GenBank	MG666596	http://identifiers.org/insdc/MG666596
AG-388-B17	Marker gene screening	AG-388-B17_Assay_1	MG666597	GenBank	MG666597	http://identifiers.org/insdc/MG666597
AG-388-B18	Marker gene screening	AG-388-B18_Assay_1	MG666598	GenBank	MG666598	http://identifiers.org/insdc/MG666598
AG-388-B19	Marker gene screening	AG-388-B19_Assay_1	MG666599	GenBank	MG666599	http://identifiers.org/insdc/MG666599
AG-388-B20	Marker gene screening	AG-388-B20_Assay_1	MG666600	GenBank	MG666600	http://identifiers.org/insdc/MG666600
AG-388-B21	Marker gene screening	AG-388-B21_Assay_1	MG666601	GenBank	MG666601	http://identifiers.org/insdc/MG666601
AG-388-C02	Marker gene screening	AG-388-C02_Assay_1	MG666602	GenBank	MG666602	http://identifiers.org/insdc/MG666602
AG-388-C03	Marker gene screening	AG-388-C03_Assay_1	MG666603	GenBank	MG666603	http://identifiers.org/insdc/MG666603
AG-388-C08	Marker gene screening	AG-388-C08_Assay_1	MG666604	GenBank	MG666604	http://identifiers.org/insdc/MG666604
AG-388-C09	Marker gene screening	AG-388-C09_Assay_1	MG666605	GenBank	MG666605	http://identifiers.org/insdc/MG666605
AG-388-C11	Marker gene screening	AG-388-C11_Assay_1	MG666606	GenBank	MG666606	http://identifiers.org/insdc/MG666606
AG-388-C13	Marker gene screening	AG-388-C13_Assay_1	MG666607	GenBank	MG666607	http://identifiers.org/insdc/MG666607
AG-388-C17	Marker gene screening	AG-388-C17_Assay_1	MG666608	GenBank	MG666608	http://identifiers.org/insdc/MG666608
AG-388-C18	Marker gene screening	AG-388-C18_Assay_1	MG666609	GenBank	MG666609	http://identifiers.org/insdc/MG666609
AG-388-C21	Marker gene screening	AG-388-C21_Assay_1	MG666610	GenBank	MG666610	http://identifiers.org/insdc/MG666610
AG-388-D03	Marker gene screening	AG-388-D03_Assay_1	MG666611	GenBank	MG666611	http://identifiers.org/insdc/MG666611
AG-388-D04	Marker gene screening	AG-388-D04_Assay_1	MG666612	GenBank	MG666612	http://identifiers.org/insdc/MG666612
AG-388-D06	Marker gene screening	AG-388-D06_Assay_1	MG666613	GenBank	MG666613	http://identifiers.org/insdc/MG666613
AG-388-D10	Marker gene screening	AG-388-D10_Assay_1	MG666614	GenBank	MG666614	http://identifiers.org/insdc/MG666614
AG-388-D11	Marker gene screening	AG-388-D11_Assay_1	MG666615	GenBank	MG666615	http://identifiers.org/insdc/MG666615
AG-388-D13	Marker gene screening	AG-388-D13_Assay_1	MG666616	GenBank	MG666616	http://identifiers.org/insdc/MG666616
AG-388-D15	Marker gene screening	AG-388-D15_Assay_1	MG666617	GenBank	MG666617	http://identifiers.org/insdc/MG666617
AG-388-D16	Marker gene screening	AG-388-D16_Assay_1	MG666618	GenBank	MG666618	http://identifiers.org/insdc/MG666618
AG-388-D17	Marker gene screening	AG-388-D17_Assay_1	MG666619	GenBank	MG666619	http://identifiers.org/insdc/MG666619
AG-388-D21	Marker gene screening	AG-388-D21_Assay_1	MG666620	GenBank	MG666620	http://identifiers.org/insdc/MG666620
AG-388-D23	Marker gene screening	AG-388-D23_Assay_1	MG666621	GenBank	MG666621	http://identifiers.org/insdc/MG666621
AG-388-E04	Marker gene screening	AG-388-E04_Assay_1	MG666622	GenBank	MG666622	http://identifiers.org/insdc/MG666622
AG-388-E07	Marker gene screening	AG-388-E07_Assay_1	MG666623	GenBank	MG666623	http://identifiers.org/insdc/MG666623
AG-388-E08	Marker gene screening	AG-388-E08_Assay_1	MG666624	GenBank	MG666624	http://identifiers.org/insdc/MG666624
AG-388-E10	Marker gene screening	AG-388-E10_Assay_1	MG666625	GenBank	MG666625	http://identifiers.org/insdc/MG666625
AG-388-E11	Marker gene screening	AG-388-E11_Assay_1	MG666626	GenBank	MG666626	http://identifiers.org/insdc/MG666626
AG-388-E13	Marker gene screening	AG-388-E13_Assay_1	MG666627	GenBank	MG666627	http://identifiers.org/insdc/MG666627
AG-388-E18	Marker gene screening	AG-388-E18_Assay_1	MG666628	GenBank	MG666628	http://identifiers.org/insdc/MG666628
AG-388-E20	Marker gene screening	AG-388-E20_Assay_1	MG666629	GenBank	MG666629	http://identifiers.org/insdc/MG666629
AG-388-E21	Marker gene screening	AG-388-E21_Assay_1	MG666630	GenBank	MG666630	http://identifiers.org/insdc/MG666630
AG-388-E23	Marker gene screening	AG-388-E23_Assay_1	MG666631	GenBank	MG666631	http://identifiers.org/insdc/MG666631
AG-388-F04	Marker gene screening	AG-388-F04_Assay_1	MG666632	GenBank	MG666632	http://identifiers.org/insdc/MG666632
AG-388-F08	Marker gene screening	AG-388-F08_Assay_1	MG666633	GenBank	MG666633	http://identifiers.org/insdc/MG666633
AG-388-F09	Marker gene screening	AG-388-F09_Assay_1	MG666634	GenBank	MG666634	http://identifiers.org/insdc/MG666634
AG-388-F11	Marker gene screening	AG-388-F11_Assay_1	MG666635	GenBank	MG666635	http://identifiers.org/insdc/MG666635
AG-388-F14	Marker gene screening	AG-388-F14_Assay_1	MG666636	GenBank	MG666636	http://identifiers.org/insdc/MG666636
AG-388-F15	Marker gene screening	AG-388-F15_Assay_1	MG666637	GenBank	MG666637	http://identifiers.org/insdc/MG666637
AG-388-F17	Marker gene screening	AG-388-F17_Assay_1	MG666638	GenBank	MG666638	http://identifiers.org/insdc/MG666638
AG-388-F18	Marker gene screening	AG-388-F18_Assay_1	MG666639	GenBank	MG666639	http://identifiers.org/insdc/MG666639
AG-388-F19	Marker gene screening	AG-388-F19_Assay_1	MG666640	GenBank	MG666640	http://identifiers.org/insdc/MG666640
AG-388-F21	Marker gene screening	AG-388-F21_Assay_1	MG666641	GenBank	MG666641	http://identifiers.org/insdc/MG666641
AG-388-F22	Marker gene screening	AG-388-F22_Assay_1	MG666642	GenBank	MG666642	http://identifiers.org/insdc/MG666642
AG-388-G03	Marker gene screening	AG-388-G03_Assay_1	MG666643	GenBank	MG666643	http://identifiers.org/insdc/MG666643
AG-388-G04	Marker gene screening	AG-388-G04_Assay_1	MG666644	GenBank	MG666644	http://identifiers.org/insdc/MG666644
AG-388-G08	Marker gene screening	AG-388-G08_Assay_1	MG666645	GenBank	MG666645	http://identifiers.org/insdc/MG666645
AG-388-G09	Marker gene screening	AG-388-G09_Assay_1	MG666646	GenBank	MG666646	http://identifiers.org/insdc/MG666646
AG-388-G13	Marker gene screening	AG-388-G13_Assay_1	MG666647	GenBank	MG666647	http://identifiers.org/insdc/MG666647
AG-388-G15	Marker gene screening	AG-388-G15_Assay_1	MG666648	GenBank	MG666648	http://identifiers.org/insdc/MG666648
AG-388-I02	Marker gene screening	AG-388-I02_Assay_1	MG666649	GenBank	MG666649	http://identifiers.org/insdc/MG666649
AG-388-I05	Marker gene screening	AG-388-I05_Assay_1	MG666650	GenBank	MG666650	http://identifiers.org/insdc/MG666650
AG-388-I06	Marker gene screening	AG-388-I06_Assay_1	MG666651	GenBank	MG666651	http://identifiers.org/insdc/MG666651
AG-388-I07	Marker gene screening	AG-388-I07_Assay_1	MG666652	GenBank	MG666652	http://identifiers.org/insdc/MG666652
AG-388-I08	Marker gene screening	AG-388-I08_Assay_1	MG666653	GenBank	MG666653	http://identifiers.org/insdc/MG666653
AG-388-I10	Marker gene screening	AG-388-I10_Assay_1	MG666654	GenBank	MG666654	http://identifiers.org/insdc/MG666654
AG-388-I13	Marker gene screening	AG-388-I13_Assay_1	MG666655	GenBank	MG666655	http://identifiers.org/insdc/MG666655
AG-388-I15	Marker gene screening	AG-388-I15_Assay_1	MG666656	GenBank	MG666656	http://identifiers.org/insdc/MG666656
AG-388-I16	Marker gene screening	AG-388-I16_Assay_1	MG666657	GenBank	MG666657	http://identifiers.org/insdc/MG666657
AG-388-I17	Marker gene screening	AG-388-I17_Assay_1	MG666658	GenBank	MG666658	http://identifiers.org/insdc/MG666658
AG-388-I18	Marker gene screening	AG-388-I18_Assay_1	MG666659	GenBank	MG666659	http://identifiers.org/insdc/MG666659
AG-388-I20	Marker gene screening	AG-388-I20_Assay_1	MG666660	GenBank	MG666660	http://identifiers.org/insdc/MG666660
AG-388-I22	Marker gene screening	AG-388-I22_Assay_1	MG666661	GenBank	MG666661	http://identifiers.org/insdc/MG666661
AG-388-J02	Marker gene screening	AG-388-J02_Assay_1	MG666662	GenBank	MG666662	http://identifiers.org/insdc/MG666662
AG-388-J03	Marker gene screening	AG-388-J03_Assay_1	MG666663	GenBank	MG666663	http://identifiers.org/insdc/MG666663
AG-388-J07	Marker gene screening	AG-388-J07_Assay_1	MG666664	GenBank	MG666664	http://identifiers.org/insdc/MG666664
AG-388-J08	Marker gene screening	AG-388-J08_Assay_1	MG666665	GenBank	MG666665	http://identifiers.org/insdc/MG666665
AG-388-J09	Marker gene screening	AG-388-J09_Assay_1	MG666666	GenBank	MG666666	http://identifiers.org/insdc/MG666666
AG-388-J10	Marker gene screening	AG-388-J10_Assay_1	MG666667	GenBank	MG666667	http://identifiers.org/insdc/MG666667
AG-388-J16	Marker gene screening	AG-388-J16_Assay_1	MG666668	GenBank	MG666668	http://identifiers.org/insdc/MG666668
AG-388-J17	Marker gene screening	AG-388-J17_Assay_1	MG666669	GenBank	MG666669	http://identifiers.org/insdc/MG666669
AG-388-J19	Marker gene screening	AG-388-J19_Assay_1	MG666670	GenBank	MG666670	http://identifiers.org/insdc/MG666670
AG-388-J20	Marker gene screening	AG-388-J20_Assay_1	MG666671	GenBank	MG666671	http://identifiers.org/insdc/MG666671
AG-388-J21	Marker gene screening	AG-388-J21_Assay_1	MG666672	GenBank	MG666672	http://identifiers.org/insdc/MG666672
AG-388-J22	Marker gene screening	AG-388-J22_Assay_1	MG666673	GenBank	MG666673	http://identifiers.org/insdc/MG666673
AG-388-K03	Marker gene screening	AG-388-K03_Assay_1	MG666674	GenBank	MG666674	http://identifiers.org/insdc/MG666674
AG-388-K04	Marker gene screening	AG-388-K04_Assay_1	MG666675	GenBank	MG666675	http://identifiers.org/insdc/MG666675
AG-388-K06	Marker gene screening	AG-388-K06_Assay_1	MG666676	GenBank	MG666676	http://identifiers.org/insdc/MG666676
AG-388-K07	Marker gene screening	AG-388-K07_Assay_1	MG666677	GenBank	MG666677	http://identifiers.org/insdc/MG666677
AG-388-K09	Marker gene screening	AG-388-K09_Assay_1	MG666678	GenBank	MG666678	http://identifiers.org/insdc/MG666678
AG-388-K10	Marker gene screening	AG-388-K10_Assay_1	MG666679	GenBank	MG666679	http://identifiers.org/insdc/MG666679
AG-388-K15	Marker gene screening	AG-388-K15_Assay_1	MG666680	GenBank	MG666680	http://identifiers.org/insdc/MG666680
AG-388-K16	Marker gene screening	AG-388-K16_Assay_1	MG666681	GenBank	MG666681	http://identifiers.org/insdc/MG666681
AG-388-K18	Marker gene screening	AG-388-K18_Assay_1	MG666682	GenBank	MG666682	http://identifiers.org/insdc/MG666682
AG-388-K19	Marker gene screening	AG-388-K19_Assay_1	MG666683	GenBank	MG666683	http://identifiers.org/insdc/MG666683
AG-388-K21	Marker gene screening	AG-388-K21_Assay_1	MG666684	GenBank	MG666684	http://identifiers.org/insdc/MG666684
AG-388-K22	Marker gene screening	AG-388-K22_Assay_1	MG666685	GenBank	MG666685	http://identifiers.org/insdc/MG666685
AG-388-L03	Marker gene screening	AG-388-L03_Assay_1	MG666686	GenBank	MG666686	http://identifiers.org/insdc/MG666686
AG-388-L04	Marker gene screening	AG-388-L04_Assay_1	MG666687	GenBank	MG666687	http://identifiers.org/insdc/MG666687
AG-388-L05	Marker gene screening	AG-388-L05_Assay_1	MG666688	GenBank	MG666688	http://identifiers.org/insdc/MG666688
AG-388-L10	Marker gene screening	AG-388-L10_Assay_1	MG666689	GenBank	MG666689	http://identifiers.org/insdc/MG666689
AG-388-L11	Marker gene screening	AG-388-L11_Assay_1	MG666690	GenBank	MG666690	http://identifiers.org/insdc/MG666690
AG-388-L13	Marker gene screening	AG-388-L13_Assay_1	MG666691	GenBank	MG666691	http://identifiers.org/insdc/MG666691
AG-388-L14	Marker gene screening	AG-388-L14_Assay_1	MG666692	GenBank	MG666692	http://identifiers.org/insdc/MG666692
AG-388-L16	Marker gene screening	AG-388-L16_Assay_1	MG666693	GenBank	MG666693	http://identifiers.org/insdc/MG666693
AG-388-L18	Marker gene screening	AG-388-L18_Assay_1	MG666694	GenBank	MG666694	http://identifiers.org/insdc/MG666694
AG-388-L19	Marker gene screening	AG-388-L19_Assay_1	MG666695	GenBank	MG666695	http://identifiers.org/insdc/MG666695
AG-388-L20	Marker gene screening	AG-388-L20_Assay_1	MG666696	GenBank	MG666696	http://identifiers.org/insdc/MG666696
AG-388-L21	Marker gene screening	AG-388-L21_Assay_1	MG666697	GenBank	MG666697	http://identifiers.org/insdc/MG666697
AG-388-L23	Marker gene screening	AG-388-L23_Assay_1	MG666698	GenBank	MG666698	http://identifiers.org/insdc/MG666698
AG-388-M06	Marker gene screening	AG-388-M06_Assay_1	MG666699	GenBank	MG666699	http://identifiers.org/insdc/MG666699
AG-388-M07	Marker gene screening	AG-388-M07_Assay_1	MG666700	GenBank	MG666700	http://identifiers.org/insdc/MG666700
AG-388-M08	Marker gene screening	AG-388-M08_Assay_1	MG666701	GenBank	MG666701	http://identifiers.org/insdc/MG666701
AG-388-M11	Marker gene screening	AG-388-M11_Assay_1	MG666702	GenBank	MG666702	http://identifiers.org/insdc/MG666702
AG-388-M14	Marker gene screening	AG-388-M14_Assay_1	MG666703	GenBank	MG666703	http://identifiers.org/insdc/MG666703
AG-388-M16	Marker gene screening	AG-388-M16_Assay_1	MG666704	GenBank	MG666704	http://identifiers.org/insdc/MG666704
AG-388-M17	Marker gene screening	AG-388-M17_Assay_1	MG666705	GenBank	MG666705	http://identifiers.org/insdc/MG666705
AG-388-M18	Marker gene screening	AG-388-M18_Assay_1	MG666706	GenBank	MG666706	http://identifiers.org/insdc/MG666706
AG-388-M19	Marker gene screening	AG-388-M19_Assay_1	MG666707	GenBank	MG666707	http://identifiers.org/insdc/MG666707
AG-388-M22	Marker gene screening	AG-388-M22_Assay_1	MG666708	GenBank	MG666708	http://identifiers.org/insdc/MG666708
AG-388-N02	Marker gene screening	AG-388-N02_Assay_1	MG666709	GenBank	MG666709	http://identifiers.org/insdc/MG666709
AG-388-N04	Marker gene screening	AG-388-N04_Assay_1	MG666710	GenBank	MG666710	http://identifiers.org/insdc/MG666710
AG-388-N08	Marker gene screening	AG-388-N08_Assay_1	MG666711	GenBank	MG666711	http://identifiers.org/insdc/MG666711
AG-388-N09	Marker gene screening	AG-388-N09_Assay_1	MG666712	GenBank	MG666712	http://identifiers.org/insdc/MG666712
AG-388-N11	Marker gene screening	AG-388-N11_Assay_1	MG666713	GenBank	MG666713	http://identifiers.org/insdc/MG666713
AG-388-N16	Marker gene screening	AG-388-N16_Assay_1	MG666714	GenBank	MG666714	http://identifiers.org/insdc/MG666714
AG-388-N17	Marker gene screening	AG-388-N17_Assay_1	MG666715	GenBank	MG666715	http://identifiers.org/insdc/MG666715
AG-388-N18	Marker gene screening	AG-388-N18_Assay_1	MG666716	GenBank	MG666716	http://identifiers.org/insdc/MG666716
AG-388-N21	Marker gene screening	AG-388-N21_Assay_1	MG666717	GenBank	MG666717	http://identifiers.org/insdc/MG666717
AG-388-N23	Marker gene screening	AG-388-N23_Assay_1	MG666718	GenBank	MG666718	http://identifiers.org/insdc/MG666718
AG-388-O02	Marker gene screening	AG-388-O02_Assay_1	MG666719	GenBank	MG666719	http://identifiers.org/insdc/MG666719
AG-388-O03	Marker gene screening	AG-388-O03_Assay_1	MG666720	GenBank	MG666720	http://identifiers.org/insdc/MG666720
AG-388-O06	Marker gene screening	AG-388-O06_Assay_1	MG666721	GenBank	MG666721	http://identifiers.org/insdc/MG666721
AG-388-O08	Marker gene screening	AG-388-O08_Assay_1	MG666722	GenBank	MG666722	http://identifiers.org/insdc/MG666722
AG-388-O09	Marker gene screening	AG-388-O09_Assay_1	MG666723	GenBank	MG666723	http://identifiers.org/insdc/MG666723
AG-388-O11	Marker gene screening	AG-388-O11_Assay_1	MG666724	GenBank	MG666724	http://identifiers.org/insdc/MG666724
AG-388-O17	Marker gene screening	AG-388-O17_Assay_1	MG666725	GenBank	MG666725	http://identifiers.org/insdc/MG666725
AG-388-O18	Marker gene screening	AG-388-O18_Assay_1	MG666726	GenBank	MG666726	http://identifiers.org/insdc/MG666726
AG-388-P06	Marker gene screening	AG-388-P06_Assay_1	MG666727	GenBank	MG666727	http://identifiers.org/insdc/MG666727
AG-388-P07	Marker gene screening	AG-388-P07_Assay_1	MG666728	GenBank	MG666728	http://identifiers.org/insdc/MG666728
AG-388-P08	Marker gene screening	AG-388-P08_Assay_1	MG666729	GenBank	MG666729	http://identifiers.org/insdc/MG666729
AG-388-P09	Marker gene screening	AG-388-P09_Assay_1	MG666730	GenBank	MG666730	http://identifiers.org/insdc/MG666730
AG-388-P10	Marker gene screening	AG-388-P10_Assay_1	MG666731	GenBank	MG666731	http://identifiers.org/insdc/MG666731
AG-388-P13	Marker gene screening	AG-388-P13_Assay_1	MG666732	GenBank	MG666732	http://identifiers.org/insdc/MG666732
AG-388-P14	Marker gene screening	AG-388-P14_Assay_1	MG666733	GenBank	MG666733	http://identifiers.org/insdc/MG666733
AG-388-P23	Marker gene screening	AG-388-P23_Assay_1	MG666734	GenBank	MG666734	http://identifiers.org/insdc/MG666734
AG-409-A07	Marker gene screening	AG-409-A07_Assay_1	MG666735	GenBank	MG666735	http://identifiers.org/insdc/MG666735
AG-409-A10	Marker gene screening	AG-409-A10_Assay_1	MG666736	GenBank	MG666736	http://identifiers.org/insdc/MG666736
AG-409-A19	Marker gene screening	AG-409-A19_Assay_1	MG666737	GenBank	MG666737	http://identifiers.org/insdc/MG666737
AG-409-A22	Marker gene screening	AG-409-A22_Assay_1	MG666738	GenBank	MG666738	http://identifiers.org/insdc/MG666738
AG-409-A23	Marker gene screening	AG-409-A23_Assay_1	MG666739	GenBank	MG666739	http://identifiers.org/insdc/MG666739
AG-409-B05	Marker gene screening	AG-409-B05_Assay_1	MG666740	GenBank	MG666740	http://identifiers.org/insdc/MG666740
AG-409-B09	Marker gene screening	AG-409-B09_Assay_1	MG666741	GenBank	MG666741	http://identifiers.org/insdc/MG666741
AG-409-B13	Marker gene screening	AG-409-B13_Assay_1	MG666742	GenBank	MG666742	http://identifiers.org/insdc/MG666742
AG-409-B14	Marker gene screening	AG-409-B14_Assay_1	MG666743	GenBank	MG666743	http://identifiers.org/insdc/MG666743
AG-409-B20	Marker gene screening	AG-409-B20_Assay_1	MG666744	GenBank	MG666744	http://identifiers.org/insdc/MG666744
AG-409-B21	Marker gene screening	AG-409-B21_Assay_1	MG666745	GenBank	MG666745	http://identifiers.org/insdc/MG666745
AG-409-C21	Marker gene screening	AG-409-C21_Assay_1	MG666746	GenBank	MG666746	http://identifiers.org/insdc/MG666746
AG-409-D06	Marker gene screening	AG-409-D06_Assay_1	MG666747	GenBank	MG666747	http://identifiers.org/insdc/MG666747
AG-409-D09	Marker gene screening	AG-409-D09_Assay_1	MG666748	GenBank	MG666748	http://identifiers.org/insdc/MG666748
AG-409-D14	Marker gene screening	AG-409-D14_Assay_1	MG666749	GenBank	MG666749	http://identifiers.org/insdc/MG666749
AG-409-D20	Marker gene screening	AG-409-D20_Assay_1	MG666750	GenBank	MG666750	http://identifiers.org/insdc/MG666750
AG-409-D21	Marker gene screening	AG-409-D21_Assay_1	MG666751	GenBank	MG666751	http://identifiers.org/insdc/MG666751
AG-409-E05	Marker gene screening	AG-409-E05_Assay_1	MG666752	GenBank	MG666752	http://identifiers.org/insdc/MG666752
AG-409-E06	Marker gene screening	AG-409-E06_Assay_1	MG666753	GenBank	MG666753	http://identifiers.org/insdc/MG666753
AG-409-E20	Marker gene screening	AG-409-E20_Assay_1	MG666754	GenBank	MG666754	http://identifiers.org/insdc/MG666754
AG-409-E23	Marker gene screening	AG-409-E23_Assay_1	MG666755	GenBank	MG666755	http://identifiers.org/insdc/MG666755
AG-409-F19	Marker gene screening	AG-409-F19_Assay_1	MG666756	GenBank	MG666756	http://identifiers.org/insdc/MG666756
AG-409-G09	Marker gene screening	AG-409-G09_Assay_1	MG666757	GenBank	MG666757	http://identifiers.org/insdc/MG666757
AG-409-G20	Marker gene screening	AG-409-G20_Assay_1	MG666758	GenBank	MG666758	http://identifiers.org/insdc/MG666758
AG-409-I05	Marker gene screening	AG-409-I05_Assay_1	MG666759	GenBank	MG666759	http://identifiers.org/insdc/MG666759
AG-409-I09	Marker gene screening	AG-409-I09_Assay_1	MG666760	GenBank	MG666760	http://identifiers.org/insdc/MG666760
AG-409-I11	Marker gene screening	AG-409-I11_Assay_1	MG666761	GenBank	MG666761	http://identifiers.org/insdc/MG666761
AG-409-I20	Marker gene screening	AG-409-I20_Assay_1	MG666762	GenBank	MG666762	http://identifiers.org/insdc/MG666762
AG-409-I21	Marker gene screening	AG-409-I21_Assay_1	MG666763	GenBank	MG666763	http://identifiers.org/insdc/MG666763
AG-409-J02	Marker gene screening	AG-409-J02_Assay_1	MG666764	GenBank	MG666764	http://identifiers.org/insdc/MG666764
AG-409-J03	Marker gene screening	AG-409-J03_Assay_1	MG666765	GenBank	MG666765	http://identifiers.org/insdc/MG666765
AG-409-J11	Marker gene screening	AG-409-J11_Assay_1	MG666766	GenBank	MG666766	http://identifiers.org/insdc/MG666766
AG-409-J16	Marker gene screening	AG-409-J16_Assay_1	MG666767	GenBank	MG666767	http://identifiers.org/insdc/MG666767
AG-409-J17	Marker gene screening	AG-409-J17_Assay_1	MG666768	GenBank	MG666768	http://identifiers.org/insdc/MG666768
AG-409-J19	Marker gene screening	AG-409-J19_Assay_1	MG666769	GenBank	MG666769	http://identifiers.org/insdc/MG666769
AG-409-J22	Marker gene screening	AG-409-J22_Assay_1	MG666770	GenBank	MG666770	http://identifiers.org/insdc/MG666770
AG-409-J23	Marker gene screening	AG-409-J23_Assay_1	MG666771	GenBank	MG666771	http://identifiers.org/insdc/MG666771
AG-409-K04	Marker gene screening	AG-409-K04_Assay_1	MG666772	GenBank	MG666772	http://identifiers.org/insdc/MG666772
AG-409-K08	Marker gene screening	AG-409-K08_Assay_1	MG666773	GenBank	MG666773	http://identifiers.org/insdc/MG666773
AG-409-K14	Marker gene screening	AG-409-K14_Assay_1	MG666774	GenBank	MG666774	http://identifiers.org/insdc/MG666774
AG-409-K15	Marker gene screening	AG-409-K15_Assay_1	MG666775	GenBank	MG666775	http://identifiers.org/insdc/MG666775
AG-409-K20	Marker gene screening	AG-409-K20_Assay_1	MG666776	GenBank	MG666776	http://identifiers.org/insdc/MG666776
AG-409-L14	Marker gene screening	AG-409-L14_Assay_1	MG666777	GenBank	MG666777	http://identifiers.org/insdc/MG666777
AG-409-L18	Marker gene screening	AG-409-L18_Assay_1	MG666778	GenBank	MG666778	http://identifiers.org/insdc/MG666778
AG-409-L21	Marker gene screening	AG-409-L21_Assay_1	MG666779	GenBank	MG666779	http://identifiers.org/insdc/MG666779
AG-409-M02	Marker gene screening	AG-409-M02_Assay_1	MG666780	GenBank	MG666780	http://identifiers.org/insdc/MG666780
AG-409-M05	Marker gene screening	AG-409-M05_Assay_1	MG666781	GenBank	MG666781	http://identifiers.org/insdc/MG666781
AG-409-M13	Marker gene screening	AG-409-M13_Assay_1	MG666782	GenBank	MG666782	http://identifiers.org/insdc/MG666782
AG-409-M21	Marker gene screening	AG-409-M21_Assay_1	MG666783	GenBank	MG666783	http://identifiers.org/insdc/MG666783
AG-409-M22	Marker gene screening	AG-409-M22_Assay_1	MG666784	GenBank	MG666784	http://identifiers.org/insdc/MG666784
AG-409-N03	Marker gene screening	AG-409-N03_Assay_1	MG666785	GenBank	MG666785	http://identifiers.org/insdc/MG666785
AG-409-N06	Marker gene screening	AG-409-N06_Assay_1	MG666786	GenBank	MG666786	http://identifiers.org/insdc/MG666786
AG-409-N08	Marker gene screening	AG-409-N08_Assay_1	MG666787	GenBank	MG666787	http://identifiers.org/insdc/MG666787
AG-409-N17	Marker gene screening	AG-409-N17_Assay_1	MG666788	GenBank	MG666788	http://identifiers.org/insdc/MG666788
AG-409-N20	Marker gene screening	AG-409-N20_Assay_1	MG666789	GenBank	MG666789	http://identifiers.org/insdc/MG666789
AG-409-N21	Marker gene screening	AG-409-N21_Assay_1	MG666790	GenBank	MG666790	http://identifiers.org/insdc/MG666790
AG-409-O11	Marker gene screening	AG-409-O11_Assay_1	MG666791	GenBank	MG666791	http://identifiers.org/insdc/MG666791
AG-409-O15	Marker gene screening	AG-409-O15_Assay_1	MG666792	GenBank	MG666792	http://identifiers.org/insdc/MG666792
AG-409-O19	Marker gene screening	AG-409-O19_Assay_1	MG666793	GenBank	MG666793	http://identifiers.org/insdc/MG666793
AG-409-O23	Marker gene screening	AG-409-O23_Assay_1	MG666794	GenBank	MG666794	http://identifiers.org/insdc/MG666794
AG-409-P01	Marker gene screening	AG-409-P01_Assay_1	MG666795	GenBank	MG666795	http://identifiers.org/insdc/MG666795
AG-409-P02	Marker gene screening	AG-409-P02_Assay_1	MG666796	GenBank	MG666796	http://identifiers.org/insdc/MG666796
AG-409-P03	Marker gene screening	AG-409-P03_Assay_1	MG666797	GenBank	MG666797	http://identifiers.org/insdc/MG666797
AG-409-P16	Marker gene screening	AG-409-P16_Assay_1	MG666798	GenBank	MG666798	http://identifiers.org/insdc/MG666798
AG-409-P19	Marker gene screening	AG-409-P19_Assay_1	MG666799	GenBank	MG666799	http://identifiers.org/insdc/MG666799
AG-409-P22	Marker gene screening	AG-409-P22_Assay_1	MG666800	GenBank	MG666800	http://identifiers.org/insdc/MG666800
AG-412-A07	Marker gene screening	AG-412-A07_Assay_1	MG666801	GenBank	MG666801	http://identifiers.org/insdc/MG666801
AG-412-A14	Marker gene screening	AG-412-A14_Assay_1	MG666802	GenBank	MG666802	http://identifiers.org/insdc/MG666802
AG-412-A15	Marker gene screening	AG-412-A15_Assay_1	MG666803	GenBank	MG666803	http://identifiers.org/insdc/MG666803
AG-412-A20	Marker gene screening	AG-412-A20_Assay_1	MG666804	GenBank	MG666804	http://identifiers.org/insdc/MG666804
AG-412-B08	Marker gene screening	AG-412-B08_Assay_1	MG666805	GenBank	MG666805	http://identifiers.org/insdc/MG666805
AG-412-B10	Marker gene screening	AG-412-B10_Assay_1	MG666806	GenBank	MG666806	http://identifiers.org/insdc/MG666806
AG-412-B16	Marker gene screening	AG-412-B16_Assay_1	MG666807	GenBank	MG666807	http://identifiers.org/insdc/MG666807
AG-412-B22	Marker gene screening	AG-412-B22_Assay_1	MG666808	GenBank	MG666808	http://identifiers.org/insdc/MG666808
AG-412-C02	Marker gene screening	AG-412-C02_Assay_1	MG666809	GenBank	MG666809	http://identifiers.org/insdc/MG666809
AG-412-C11	Marker gene screening	AG-412-C11_Assay_1	MG666810	GenBank	MG666810	http://identifiers.org/insdc/MG666810
AG-412-C21	Marker gene screening	AG-412-C21_Assay_1	MG666811	GenBank	MG666811	http://identifiers.org/insdc/MG666811
AG-412-E14	Marker gene screening	AG-412-E14_Assay_1	MG666812	GenBank	MG666812	http://identifiers.org/insdc/MG666812
AG-412-E23	Marker gene screening	AG-412-E23_Assay_1	MG666813	GenBank	MG666813	http://identifiers.org/insdc/MG666813
AG-412-F02	Marker gene screening	AG-412-F02_Assay_1	MG666814	GenBank	MG666814	http://identifiers.org/insdc/MG666814
AG-412-F04	Marker gene screening	AG-412-F04_Assay_1	MG666815	GenBank	MG666815	http://identifiers.org/insdc/MG666815
AG-412-F05	Marker gene screening	AG-412-F05_Assay_1	MG666816	GenBank	MG666816	http://identifiers.org/insdc/MG666816
AG-412-F07	Marker gene screening	AG-412-F07_Assay_1	MG666817	GenBank	MG666817	http://identifiers.org/insdc/MG666817
AG-412-F19	Marker gene screening	AG-412-F19_Assay_1	MG666818	GenBank	MG666818	http://identifiers.org/insdc/MG666818
AG-412-G03	Marker gene screening	AG-412-G03_Assay_1	MG666819	GenBank	MG666819	http://identifiers.org/insdc/MG666819
AG-412-G04	Marker gene screening	AG-412-G04_Assay_1	MG666820	GenBank	MG666820	http://identifiers.org/insdc/MG666820
AG-412-G09	Marker gene screening	AG-412-G09_Assay_1	MG666821	GenBank	MG666821	http://identifiers.org/insdc/MG666821
AG-412-G14	Marker gene screening	AG-412-G14_Assay_1	MG666822	GenBank	MG666822	http://identifiers.org/insdc/MG666822
AG-412-G19	Marker gene screening	AG-412-G19_Assay_1	MG666823	GenBank	MG666823	http://identifiers.org/insdc/MG666823
AG-412-I05	Marker gene screening	AG-412-I05_Assay_1	MG666824	GenBank	MG666824	http://identifiers.org/insdc/MG666824
AG-412-I07	Marker gene screening	AG-412-I07_Assay_1	MG666825	GenBank	MG666825	http://identifiers.org/insdc/MG666825
AG-412-I20	Marker gene screening	AG-412-I20_Assay_1	MG666826	GenBank	MG666826	http://identifiers.org/insdc/MG666826
AG-412-I22	Marker gene screening	AG-412-I22_Assay_1	MG666827	GenBank	MG666827	http://identifiers.org/insdc/MG666827
AG-412-I23	Marker gene screening	AG-412-I23_Assay_1	MG666828	GenBank	MG666828	http://identifiers.org/insdc/MG666828
AG-412-J11	Marker gene screening	AG-412-J11_Assay_1	MG666829	GenBank	MG666829	http://identifiers.org/insdc/MG666829
AG-412-J13	Marker gene screening	AG-412-J13_Assay_1	MG666830	GenBank	MG666830	http://identifiers.org/insdc/MG666830
AG-412-J14	Marker gene screening	AG-412-J14_Assay_1	MG666831	GenBank	MG666831	http://identifiers.org/insdc/MG666831
AG-412-J17	Marker gene screening	AG-412-J17_Assay_1	MG666832	GenBank	MG666832	http://identifiers.org/insdc/MG666832
AG-412-J20	Marker gene screening	AG-412-J20_Assay_1	MG666833	GenBank	MG666833	http://identifiers.org/insdc/MG666833
AG-412-K03	Marker gene screening	AG-412-K03_Assay_1	MG666834	GenBank	MG666834	http://identifiers.org/insdc/MG666834
AG-412-K07	Marker gene screening	AG-412-K07_Assay_1	MG666835	GenBank	MG666835	http://identifiers.org/insdc/MG666835
AG-412-K16	Marker gene screening	AG-412-K16_Assay_1	MG666836	GenBank	MG666836	http://identifiers.org/insdc/MG666836
AG-412-K17	Marker gene screening	AG-412-K17_Assay_1	MG666837	GenBank	MG666837	http://identifiers.org/insdc/MG666837
AG-412-L06	Marker gene screening	AG-412-L06_Assay_1	MG666838	GenBank	MG666838	http://identifiers.org/insdc/MG666838
AG-412-L09	Marker gene screening	AG-412-L09_Assay_1	MG666839	GenBank	MG666839	http://identifiers.org/insdc/MG666839
AG-412-L10	Marker gene screening	AG-412-L10_Assay_1	MG666840	GenBank	MG666840	http://identifiers.org/insdc/MG666840
AG-412-L18	Marker gene screening	AG-412-L18_Assay_1	MG666841	GenBank	MG666841	http://identifiers.org/insdc/MG666841
AG-412-M07	Marker gene screening	AG-412-M07_Assay_1	MG666842	GenBank	MG666842	http://identifiers.org/insdc/MG666842
AG-412-M13	Marker gene screening	AG-412-M13_Assay_1	MG666843	GenBank	MG666843	http://identifiers.org/insdc/MG666843
AG-412-M14	Marker gene screening	AG-412-M14_Assay_1	MG666844	GenBank	MG666844	http://identifiers.org/insdc/MG666844
AG-412-M15	Marker gene screening	AG-412-M15_Assay_1	MG666845	GenBank	MG666845	http://identifiers.org/insdc/MG666845
AG-412-N03	Marker gene screening	AG-412-N03_Assay_1	MG666846	GenBank	MG666846	http://identifiers.org/insdc/MG666846
AG-412-N16	Marker gene screening	AG-412-N16_Assay_1	MG666847	GenBank	MG666847	http://identifiers.org/insdc/MG666847
AG-412-O02	Marker gene screening	AG-412-O02_Assay_1	MG666848	GenBank	MG666848	http://identifiers.org/insdc/MG666848
AG-412-O03	Marker gene screening	AG-412-O03_Assay_1	MG666849	GenBank	MG666849	http://identifiers.org/insdc/MG666849
AG-412-O06	Marker gene screening	AG-412-O06_Assay_1	MG666850	GenBank	MG666850	http://identifiers.org/insdc/MG666850
AG-412-O09	Marker gene screening	AG-412-O09_Assay_1	MG666851	GenBank	MG666851	http://identifiers.org/insdc/MG666851
AG-412-O16	Marker gene screening	AG-412-O16_Assay_1	MG666852	GenBank	MG666852	http://identifiers.org/insdc/MG666852
AG-412-O17	Marker gene screening	AG-412-O17_Assay_1	MG666853	GenBank	MG666853	http://identifiers.org/insdc/MG666853
AG-412-O19	Marker gene screening	AG-412-O19_Assay_1	MG666854	GenBank	MG666854	http://identifiers.org/insdc/MG666854
AG-412-O21	Marker gene screening	AG-412-O21_Assay_1	MG666855	GenBank	MG666855	http://identifiers.org/insdc/MG666855
AG-412-P03	Marker gene screening	AG-412-P03_Assay_1	MG666856	GenBank	MG666856	http://identifiers.org/insdc/MG666856
AG-412-P04	Marker gene screening	AG-412-P04_Assay_1	MG666857	GenBank	MG666857	http://identifiers.org/insdc/MG666857
AG-412-P08	Marker gene screening	AG-412-P08_Assay_1	MG666858	GenBank	MG666858	http://identifiers.org/insdc/MG666858
AG-412-P09	Marker gene screening	AG-412-P09_Assay_1	MG666859	GenBank	MG666859	http://identifiers.org/insdc/MG666859
AG-412-P14	Marker gene screening	AG-412-P14_Assay_1	MG666860	GenBank	MG666860	http://identifiers.org/insdc/MG666860
AG-412-P19	Marker gene screening	AG-412-P19_Assay_1	MG666861	GenBank	MG666861	http://identifiers.org/insdc/MG666861
AG-412-P20	Marker gene screening	AG-412-P20_Assay_1	MG666862	GenBank	MG666862	http://identifiers.org/insdc/MG666862
AG-418-A04	Marker gene screening	AG-418-A04_Assay_1	MG666863	GenBank	MG666863	http://identifiers.org/insdc/MG666863
AG-418-A10	Marker gene screening	AG-418-A10_Assay_1	MG666864	GenBank	MG666864	http://identifiers.org/insdc/MG666864
AG-418-A11	Marker gene screening	AG-418-A11_Assay_1	MG666865	GenBank	MG666865	http://identifiers.org/insdc/MG666865
AG-418-A13	Marker gene screening	AG-418-A13_Assay_1	MG666866	GenBank	MG666866	http://identifiers.org/insdc/MG666866
AG-418-A19	Marker gene screening	AG-418-A19_Assay_1	MG666867	GenBank	MG666867	http://identifiers.org/insdc/MG666867
AG-418-A20	Marker gene screening	AG-418-A20_Assay_1	MG666868	GenBank	MG666868	http://identifiers.org/insdc/MG666868
AG-418-A21	Marker gene screening	AG-418-A21_Assay_1	MG666869	GenBank	MG666869	http://identifiers.org/insdc/MG666869
AG-418-B02	Marker gene screening	AG-418-B02_Assay_1	MG666870	GenBank	MG666870	http://identifiers.org/insdc/MG666870
AG-418-B05	Marker gene screening	AG-418-B05_Assay_1	MG666871	GenBank	MG666871	http://identifiers.org/insdc/MG666871
AG-418-B08	Marker gene screening	AG-418-B08_Assay_1	MG666872	GenBank	MG666872	http://identifiers.org/insdc/MG666872
AG-418-B10	Marker gene screening	AG-418-B10_Assay_1	MG666873	GenBank	MG666873	http://identifiers.org/insdc/MG666873
AG-418-B17	Marker gene screening	AG-418-B17_Assay_1	MG666874	GenBank	MG666874	http://identifiers.org/insdc/MG666874
AG-418-B18	Marker gene screening	AG-418-B18_Assay_1	MG666875	GenBank	MG666875	http://identifiers.org/insdc/MG666875
AG-418-B19	Marker gene screening	AG-418-B19_Assay_1	MG666876	GenBank	MG666876	http://identifiers.org/insdc/MG666876
AG-418-B22	Marker gene screening	AG-418-B22_Assay_1	MG666877	GenBank	MG666877	http://identifiers.org/insdc/MG666877
AG-418-C03	Marker gene screening	AG-418-C03_Assay_1	MG666878	GenBank	MG666878	http://identifiers.org/insdc/MG666878
AG-418-C05	Marker gene screening	AG-418-C05_Assay_1	MG666879	GenBank	MG666879	http://identifiers.org/insdc/MG666879
AG-418-C09	Marker gene screening	AG-418-C09_Assay_1	MG666880	GenBank	MG666880	http://identifiers.org/insdc/MG666880
AG-418-C17	Marker gene screening	AG-418-C17_Assay_1	MG666881	GenBank	MG666881	http://identifiers.org/insdc/MG666881
AG-418-C19	Marker gene screening	AG-418-C19_Assay_1	MG666882	GenBank	MG666882	http://identifiers.org/insdc/MG666882
AG-418-D08	Marker gene screening	AG-418-D08_Assay_1	MG666883	GenBank	MG666883	http://identifiers.org/insdc/MG666883
AG-418-D09	Marker gene screening	AG-418-D09_Assay_1	MG666884	GenBank	MG666884	http://identifiers.org/insdc/MG666884
AG-418-D11	Marker gene screening	AG-418-D11_Assay_1	MG666885	GenBank	MG666885	http://identifiers.org/insdc/MG666885
AG-418-D20	Marker gene screening	AG-418-D20_Assay_1	MG666886	GenBank	MG666886	http://identifiers.org/insdc/MG666886
AG-418-D21	Marker gene screening	AG-418-D21_Assay_1	MG666887	GenBank	MG666887	http://identifiers.org/insdc/MG666887
AG-418-E05	Marker gene screening	AG-418-E05_Assay_1	MG666888	GenBank	MG666888	http://identifiers.org/insdc/MG666888
AG-418-E07	Marker gene screening	AG-418-E07_Assay_1	MG666889	GenBank	MG666889	http://identifiers.org/insdc/MG666889
AG-418-E09	Marker gene screening	AG-418-E09_Assay_1	MG666890	GenBank	MG666890	http://identifiers.org/insdc/MG666890
AG-418-E14	Marker gene screening	AG-418-E14_Assay_1	MG666891	GenBank	MG666891	http://identifiers.org/insdc/MG666891
AG-418-E15	Marker gene screening	AG-418-E15_Assay_1	MG666892	GenBank	MG666892	http://identifiers.org/insdc/MG666892
AG-418-E16	Marker gene screening	AG-418-E16_Assay_1	MG666893	GenBank	MG666893	http://identifiers.org/insdc/MG666893
AG-418-E19	Marker gene screening	AG-418-E19_Assay_1	MG666894	GenBank	MG666894	http://identifiers.org/insdc/MG666894
AG-418-E20	Marker gene screening	AG-418-E20_Assay_1	MG666895	GenBank	MG666895	http://identifiers.org/insdc/MG666895
AG-418-E22	Marker gene screening	AG-418-E22_Assay_1	MG666896	GenBank	MG666896	http://identifiers.org/insdc/MG666896
AG-418-F05	Marker gene screening	AG-418-F05_Assay_1	MG666897	GenBank	MG666897	http://identifiers.org/insdc/MG666897
AG-418-F07	Marker gene screening	AG-418-F07_Assay_1	MG666898	GenBank	MG666898	http://identifiers.org/insdc/MG666898
AG-418-F08	Marker gene screening	AG-418-F08_Assay_1	MG666899	GenBank	MG666899	http://identifiers.org/insdc/MG666899
AG-418-F10	Marker gene screening	AG-418-F10_Assay_1	MG666900	GenBank	MG666900	http://identifiers.org/insdc/MG666900
AG-418-F13	Marker gene screening	AG-418-F13_Assay_1	MG666901	GenBank	MG666901	http://identifiers.org/insdc/MG666901
AG-418-F14	Marker gene screening	AG-418-F14_Assay_1	MG666902	GenBank	MG666902	http://identifiers.org/insdc/MG666902
AG-418-F16	Marker gene screening	AG-418-F16_Assay_1	MG666903	GenBank	MG666903	http://identifiers.org/insdc/MG666903
AG-418-F17	Marker gene screening	AG-418-F17_Assay_1	MG666904	GenBank	MG666904	http://identifiers.org/insdc/MG666904
AG-418-F20	Marker gene screening	AG-418-F20_Assay_1	MG666905	GenBank	MG666905	http://identifiers.org/insdc/MG666905
AG-418-F22	Marker gene screening	AG-418-F22_Assay_1	MG666906	GenBank	MG666906	http://identifiers.org/insdc/MG666906
AG-418-G02	Marker gene screening	AG-418-G02_Assay_1	MG666907	GenBank	MG666907	http://identifiers.org/insdc/MG666907
AG-418-G05	Marker gene screening	AG-418-G05_Assay_1	MG666908	GenBank	MG666908	http://identifiers.org/insdc/MG666908
AG-418-G08	Marker gene screening	AG-418-G08_Assay_1	MG666909	GenBank	MG666909	http://identifiers.org/insdc/MG666909
AG-418-G13	Marker gene screening	AG-418-G13_Assay_1	MG666910	GenBank	MG666910	http://identifiers.org/insdc/MG666910
AG-418-G16	Marker gene screening	AG-418-G16_Assay_1	MG666911	GenBank	MG666911	http://identifiers.org/insdc/MG666911
AG-418-G17	Marker gene screening	AG-418-G17_Assay_1	MG666912	GenBank	MG666912	http://identifiers.org/insdc/MG666912
AG-418-G18	Marker gene screening	AG-418-G18_Assay_1	MG666913	GenBank	MG666913	http://identifiers.org/insdc/MG666913
AG-418-G23	Marker gene screening	AG-418-G23_Assay_1	MG666914	GenBank	MG666914	http://identifiers.org/insdc/MG666914
AG-418-I05	Marker gene screening	AG-418-I05_Assay_1	MG666915	GenBank	MG666915	http://identifiers.org/insdc/MG666915
AG-418-I06	Marker gene screening	AG-418-I06_Assay_1	MG666916	GenBank	MG666916	http://identifiers.org/insdc/MG666916
AG-418-I07	Marker gene screening	AG-418-I07_Assay_1	MG666917	GenBank	MG666917	http://identifiers.org/insdc/MG666917
AG-418-I10	Marker gene screening	AG-418-I10_Assay_1	MG666918	GenBank	MG666918	http://identifiers.org/insdc/MG666918
AG-418-I16	Marker gene screening	AG-418-I16_Assay_1	MG666919	GenBank	MG666919	http://identifiers.org/insdc/MG666919
AG-418-I17	Marker gene screening	AG-418-I17_Assay_1	MG666920	GenBank	MG666920	http://identifiers.org/insdc/MG666920
AG-418-I19	Marker gene screening	AG-418-I19_Assay_1	MG666921	GenBank	MG666921	http://identifiers.org/insdc/MG666921
AG-418-I20	Marker gene screening	AG-418-I20_Assay_1	MG666922	GenBank	MG666922	http://identifiers.org/insdc/MG666922
AG-418-I21	Marker gene screening	AG-418-I21_Assay_1	MG666923	GenBank	MG666923	http://identifiers.org/insdc/MG666923
AG-418-I23	Marker gene screening	AG-418-I23_Assay_1	MG666924	GenBank	MG666924	http://identifiers.org/insdc/MG666924
AG-418-J05	Marker gene screening	AG-418-J05_Assay_1	MG666925	GenBank	MG666925	http://identifiers.org/insdc/MG666925
AG-418-J06	Marker gene screening	AG-418-J06_Assay_1	MG666926	GenBank	MG666926	http://identifiers.org/insdc/MG666926
AG-418-J08	Marker gene screening	AG-418-J08_Assay_1	MG666927	GenBank	MG666927	http://identifiers.org/insdc/MG666927
AG-418-J09	Marker gene screening	AG-418-J09_Assay_1	MG666928	GenBank	MG666928	http://identifiers.org/insdc/MG666928
AG-418-J10	Marker gene screening	AG-418-J10_Assay_1	MG666929	GenBank	MG666929	http://identifiers.org/insdc/MG666929
AG-418-J13	Marker gene screening	AG-418-J13_Assay_1	MG666930	GenBank	MG666930	http://identifiers.org/insdc/MG666930
AG-418-J14	Marker gene screening	AG-418-J14_Assay_1	MG666931	GenBank	MG666931	http://identifiers.org/insdc/MG666931
AG-418-J15	Marker gene screening	AG-418-J15_Assay_1	MG666932	GenBank	MG666932	http://identifiers.org/insdc/MG666932
AG-418-J16	Marker gene screening	AG-418-J16_Assay_1	MG666933	GenBank	MG666933	http://identifiers.org/insdc/MG666933
AG-418-J17	Marker gene screening	AG-418-J17_Assay_1	MG666934	GenBank	MG666934	http://identifiers.org/insdc/MG666934
AG-418-J18	Marker gene screening	AG-418-J18_Assay_1	MG666935	GenBank	MG666935	http://identifiers.org/insdc/MG666935
AG-418-J19	Marker gene screening	AG-418-J19_Assay_1	MG666936	GenBank	MG666936	http://identifiers.org/insdc/MG666936
AG-418-J20	Marker gene screening	AG-418-J20_Assay_1	MG666937	GenBank	MG666937	http://identifiers.org/insdc/MG666937
AG-418-J22	Marker gene screening	AG-418-J22_Assay_1	MG666938	GenBank	MG666938	http://identifiers.org/insdc/MG666938
AG-418-K03	Marker gene screening	AG-418-K03_Assay_1	MG666939	GenBank	MG666939	http://identifiers.org/insdc/MG666939
AG-418-K04	Marker gene screening	AG-418-K04_Assay_1	MG666940	GenBank	MG666940	http://identifiers.org/insdc/MG666940
AG-418-K05	Marker gene screening	AG-418-K05_Assay_1	MG666941	GenBank	MG666941	http://identifiers.org/insdc/MG666941
AG-418-K06	Marker gene screening	AG-418-K06_Assay_1	MG666942	GenBank	MG666942	http://identifiers.org/insdc/MG666942
AG-418-K07	Marker gene screening	AG-418-K07_Assay_1	MG666943	GenBank	MG666943	http://identifiers.org/insdc/MG666943
AG-418-K08	Marker gene screening	AG-418-K08_Assay_1	MG666944	GenBank	MG666944	http://identifiers.org/insdc/MG666944
AG-418-K09	Marker gene screening	AG-418-K09_Assay_1	MG666945	GenBank	MG666945	http://identifiers.org/insdc/MG666945
AG-418-K10	Marker gene screening	AG-418-K10_Assay_1	MG666946	GenBank	MG666946	http://identifiers.org/insdc/MG666946
AG-418-K11	Marker gene screening	AG-418-K11_Assay_1	MG666947	GenBank	MG666947	http://identifiers.org/insdc/MG666947
AG-418-K14	Marker gene screening	AG-418-K14_Assay_1	MG666948	GenBank	MG666948	http://identifiers.org/insdc/MG666948
AG-418-K15	Marker gene screening	AG-418-K15_Assay_1	MG666949	GenBank	MG666949	http://identifiers.org/insdc/MG666949
AG-418-K17	Marker gene screening	AG-418-K17_Assay_1	MG666950	GenBank	MG666950	http://identifiers.org/insdc/MG666950
AG-418-K19	Marker gene screening	AG-418-K19_Assay_1	MG666951	GenBank	MG666951	http://identifiers.org/insdc/MG666951
AG-418-K21	Marker gene screening	AG-418-K21_Assay_1	MG666952	GenBank	MG666952	http://identifiers.org/insdc/MG666952
AG-418-K23	Marker gene screening	AG-418-K23_Assay_1	MG666953	GenBank	MG666953	http://identifiers.org/insdc/MG666953
AG-418-L03	Marker gene screening	AG-418-L03_Assay_1	MG666954	GenBank	MG666954	http://identifiers.org/insdc/MG666954
AG-418-L06	Marker gene screening	AG-418-L06_Assay_1	MG666955	GenBank	MG666955	http://identifiers.org/insdc/MG666955
AG-418-L07	Marker gene screening	AG-418-L07_Assay_1	MG666956	GenBank	MG666956	http://identifiers.org/insdc/MG666956
AG-418-L09	Marker gene screening	AG-418-L09_Assay_1	MG666957	GenBank	MG666957	http://identifiers.org/insdc/MG666957
AG-418-L10	Marker gene screening	AG-418-L10_Assay_1	MG666958	GenBank	MG666958	http://identifiers.org/insdc/MG666958
AG-418-L11	Marker gene screening	AG-418-L11_Assay_1	MG666959	GenBank	MG666959	http://identifiers.org/insdc/MG666959
AG-418-L14	Marker gene screening	AG-418-L14_Assay_1	MG666960	GenBank	MG666960	http://identifiers.org/insdc/MG666960
AG-418-L15	Marker gene screening	AG-418-L15_Assay_1	MG666961	GenBank	MG666961	http://identifiers.org/insdc/MG666961
AG-418-L17	Marker gene screening	AG-418-L17_Assay_1	MG666962	GenBank	MG666962	http://identifiers.org/insdc/MG666962
AG-418-L18	Marker gene screening	AG-418-L18_Assay_1	MG666963	GenBank	MG666963	http://identifiers.org/insdc/MG666963
AG-418-L19	Marker gene screening	AG-418-L19_Assay_1	MG666964	GenBank	MG666964	http://identifiers.org/insdc/MG666964
AG-418-L20	Marker gene screening	AG-418-L20_Assay_1	MG666965	GenBank	MG666965	http://identifiers.org/insdc/MG666965
AG-418-L21	Marker gene screening	AG-418-L21_Assay_1	MG666966	GenBank	MG666966	http://identifiers.org/insdc/MG666966
AG-418-L22	Marker gene screening	AG-418-L22_Assay_1	MG666967	GenBank	MG666967	http://identifiers.org/insdc/MG666967
AG-418-M02	Marker gene screening	AG-418-M02_Assay_1	MG666968	GenBank	MG666968	http://identifiers.org/insdc/MG666968
AG-418-M04	Marker gene screening	AG-418-M04_Assay_1	MG666969	GenBank	MG666969	http://identifiers.org/insdc/MG666969
AG-418-M05	Marker gene screening	AG-418-M05_Assay_1	MG666970	GenBank	MG666970	http://identifiers.org/insdc/MG666970
AG-418-M06	Marker gene screening	AG-418-M06_Assay_1	MG666971	GenBank	MG666971	http://identifiers.org/insdc/MG666971
AG-418-M08	Marker gene screening	AG-418-M08_Assay_1	MG666972	GenBank	MG666972	http://identifiers.org/insdc/MG666972
AG-418-M09	Marker gene screening	AG-418-M09_Assay_1	MG666973	GenBank	MG666973	http://identifiers.org/insdc/MG666973
AG-418-M10	Marker gene screening	AG-418-M10_Assay_1	MG666974	GenBank	MG666974	http://identifiers.org/insdc/MG666974
AG-418-M15	Marker gene screening	AG-418-M15_Assay_1	MG666975	GenBank	MG666975	http://identifiers.org/insdc/MG666975
AG-418-M17	Marker gene screening	AG-418-M17_Assay_1	MG666976	GenBank	MG666976	http://identifiers.org/insdc/MG666976
AG-418-M18	Marker gene screening	AG-418-M18_Assay_1	MG666977	GenBank	MG666977	http://identifiers.org/insdc/MG666977
AG-418-M19	Marker gene screening	AG-418-M19_Assay_1	MG666978	GenBank	MG666978	http://identifiers.org/insdc/MG666978
AG-418-M20	Marker gene screening	AG-418-M20_Assay_1	MG666979	GenBank	MG666979	http://identifiers.org/insdc/MG666979
AG-418-M21	Marker gene screening	AG-418-M21_Assay_1	MG666980	GenBank	MG666980	http://identifiers.org/insdc/MG666980
AG-418-M22	Marker gene screening	AG-418-M22_Assay_1	MG666981	GenBank	MG666981	http://identifiers.org/insdc/MG666981
AG-418-N04	Marker gene screening	AG-418-N04_Assay_1	MG666982	GenBank	MG666982	http://identifiers.org/insdc/MG666982
AG-418-N06	Marker gene screening	AG-418-N06_Assay_1	MG666983	GenBank	MG666983	http://identifiers.org/insdc/MG666983
AG-418-N07	Marker gene screening	AG-418-N07_Assay_1	MG666984	GenBank	MG666984	http://identifiers.org/insdc/MG666984
AG-418-N08	Marker gene screening	AG-418-N08_Assay_1	MG666985	GenBank	MG666985	http://identifiers.org/insdc/MG666985
AG-418-N11	Marker gene screening	AG-418-N11_Assay_1	MG666986	GenBank	MG666986	http://identifiers.org/insdc/MG666986
AG-418-N13	Marker gene screening	AG-418-N13_Assay_1	MG666987	GenBank	MG666987	http://identifiers.org/insdc/MG666987
AG-418-N14	Marker gene screening	AG-418-N14_Assay_1	MG666988	GenBank	MG666988	http://identifiers.org/insdc/MG666988
AG-418-N16	Marker gene screening	AG-418-N16_Assay_1	MG666989	GenBank	MG666989	http://identifiers.org/insdc/MG666989
AG-418-N19	Marker gene screening	AG-418-N19_Assay_1	MG666990	GenBank	MG666990	http://identifiers.org/insdc/MG666990
AG-418-N23	Marker gene screening	AG-418-N23_Assay_1	MG666991	GenBank	MG666991	http://identifiers.org/insdc/MG666991
AG-418-O02	Marker gene screening	AG-418-O02_Assay_1	MG666992	GenBank	MG666992	http://identifiers.org/insdc/MG666992
AG-418-O03	Marker gene screening	AG-418-O03_Assay_1	MG666993	GenBank	MG666993	http://identifiers.org/insdc/MG666993
AG-418-O05	Marker gene screening	AG-418-O05_Assay_1	MG666994	GenBank	MG666994	http://identifiers.org/insdc/MG666994
AG-418-O13	Marker gene screening	AG-418-O13_Assay_1	MG666995	GenBank	MG666995	http://identifiers.org/insdc/MG666995
AG-418-O15	Marker gene screening	AG-418-O15_Assay_1	MG666996	GenBank	MG666996	http://identifiers.org/insdc/MG666996
AG-418-O16	Marker gene screening	AG-418-O16_Assay_1	MG666997	GenBank	MG666997	http://identifiers.org/insdc/MG666997
AG-418-O17	Marker gene screening	AG-418-O17_Assay_1	MG666998	GenBank	MG666998	http://identifiers.org/insdc/MG666998
AG-418-O21	Marker gene screening	AG-418-O21_Assay_1	MG666999	GenBank	MG666999	http://identifiers.org/insdc/MG666999
AG-418-O22	Marker gene screening	AG-418-O22_Assay_1	MG667000	GenBank	MG667000	http://identifiers.org/insdc/MG667000
AG-418-P03	Marker gene screening	AG-418-P03_Assay_1	MG667001	GenBank	MG667001	http://identifiers.org/insdc/MG667001
AG-418-P04	Marker gene screening	AG-418-P04_Assay_1	MG667002	GenBank	MG667002	http://identifiers.org/insdc/MG667002
AG-418-P06	Marker gene screening	AG-418-P06_Assay_1	MG667003	GenBank	MG667003	http://identifiers.org/insdc/MG667003
AG-418-P08	Marker gene screening	AG-418-P08_Assay_1	MG667004	GenBank	MG667004	http://identifiers.org/insdc/MG667004
AG-418-P09	Marker gene screening	AG-418-P09_Assay_1	MG667005	GenBank	MG667005	http://identifiers.org/insdc/MG667005
AG-418-P13	Marker gene screening	AG-418-P13_Assay_1	MG667006	GenBank	MG667006	http://identifiers.org/insdc/MG667006
AG-418-P14	Marker gene screening	AG-418-P14_Assay_1	MG667007	GenBank	MG667007	http://identifiers.org/insdc/MG667007
AG-418-P15	Marker gene screening	AG-418-P15_Assay_1	MG667008	GenBank	MG667008	http://identifiers.org/insdc/MG667008
AG-418-P18	Marker gene screening	AG-418-P18_Assay_1	MG667009	GenBank	MG667009	http://identifiers.org/insdc/MG667009
AG-418-P19	Marker gene screening	AG-418-P19_Assay_1	MG667010	GenBank	MG667010	http://identifiers.org/insdc/MG667010
AG-418-P22	Marker gene screening	AG-418-P22_Assay_1	MG667011	GenBank	MG667011	http://identifiers.org/insdc/MG667011
AG-420-A03	Marker gene screening	AG-420-A03_Assay_1	MG667012	GenBank	MG667012	http://identifiers.org/insdc/MG667012
AG-420-A09	Marker gene screening	AG-420-A09_Assay_1	MG667013	GenBank	MG667013	http://identifiers.org/insdc/MG667013
AG-420-A13	Marker gene screening	AG-420-A13_Assay_1	MG667014	GenBank	MG667014	http://identifiers.org/insdc/MG667014
AG-420-A15	Marker gene screening	AG-420-A15_Assay_1	MG667015	GenBank	MG667015	http://identifiers.org/insdc/MG667015
AG-420-A17	Marker gene screening	AG-420-A17_Assay_1	MG667016	GenBank	MG667016	http://identifiers.org/insdc/MG667016
AG-420-A19	Marker gene screening	AG-420-A19_Assay_1	MG667017	GenBank	MG667017	http://identifiers.org/insdc/MG667017
AG-420-A20	Marker gene screening	AG-420-A20_Assay_1	MG667018	GenBank	MG667018	http://identifiers.org/insdc/MG667018
AG-420-A21	Marker gene screening	AG-420-A21_Assay_1	MG667019	GenBank	MG667019	http://identifiers.org/insdc/MG667019
AG-420-A22	Marker gene screening	AG-420-A22_Assay_1	MG667020	GenBank	MG667020	http://identifiers.org/insdc/MG667020
AG-420-A23	Marker gene screening	AG-420-A23_Assay_1	MG667021	GenBank	MG667021	http://identifiers.org/insdc/MG667021
AG-420-B03	Marker gene screening	AG-420-B03_Assay_1	MG667022	GenBank	MG667022	http://identifiers.org/insdc/MG667022
AG-420-B04	Marker gene screening	AG-420-B04_Assay_1	MG667023	GenBank	MG667023	http://identifiers.org/insdc/MG667023
AG-420-B07	Marker gene screening	AG-420-B07_Assay_1	MG667024	GenBank	MG667024	http://identifiers.org/insdc/MG667024
AG-420-B11	Marker gene screening	AG-420-B11_Assay_1	MG667025	GenBank	MG667025	http://identifiers.org/insdc/MG667025
AG-420-B15	Marker gene screening	AG-420-B15_Assay_1	MG667026	GenBank	MG667026	http://identifiers.org/insdc/MG667026
AG-420-B16	Marker gene screening	AG-420-B16_Assay_1	MG667027	GenBank	MG667027	http://identifiers.org/insdc/MG667027
AG-420-B20	Marker gene screening	AG-420-B20_Assay_1	MG667028	GenBank	MG667028	http://identifiers.org/insdc/MG667028
AG-420-B21	Marker gene screening	AG-420-B21_Assay_1	MG667029	GenBank	MG667029	http://identifiers.org/insdc/MG667029
AG-420-C02	Marker gene screening	AG-420-C02_Assay_1	MG667030	GenBank	MG667030	http://identifiers.org/insdc/MG667030
AG-420-C05	Marker gene screening	AG-420-C05_Assay_1	MG667031	GenBank	MG667031	http://identifiers.org/insdc/MG667031
AG-420-C13	Marker gene screening	AG-420-C13_Assay_1	MG667032	GenBank	MG667032	http://identifiers.org/insdc/MG667032
AG-420-C14	Marker gene screening	AG-420-C14_Assay_1	MG667033	GenBank	MG667033	http://identifiers.org/insdc/MG667033
AG-420-C15	Marker gene screening	AG-420-C15_Assay_1	MG667034	GenBank	MG667034	http://identifiers.org/insdc/MG667034
AG-420-C19	Marker gene screening	AG-420-C19_Assay_1	MG667035	GenBank	MG667035	http://identifiers.org/insdc/MG667035
AG-420-C22	Marker gene screening	AG-420-C22_Assay_1	MG667036	GenBank	MG667036	http://identifiers.org/insdc/MG667036
AG-420-C23	Marker gene screening	AG-420-C23_Assay_1	MG667037	GenBank	MG667037	http://identifiers.org/insdc/MG667037
AG-420-D03	Marker gene screening	AG-420-D03_Assay_1	MG667038	GenBank	MG667038	http://identifiers.org/insdc/MG667038
AG-420-D04	Marker gene screening	AG-420-D04_Assay_1	MG667039	GenBank	MG667039	http://identifiers.org/insdc/MG667039
AG-420-D09	Marker gene screening	AG-420-D09_Assay_1	MG667040	GenBank	MG667040	http://identifiers.org/insdc/MG667040
AG-420-D10	Marker gene screening	AG-420-D10_Assay_1	MG667041	GenBank	MG667041	http://identifiers.org/insdc/MG667041
AG-420-D11	Marker gene screening	AG-420-D11_Assay_1	MG667042	GenBank	MG667042	http://identifiers.org/insdc/MG667042
AG-420-D15	Marker gene screening	AG-420-D15_Assay_1	MG667043	GenBank	MG667043	http://identifiers.org/insdc/MG667043
AG-420-D16	Marker gene screening	AG-420-D16_Assay_1	MG667044	GenBank	MG667044	http://identifiers.org/insdc/MG667044
AG-420-D17	Marker gene screening	AG-420-D17_Assay_1	MG667045	GenBank	MG667045	http://identifiers.org/insdc/MG667045
AG-420-D18	Marker gene screening	AG-420-D18_Assay_1	MG667046	GenBank	MG667046	http://identifiers.org/insdc/MG667046
AG-420-D20	Marker gene screening	AG-420-D20_Assay_1	MG667047	GenBank	MG667047	http://identifiers.org/insdc/MG667047
AG-420-E02	Marker gene screening	AG-420-E02_Assay_1	MG667048	GenBank	MG667048	http://identifiers.org/insdc/MG667048
AG-420-E03	Marker gene screening	AG-420-E03_Assay_1	MG667049	GenBank	MG667049	http://identifiers.org/insdc/MG667049
AG-420-E04	Marker gene screening	AG-420-E04_Assay_1	MG667050	GenBank	MG667050	http://identifiers.org/insdc/MG667050
AG-420-E09	Marker gene screening	AG-420-E09_Assay_1	MG667051	GenBank	MG667051	http://identifiers.org/insdc/MG667051
AG-420-E11	Marker gene screening	AG-420-E11_Assay_1	MG667052	GenBank	MG667052	http://identifiers.org/insdc/MG667052
AG-420-E13	Marker gene screening	AG-420-E13_Assay_1	MG667053	GenBank	MG667053	http://identifiers.org/insdc/MG667053
AG-420-E15	Marker gene screening	AG-420-E15_Assay_1	MG667054	GenBank	MG667054	http://identifiers.org/insdc/MG667054
AG-420-E16	Marker gene screening	AG-420-E16_Assay_1	MG667055	GenBank	MG667055	http://identifiers.org/insdc/MG667055
AG-420-E19	Marker gene screening	AG-420-E19_Assay_1	MG667056	GenBank	MG667056	http://identifiers.org/insdc/MG667056
AG-420-E20	Marker gene screening	AG-420-E20_Assay_1	MG667057	GenBank	MG667057	http://identifiers.org/insdc/MG667057
AG-420-F05	Marker gene screening	AG-420-F05_Assay_1	MG667058	GenBank	MG667058	http://identifiers.org/insdc/MG667058
AG-420-F06	Marker gene screening	AG-420-F06_Assay_1	MG667059	GenBank	MG667059	http://identifiers.org/insdc/MG667059
AG-420-F08	Marker gene screening	AG-420-F08_Assay_1	MG667060	GenBank	MG667060	http://identifiers.org/insdc/MG667060
AG-420-F10	Marker gene screening	AG-420-F10_Assay_1	MG667061	GenBank	MG667061	http://identifiers.org/insdc/MG667061
AG-420-F13	Marker gene screening	AG-420-F13_Assay_1	MG667062	GenBank	MG667062	http://identifiers.org/insdc/MG667062
AG-420-F14	Marker gene screening	AG-420-F14_Assay_1	MG667063	GenBank	MG667063	http://identifiers.org/insdc/MG667063
AG-420-F15	Marker gene screening	AG-420-F15_Assay_1	MG667064	GenBank	MG667064	http://identifiers.org/insdc/MG667064
AG-420-F19	Marker gene screening	AG-420-F19_Assay_1	MG667065	GenBank	MG667065	http://identifiers.org/insdc/MG667065
AG-420-F22	Marker gene screening	AG-420-F22_Assay_1	MG667066	GenBank	MG667066	http://identifiers.org/insdc/MG667066
AG-420-G04	Marker gene screening	AG-420-G04_Assay_1	MG667067	GenBank	MG667067	http://identifiers.org/insdc/MG667067
AG-420-G14	Marker gene screening	AG-420-G14_Assay_1	MG667068	GenBank	MG667068	http://identifiers.org/insdc/MG667068
AG-420-G18	Marker gene screening	AG-420-G18_Assay_1	MG667069	GenBank	MG667069	http://identifiers.org/insdc/MG667069
AG-420-G19	Marker gene screening	AG-420-G19_Assay_1	MG667070	GenBank	MG667070	http://identifiers.org/insdc/MG667070
AG-420-G20	Marker gene screening	AG-420-G20_Assay_1	MG667071	GenBank	MG667071	http://identifiers.org/insdc/MG667071
AG-420-G23	Marker gene screening	AG-420-G23_Assay_1	MG667072	GenBank	MG667072	http://identifiers.org/insdc/MG667072
AG-420-I03	Marker gene screening	AG-420-I03_Assay_1	MG667073	GenBank	MG667073	http://identifiers.org/insdc/MG667073
AG-420-I05	Marker gene screening	AG-420-I05_Assay_1	MG667074	GenBank	MG667074	http://identifiers.org/insdc/MG667074
AG-420-I06	Marker gene screening	AG-420-I06_Assay_1	MG667075	GenBank	MG667075	http://identifiers.org/insdc/MG667075
AG-420-I09	Marker gene screening	AG-420-I09_Assay_1	MG667076	GenBank	MG667076	http://identifiers.org/insdc/MG667076
AG-420-I13	Marker gene screening	AG-420-I13_Assay_1	MG667077	GenBank	MG667077	http://identifiers.org/insdc/MG667077
AG-420-I15	Marker gene screening	AG-420-I15_Assay_1	MG667078	GenBank	MG667078	http://identifiers.org/insdc/MG667078
AG-420-I17	Marker gene screening	AG-420-I17_Assay_1	MG667079	GenBank	MG667079	http://identifiers.org/insdc/MG667079
AG-420-I20	Marker gene screening	AG-420-I20_Assay_1	MG667080	GenBank	MG667080	http://identifiers.org/insdc/MG667080
AG-420-I21	Marker gene screening	AG-420-I21_Assay_1	MG667081	GenBank	MG667081	http://identifiers.org/insdc/MG667081
AG-420-I23	Marker gene screening	AG-420-I23_Assay_1	MG667082	GenBank	MG667082	http://identifiers.org/insdc/MG667082
AG-420-J04	Marker gene screening	AG-420-J04_Assay_1	MG667083	GenBank	MG667083	http://identifiers.org/insdc/MG667083
AG-420-J05	Marker gene screening	AG-420-J05_Assay_1	MG667084	GenBank	MG667084	http://identifiers.org/insdc/MG667084
AG-420-J06	Marker gene screening	AG-420-J06_Assay_1	MG667085	GenBank	MG667085	http://identifiers.org/insdc/MG667085
AG-420-J08	Marker gene screening	AG-420-J08_Assay_1	MG667086	GenBank	MG667086	http://identifiers.org/insdc/MG667086
AG-420-J09	Marker gene screening	AG-420-J09_Assay_1	MG667087	GenBank	MG667087	http://identifiers.org/insdc/MG667087
AG-420-J10	Marker gene screening	AG-420-J10_Assay_1	MG667088	GenBank	MG667088	http://identifiers.org/insdc/MG667088
AG-420-J16	Marker gene screening	AG-420-J16_Assay_1	MG667089	GenBank	MG667089	http://identifiers.org/insdc/MG667089
AG-420-J17	Marker gene screening	AG-420-J17_Assay_1	MG667090	GenBank	MG667090	http://identifiers.org/insdc/MG667090
AG-420-J18	Marker gene screening	AG-420-J18_Assay_1	MG667091	GenBank	MG667091	http://identifiers.org/insdc/MG667091
AG-420-J21	Marker gene screening	AG-420-J21_Assay_1	MG667092	GenBank	MG667092	http://identifiers.org/insdc/MG667092
AG-420-K02	Marker gene screening	AG-420-K02_Assay_1	MG667093	GenBank	MG667093	http://identifiers.org/insdc/MG667093
AG-420-K04	Marker gene screening	AG-420-K04_Assay_1	MG667094	GenBank	MG667094	http://identifiers.org/insdc/MG667094
AG-420-K08	Marker gene screening	AG-420-K08_Assay_1	MG667095	GenBank	MG667095	http://identifiers.org/insdc/MG667095
AG-420-K10	Marker gene screening	AG-420-K10_Assay_1	MG667096	GenBank	MG667096	http://identifiers.org/insdc/MG667096
AG-420-K11	Marker gene screening	AG-420-K11_Assay_1	MG667097	GenBank	MG667097	http://identifiers.org/insdc/MG667097
AG-420-K16	Marker gene screening	AG-420-K16_Assay_1	MG667098	GenBank	MG667098	http://identifiers.org/insdc/MG667098
AG-420-K17	Marker gene screening	AG-420-K17_Assay_1	MG667099	GenBank	MG667099	http://identifiers.org/insdc/MG667099
AG-420-K18	Marker gene screening	AG-420-K18_Assay_1	MG667100	GenBank	MG667100	http://identifiers.org/insdc/MG667100
AG-420-K19	Marker gene screening	AG-420-K19_Assay_1	MG667101	GenBank	MG667101	http://identifiers.org/insdc/MG667101
AG-420-K20	Marker gene screening	AG-420-K20_Assay_1	MG667102	GenBank	MG667102	http://identifiers.org/insdc/MG667102
AG-420-K22	Marker gene screening	AG-420-K22_Assay_1	MG667103	GenBank	MG667103	http://identifiers.org/insdc/MG667103
AG-420-K23	Marker gene screening	AG-420-K23_Assay_1	MG667104	GenBank	MG667104	http://identifiers.org/insdc/MG667104
AG-420-L02	Marker gene screening	AG-420-L02_Assay_1	MG667105	GenBank	MG667105	http://identifiers.org/insdc/MG667105
AG-420-L03	Marker gene screening	AG-420-L03_Assay_1	MG667106	GenBank	MG667106	http://identifiers.org/insdc/MG667106
AG-420-L04	Marker gene screening	AG-420-L04_Assay_1	MG667107	GenBank	MG667107	http://identifiers.org/insdc/MG667107
AG-420-L06	Marker gene screening	AG-420-L06_Assay_1	MG667108	GenBank	MG667108	http://identifiers.org/insdc/MG667108
AG-420-L07	Marker gene screening	AG-420-L07_Assay_1	MG667109	GenBank	MG667109	http://identifiers.org/insdc/MG667109
AG-420-L11	Marker gene screening	AG-420-L11_Assay_1	MG667110	GenBank	MG667110	http://identifiers.org/insdc/MG667110
AG-420-L13	Marker gene screening	AG-420-L13_Assay_1	MG667111	GenBank	MG667111	http://identifiers.org/insdc/MG667111
AG-420-L15	Marker gene screening	AG-420-L15_Assay_1	MG667112	GenBank	MG667112	http://identifiers.org/insdc/MG667112
AG-420-L18	Marker gene screening	AG-420-L18_Assay_1	MG667113	GenBank	MG667113	http://identifiers.org/insdc/MG667113
AG-420-L19	Marker gene screening	AG-420-L19_Assay_1	MG667114	GenBank	MG667114	http://identifiers.org/insdc/MG667114
AG-420-L21	Marker gene screening	AG-420-L21_Assay_1	MG667115	GenBank	MG667115	http://identifiers.org/insdc/MG667115
AG-420-L22	Marker gene screening	AG-420-L22_Assay_1	MG667116	GenBank	MG667116	http://identifiers.org/insdc/MG667116
AG-420-L23	Marker gene screening	AG-420-L23_Assay_1	MG667117	GenBank	MG667117	http://identifiers.org/insdc/MG667117
AG-420-M02	Marker gene screening	AG-420-M02_Assay_1	MG667118	GenBank	MG667118	http://identifiers.org/insdc/MG667118
AG-420-M04	Marker gene screening	AG-420-M04_Assay_1	MG667119	GenBank	MG667119	http://identifiers.org/insdc/MG667119
AG-420-M05	Marker gene screening	AG-420-M05_Assay_1	MG667120	GenBank	MG667120	http://identifiers.org/insdc/MG667120
AG-420-M07	Marker gene screening	AG-420-M07_Assay_1	MG667121	GenBank	MG667121	http://identifiers.org/insdc/MG667121
AG-420-M08	Marker gene screening	AG-420-M08_Assay_1	MG667122	GenBank	MG667122	http://identifiers.org/insdc/MG667122
AG-420-M09	Marker gene screening	AG-420-M09_Assay_1	MG667123	GenBank	MG667123	http://identifiers.org/insdc/MG667123
AG-420-M11	Marker gene screening	AG-420-M11_Assay_1	MG667124	GenBank	MG667124	http://identifiers.org/insdc/MG667124
AG-420-M13	Marker gene screening	AG-420-M13_Assay_1	MG667125	GenBank	MG667125	http://identifiers.org/insdc/MG667125
AG-420-M14	Marker gene screening	AG-420-M14_Assay_1	MG667126	GenBank	MG667126	http://identifiers.org/insdc/MG667126
AG-420-M15	Marker gene screening	AG-420-M15_Assay_1	MG667127	GenBank	MG667127	http://identifiers.org/insdc/MG667127
AG-420-M17	Marker gene screening	AG-420-M17_Assay_1	MG667128	GenBank	MG667128	http://identifiers.org/insdc/MG667128
AG-420-M18	Marker gene screening	AG-420-M18_Assay_1	MG667129	GenBank	MG667129	http://identifiers.org/insdc/MG667129
AG-420-M20	Marker gene screening	AG-420-M20_Assay_1	MG667130	GenBank	MG667130	http://identifiers.org/insdc/MG667130
AG-420-M21	Marker gene screening	AG-420-M21_Assay_1	MG667131	GenBank	MG667131	http://identifiers.org/insdc/MG667131
AG-420-M22	Marker gene screening	AG-420-M22_Assay_1	MG667132	GenBank	MG667132	http://identifiers.org/insdc/MG667132
AG-420-N02	Marker gene screening	AG-420-N02_Assay_1	MG667133	GenBank	MG667133	http://identifiers.org/insdc/MG667133
AG-420-N05	Marker gene screening	AG-420-N05_Assay_1	MG667134	GenBank	MG667134	http://identifiers.org/insdc/MG667134
AG-420-N09	Marker gene screening	AG-420-N09_Assay_1	MG667135	GenBank	MG667135	http://identifiers.org/insdc/MG667135
AG-420-N11	Marker gene screening	AG-420-N11_Assay_1	MG667136	GenBank	MG667136	http://identifiers.org/insdc/MG667136
AG-420-N13	Marker gene screening	AG-420-N13_Assay_1	MG667137	GenBank	MG667137	http://identifiers.org/insdc/MG667137
AG-420-N14	Marker gene screening	AG-420-N14_Assay_1	MG667138	GenBank	MG667138	http://identifiers.org/insdc/MG667138
AG-420-N15	Marker gene screening	AG-420-N15_Assay_1	MG667139	GenBank	MG667139	http://identifiers.org/insdc/MG667139
AG-420-N16	Marker gene screening	AG-420-N16_Assay_1	MG667140	GenBank	MG667140	http://identifiers.org/insdc/MG667140
AG-420-N18	Marker gene screening	AG-420-N18_Assay_1	MG667141	GenBank	MG667141	http://identifiers.org/insdc/MG667141
AG-420-N19	Marker gene screening	AG-420-N19_Assay_1	MG667142	GenBank	MG667142	http://identifiers.org/insdc/MG667142
AG-420-N20	Marker gene screening	AG-420-N20_Assay_1	MG667143	GenBank	MG667143	http://identifiers.org/insdc/MG667143
AG-420-N21	Marker gene screening	AG-420-N21_Assay_1	MG667144	GenBank	MG667144	http://identifiers.org/insdc/MG667144
AG-420-N23	Marker gene screening	AG-420-N23_Assay_1	MG667145	GenBank	MG667145	http://identifiers.org/insdc/MG667145
AG-420-O02	Marker gene screening	AG-420-O02_Assay_1	MG667146	GenBank	MG667146	http://identifiers.org/insdc/MG667146
AG-420-O06	Marker gene screening	AG-420-O06_Assay_1	MG667147	GenBank	MG667147	http://identifiers.org/insdc/MG667147
AG-420-O07	Marker gene screening	AG-420-O07_Assay_1	MG667148	GenBank	MG667148	http://identifiers.org/insdc/MG667148
AG-420-O08	Marker gene screening	AG-420-O08_Assay_1	MG667149	GenBank	MG667149	http://identifiers.org/insdc/MG667149
AG-420-O10	Marker gene screening	AG-420-O10_Assay_1	MG667150	GenBank	MG667150	http://identifiers.org/insdc/MG667150
AG-420-O15	Marker gene screening	AG-420-O15_Assay_1	MG667151	GenBank	MG667151	http://identifiers.org/insdc/MG667151
AG-420-O16	Marker gene screening	AG-420-O16_Assay_1	MG667152	GenBank	MG667152	http://identifiers.org/insdc/MG667152
AG-420-O19	Marker gene screening	AG-420-O19_Assay_1	MG667153	GenBank	MG667153	http://identifiers.org/insdc/MG667153
AG-420-O20	Marker gene screening	AG-420-O20_Assay_1	MG667154	GenBank	MG667154	http://identifiers.org/insdc/MG667154
AG-420-O22	Marker gene screening	AG-420-O22_Assay_1	MG667155	GenBank	MG667155	http://identifiers.org/insdc/MG667155
AG-420-P02	Marker gene screening	AG-420-P02_Assay_1	MG667156	GenBank	MG667156	http://identifiers.org/insdc/MG667156
AG-420-P06	Marker gene screening	AG-420-P06_Assay_1	MG667157	GenBank	MG667157	http://identifiers.org/insdc/MG667157
AG-420-P08	Marker gene screening	AG-420-P08_Assay_1	MG667158	GenBank	MG667158	http://identifiers.org/insdc/MG667158
AG-420-P09	Marker gene screening	AG-420-P09_Assay_1	MG667159	GenBank	MG667159	http://identifiers.org/insdc/MG667159
AG-420-P11	Marker gene screening	AG-420-P11_Assay_1	MG667160	GenBank	MG667160	http://identifiers.org/insdc/MG667160
AG-420-P14	Marker gene screening	AG-420-P14_Assay_1	MG667161	GenBank	MG667161	http://identifiers.org/insdc/MG667161
AG-420-P15	Marker gene screening	AG-420-P15_Assay_1	MG667162	GenBank	MG667162	http://identifiers.org/insdc/MG667162
AG-420-P16	Marker gene screening	AG-420-P16_Assay_1	MG667163	GenBank	MG667163	http://identifiers.org/insdc/MG667163
AG-420-P19	Marker gene screening	AG-420-P19_Assay_1	MG667164	GenBank	MG667164	http://identifiers.org/insdc/MG667164
AG-420-P21	Marker gene screening	AG-420-P21_Assay_1	MG667165	GenBank	MG667165	http://identifiers.org/insdc/MG667165
AG-420-P22	Marker gene screening	AG-420-P22_Assay_1	MG667166	GenBank	MG667166	http://identifiers.org/insdc/MG667166
AG-420-P23	Marker gene screening	AG-420-P23_Assay_1	MG667167	GenBank	MG667167	http://identifiers.org/insdc/MG667167
AG-424-A03	Marker gene screening	AG-424-A03_Assay_1	MG667168	GenBank	MG667168	http://identifiers.org/insdc/MG667168
AG-424-A05	Marker gene screening	AG-424-A05_Assay_1	MG667169	GenBank	MG667169	http://identifiers.org/insdc/MG667169
AG-424-A09	Marker gene screening	AG-424-A09_Assay_1	MG667170	GenBank	MG667170	http://identifiers.org/insdc/MG667170
AG-424-A14	Marker gene screening	AG-424-A14_Assay_1	MG667171	GenBank	MG667171	http://identifiers.org/insdc/MG667171
AG-424-A16	Marker gene screening	AG-424-A16_Assay_1	MG667172	GenBank	MG667172	http://identifiers.org/insdc/MG667172
AG-424-A19	Marker gene screening	AG-424-A19_Assay_1	MG667173	GenBank	MG667173	http://identifiers.org/insdc/MG667173
AG-424-A20	Marker gene screening	AG-424-A20_Assay_1	MG667174	GenBank	MG667174	http://identifiers.org/insdc/MG667174
AG-424-B06	Marker gene screening	AG-424-B06_Assay_1	MG667175	GenBank	MG667175	http://identifiers.org/insdc/MG667175
AG-424-B08	Marker gene screening	AG-424-B08_Assay_1	MG667176	GenBank	MG667176	http://identifiers.org/insdc/MG667176
AG-424-B09	Marker gene screening	AG-424-B09_Assay_1	MG667177	GenBank	MG667177	http://identifiers.org/insdc/MG667177
AG-424-B11	Marker gene screening	AG-424-B11_Assay_1	MG667178	GenBank	MG667178	http://identifiers.org/insdc/MG667178
AG-424-B13	Marker gene screening	AG-424-B13_Assay_1	MG667179	GenBank	MG667179	http://identifiers.org/insdc/MG667179
AG-424-B15	Marker gene screening	AG-424-B15_Assay_1	MG667180	GenBank	MG667180	http://identifiers.org/insdc/MG667180
AG-424-B18	Marker gene screening	AG-424-B18_Assay_1	MG667181	GenBank	MG667181	http://identifiers.org/insdc/MG667181
AG-424-B19	Marker gene screening	AG-424-B19_Assay_1	MG667182	GenBank	MG667182	http://identifiers.org/insdc/MG667182
AG-424-B23	Marker gene screening	AG-424-B23_Assay_1	MG667183	GenBank	MG667183	http://identifiers.org/insdc/MG667183
AG-424-C04	Marker gene screening	AG-424-C04_Assay_1	MG667184	GenBank	MG667184	http://identifiers.org/insdc/MG667184
AG-424-C08	Marker gene screening	AG-424-C08_Assay_1	MG667185	GenBank	MG667185	http://identifiers.org/insdc/MG667185
AG-424-C09	Marker gene screening	AG-424-C09_Assay_1	MG667186	GenBank	MG667186	http://identifiers.org/insdc/MG667186
AG-424-C11	Marker gene screening	AG-424-C11_Assay_1	MG667187	GenBank	MG667187	http://identifiers.org/insdc/MG667187
AG-424-C13	Marker gene screening	AG-424-C13_Assay_1	MG667188	GenBank	MG667188	http://identifiers.org/insdc/MG667188
AG-424-C15	Marker gene screening	AG-424-C15_Assay_1	MG667189	GenBank	MG667189	http://identifiers.org/insdc/MG667189
AG-424-C16	Marker gene screening	AG-424-C16_Assay_1	MG667190	GenBank	MG667190	http://identifiers.org/insdc/MG667190
AG-424-C17	Marker gene screening	AG-424-C17_Assay_1	MG667191	GenBank	MG667191	http://identifiers.org/insdc/MG667191
AG-424-C18	Marker gene screening	AG-424-C18_Assay_1	MG667192	GenBank	MG667192	http://identifiers.org/insdc/MG667192
AG-424-C19	Marker gene screening	AG-424-C19_Assay_1	MG667193	GenBank	MG667193	http://identifiers.org/insdc/MG667193
AG-424-C21	Marker gene screening	AG-424-C21_Assay_1	MG667194	GenBank	MG667194	http://identifiers.org/insdc/MG667194
AG-424-D03	Marker gene screening	AG-424-D03_Assay_1	MG667195	GenBank	MG667195	http://identifiers.org/insdc/MG667195
AG-424-D10	Marker gene screening	AG-424-D10_Assay_1	MG667196	GenBank	MG667196	http://identifiers.org/insdc/MG667196
AG-424-D11	Marker gene screening	AG-424-D11_Assay_1	MG667197	GenBank	MG667197	http://identifiers.org/insdc/MG667197
AG-424-D15	Marker gene screening	AG-424-D15_Assay_1	MG667198	GenBank	MG667198	http://identifiers.org/insdc/MG667198
AG-424-D17	Marker gene screening	AG-424-D17_Assay_1	MG667199	GenBank	MG667199	http://identifiers.org/insdc/MG667199
AG-424-D19	Marker gene screening	AG-424-D19_Assay_1	MG667200	GenBank	MG667200	http://identifiers.org/insdc/MG667200
AG-424-D20	Marker gene screening	AG-424-D20_Assay_1	MG667201	GenBank	MG667201	http://identifiers.org/insdc/MG667201
AG-424-D23	Marker gene screening	AG-424-D23_Assay_1	MG667202	GenBank	MG667202	http://identifiers.org/insdc/MG667202
AG-424-E04	Marker gene screening	AG-424-E04_Assay_1	MG667203	GenBank	MG667203	http://identifiers.org/insdc/MG667203
AG-424-E09	Marker gene screening	AG-424-E09_Assay_1	MG667204	GenBank	MG667204	http://identifiers.org/insdc/MG667204
AG-424-E10	Marker gene screening	AG-424-E10_Assay_1	MG667205	GenBank	MG667205	http://identifiers.org/insdc/MG667205
AG-424-E13	Marker gene screening	AG-424-E13_Assay_1	MG667206	GenBank	MG667206	http://identifiers.org/insdc/MG667206
AG-424-E16	Marker gene screening	AG-424-E16_Assay_1	MG667207	GenBank	MG667207	http://identifiers.org/insdc/MG667207
AG-424-E18	Marker gene screening	AG-424-E18_Assay_1	MG667208	GenBank	MG667208	http://identifiers.org/insdc/MG667208
AG-424-E19	Marker gene screening	AG-424-E19_Assay_1	MG667209	GenBank	MG667209	http://identifiers.org/insdc/MG667209
AG-424-E20	Marker gene screening	AG-424-E20_Assay_1	MG667210	GenBank	MG667210	http://identifiers.org/insdc/MG667210
AG-424-E22	Marker gene screening	AG-424-E22_Assay_1	MG667211	GenBank	MG667211	http://identifiers.org/insdc/MG667211
AG-424-F06	Marker gene screening	AG-424-F06_Assay_1	MG667212	GenBank	MG667212	http://identifiers.org/insdc/MG667212
AG-424-F07	Marker gene screening	AG-424-F07_Assay_1	MG667213	GenBank	MG667213	http://identifiers.org/insdc/MG667213
AG-424-F09	Marker gene screening	AG-424-F09_Assay_1	MG667214	GenBank	MG667214	http://identifiers.org/insdc/MG667214
AG-424-F16	Marker gene screening	AG-424-F16_Assay_1	MG667215	GenBank	MG667215	http://identifiers.org/insdc/MG667215
AG-424-F19	Marker gene screening	AG-424-F19_Assay_1	MG667216	GenBank	MG667216	http://identifiers.org/insdc/MG667216
AG-424-F20	Marker gene screening	AG-424-F20_Assay_1	MG667217	GenBank	MG667217	http://identifiers.org/insdc/MG667217
AG-424-F21	Marker gene screening	AG-424-F21_Assay_1	MG667218	GenBank	MG667218	http://identifiers.org/insdc/MG667218
AG-424-F22	Marker gene screening	AG-424-F22_Assay_1	MG667219	GenBank	MG667219	http://identifiers.org/insdc/MG667219
AG-424-G03	Marker gene screening	AG-424-G03_Assay_1	MG667220	GenBank	MG667220	http://identifiers.org/insdc/MG667220
AG-424-G04	Marker gene screening	AG-424-G04_Assay_1	MG667221	GenBank	MG667221	http://identifiers.org/insdc/MG667221
AG-424-G11	Marker gene screening	AG-424-G11_Assay_1	MG667222	GenBank	MG667222	http://identifiers.org/insdc/MG667222
AG-424-G13	Marker gene screening	AG-424-G13_Assay_1	MG667223	GenBank	MG667223	http://identifiers.org/insdc/MG667223
AG-424-G16	Marker gene screening	AG-424-G16_Assay_1	MG667224	GenBank	MG667224	http://identifiers.org/insdc/MG667224
AG-424-G19	Marker gene screening	AG-424-G19_Assay_1	MG667225	GenBank	MG667225	http://identifiers.org/insdc/MG667225
AG-424-G22	Marker gene screening	AG-424-G22_Assay_1	MG667226	GenBank	MG667226	http://identifiers.org/insdc/MG667226
AG-424-I04	Marker gene screening	AG-424-I04_Assay_1	MG667227	GenBank	MG667227	http://identifiers.org/insdc/MG667227
AG-424-I05	Marker gene screening	AG-424-I05_Assay_1	MG667228	GenBank	MG667228	http://identifiers.org/insdc/MG667228
AG-424-I08	Marker gene screening	AG-424-I08_Assay_1	MG667229	GenBank	MG667229	http://identifiers.org/insdc/MG667229
AG-424-I09	Marker gene screening	AG-424-I09_Assay_1	MG667230	GenBank	MG667230	http://identifiers.org/insdc/MG667230
AG-424-I15	Marker gene screening	AG-424-I15_Assay_1	MG667231	GenBank	MG667231	http://identifiers.org/insdc/MG667231
AG-424-I16	Marker gene screening	AG-424-I16_Assay_1	MG667232	GenBank	MG667232	http://identifiers.org/insdc/MG667232
AG-424-I18	Marker gene screening	AG-424-I18_Assay_1	MG667233	GenBank	MG667233	http://identifiers.org/insdc/MG667233
AG-424-I20	Marker gene screening	AG-424-I20_Assay_1	MG667234	GenBank	MG667234	http://identifiers.org/insdc/MG667234
AG-424-I21	Marker gene screening	AG-424-I21_Assay_1	MG667235	GenBank	MG667235	http://identifiers.org/insdc/MG667235
AG-424-I22	Marker gene screening	AG-424-I22_Assay_1	MG667236	GenBank	MG667236	http://identifiers.org/insdc/MG667236
AG-424-I23	Marker gene screening	AG-424-I23_Assay_1	MG667237	GenBank	MG667237	http://identifiers.org/insdc/MG667237
AG-424-J02	Marker gene screening	AG-424-J02_Assay_1	MG667238	GenBank	MG667238	http://identifiers.org/insdc/MG667238
AG-424-J06	Marker gene screening	AG-424-J06_Assay_1	MG667239	GenBank	MG667239	http://identifiers.org/insdc/MG667239
AG-424-J08	Marker gene screening	AG-424-J08_Assay_1	MG667240	GenBank	MG667240	http://identifiers.org/insdc/MG667240
AG-424-J09	Marker gene screening	AG-424-J09_Assay_1	MG667241	GenBank	MG667241	http://identifiers.org/insdc/MG667241
AG-424-J11	Marker gene screening	AG-424-J11_Assay_1	MG667242	GenBank	MG667242	http://identifiers.org/insdc/MG667242
AG-424-J13	Marker gene screening	AG-424-J13_Assay_1	MG667243	GenBank	MG667243	http://identifiers.org/insdc/MG667243
AG-424-J14	Marker gene screening	AG-424-J14_Assay_1	MG667244	GenBank	MG667244	http://identifiers.org/insdc/MG667244
AG-424-J15	Marker gene screening	AG-424-J15_Assay_1	MG667245	GenBank	MG667245	http://identifiers.org/insdc/MG667245
AG-424-J16	Marker gene screening	AG-424-J16_Assay_1	MG667246	GenBank	MG667246	http://identifiers.org/insdc/MG667246
AG-424-J17	Marker gene screening	AG-424-J17_Assay_1	MG667247	GenBank	MG667247	http://identifiers.org/insdc/MG667247
AG-424-J20	Marker gene screening	AG-424-J20_Assay_1	MG667248	GenBank	MG667248	http://identifiers.org/insdc/MG667248
AG-424-J21	Marker gene screening	AG-424-J21_Assay_1	MG667249	GenBank	MG667249	http://identifiers.org/insdc/MG667249
AG-424-J22	Marker gene screening	AG-424-J22_Assay_1	MG667250	GenBank	MG667250	http://identifiers.org/insdc/MG667250
AG-424-K02	Marker gene screening	AG-424-K02_Assay_1	MG667251	GenBank	MG667251	http://identifiers.org/insdc/MG667251
AG-424-K04	Marker gene screening	AG-424-K04_Assay_1	MG667252	GenBank	MG667252	http://identifiers.org/insdc/MG667252
AG-424-K05	Marker gene screening	AG-424-K05_Assay_1	MG667253	GenBank	MG667253	http://identifiers.org/insdc/MG667253
AG-424-K13	Marker gene screening	AG-424-K13_Assay_1	MG667254	GenBank	MG667254	http://identifiers.org/insdc/MG667254
AG-424-K15	Marker gene screening	AG-424-K15_Assay_1	MG667255	GenBank	MG667255	http://identifiers.org/insdc/MG667255
AG-424-K18	Marker gene screening	AG-424-K18_Assay_1	MG667256	GenBank	MG667256	http://identifiers.org/insdc/MG667256
AG-424-K19	Marker gene screening	AG-424-K19_Assay_1	MG667257	GenBank	MG667257	http://identifiers.org/insdc/MG667257
AG-424-K20	Marker gene screening	AG-424-K20_Assay_1	MG667258	GenBank	MG667258	http://identifiers.org/insdc/MG667258
AG-424-K22	Marker gene screening	AG-424-K22_Assay_1	MG667259	GenBank	MG667259	http://identifiers.org/insdc/MG667259
AG-424-K23	Marker gene screening	AG-424-K23_Assay_1	MG667260	GenBank	MG667260	http://identifiers.org/insdc/MG667260
AG-424-L03	Marker gene screening	AG-424-L03_Assay_1	MG667261	GenBank	MG667261	http://identifiers.org/insdc/MG667261
AG-424-L05	Marker gene screening	AG-424-L05_Assay_1	MG667262	GenBank	MG667262	http://identifiers.org/insdc/MG667262
AG-424-L07	Marker gene screening	AG-424-L07_Assay_1	MG667263	GenBank	MG667263	http://identifiers.org/insdc/MG667263
AG-424-L08	Marker gene screening	AG-424-L08_Assay_1	MG667264	GenBank	MG667264	http://identifiers.org/insdc/MG667264
AG-424-L10	Marker gene screening	AG-424-L10_Assay_1	MG667265	GenBank	MG667265	http://identifiers.org/insdc/MG667265
AG-424-L11	Marker gene screening	AG-424-L11_Assay_1	MG667266	GenBank	MG667266	http://identifiers.org/insdc/MG667266
AG-424-L14	Marker gene screening	AG-424-L14_Assay_1	MG667267	GenBank	MG667267	http://identifiers.org/insdc/MG667267
AG-424-L15	Marker gene screening	AG-424-L15_Assay_1	MG667268	GenBank	MG667268	http://identifiers.org/insdc/MG667268
AG-424-L20	Marker gene screening	AG-424-L20_Assay_1	MG667269	GenBank	MG667269	http://identifiers.org/insdc/MG667269
AG-424-L21	Marker gene screening	AG-424-L21_Assay_1	MG667270	GenBank	MG667270	http://identifiers.org/insdc/MG667270
AG-424-L22	Marker gene screening	AG-424-L22_Assay_1	MG667271	GenBank	MG667271	http://identifiers.org/insdc/MG667271
AG-424-M02	Marker gene screening	AG-424-M02_Assay_1	MG667272	GenBank	MG667272	http://identifiers.org/insdc/MG667272
AG-424-M03	Marker gene screening	AG-424-M03_Assay_1	MG667273	GenBank	MG667273	http://identifiers.org/insdc/MG667273
AG-424-M04	Marker gene screening	AG-424-M04_Assay_1	MG667274	GenBank	MG667274	http://identifiers.org/insdc/MG667274
AG-424-M10	Marker gene screening	AG-424-M10_Assay_1	MG667275	GenBank	MG667275	http://identifiers.org/insdc/MG667275
AG-424-M14	Marker gene screening	AG-424-M14_Assay_1	MG667276	GenBank	MG667276	http://identifiers.org/insdc/MG667276
AG-424-M16	Marker gene screening	AG-424-M16_Assay_1	MG667277	GenBank	MG667277	http://identifiers.org/insdc/MG667277
AG-424-M18	Marker gene screening	AG-424-M18_Assay_1	MG667278	GenBank	MG667278	http://identifiers.org/insdc/MG667278
AG-424-M20	Marker gene screening	AG-424-M20_Assay_1	MG667279	GenBank	MG667279	http://identifiers.org/insdc/MG667279
AG-424-M21	Marker gene screening	AG-424-M21_Assay_1	MG667280	GenBank	MG667280	http://identifiers.org/insdc/MG667280
AG-424-N02	Marker gene screening	AG-424-N02_Assay_1	MG667281	GenBank	MG667281	http://identifiers.org/insdc/MG667281
AG-424-N03	Marker gene screening	AG-424-N03_Assay_1	MG667282	GenBank	MG667282	http://identifiers.org/insdc/MG667282
AG-424-N07	Marker gene screening	AG-424-N07_Assay_1	MG667283	GenBank	MG667283	http://identifiers.org/insdc/MG667283
AG-424-N09	Marker gene screening	AG-424-N09_Assay_1	MG667284	GenBank	MG667284	http://identifiers.org/insdc/MG667284
AG-424-N10	Marker gene screening	AG-424-N10_Assay_1	MG667285	GenBank	MG667285	http://identifiers.org/insdc/MG667285
AG-424-N11	Marker gene screening	AG-424-N11_Assay_1	MG667286	GenBank	MG667286	http://identifiers.org/insdc/MG667286
AG-424-N13	Marker gene screening	AG-424-N13_Assay_1	MG667287	GenBank	MG667287	http://identifiers.org/insdc/MG667287
AG-424-N16	Marker gene screening	AG-424-N16_Assay_1	MG667288	GenBank	MG667288	http://identifiers.org/insdc/MG667288
AG-424-N19	Marker gene screening	AG-424-N19_Assay_1	MG667289	GenBank	MG667289	http://identifiers.org/insdc/MG667289
AG-424-N20	Marker gene screening	AG-424-N20_Assay_1	MG667290	GenBank	MG667290	http://identifiers.org/insdc/MG667290
AG-424-N21	Marker gene screening	AG-424-N21_Assay_1	MG667291	GenBank	MG667291	http://identifiers.org/insdc/MG667291
AG-424-N23	Marker gene screening	AG-424-N23_Assay_1	MG667292	GenBank	MG667292	http://identifiers.org/insdc/MG667292
AG-424-O06	Marker gene screening	AG-424-O06_Assay_1	MG667293	GenBank	MG667293	http://identifiers.org/insdc/MG667293
AG-424-O09	Marker gene screening	AG-424-O09_Assay_1	MG667294	GenBank	MG667294	http://identifiers.org/insdc/MG667294
AG-424-O10	Marker gene screening	AG-424-O10_Assay_1	MG667295	GenBank	MG667295	http://identifiers.org/insdc/MG667295
AG-424-O13	Marker gene screening	AG-424-O13_Assay_1	MG667296	GenBank	MG667296	http://identifiers.org/insdc/MG667296
AG-424-O14	Marker gene screening	AG-424-O14_Assay_1	MG667297	GenBank	MG667297	http://identifiers.org/insdc/MG667297
AG-424-O16	Marker gene screening	AG-424-O16_Assay_1	MG667298	GenBank	MG667298	http://identifiers.org/insdc/MG667298
AG-424-O20	Marker gene screening	AG-424-O20_Assay_1	MG667299	GenBank	MG667299	http://identifiers.org/insdc/MG667299
AG-424-O23	Marker gene screening	AG-424-O23_Assay_1	MG667300	GenBank	MG667300	http://identifiers.org/insdc/MG667300
AG-424-P01	Marker gene screening	AG-424-P01_Assay_1	MG667301	GenBank	MG667301	http://identifiers.org/insdc/MG667301
AG-424-P03	Marker gene screening	AG-424-P03_Assay_1	MG667302	GenBank	MG667302	http://identifiers.org/insdc/MG667302
AG-424-P05	Marker gene screening	AG-424-P05_Assay_1	MG667303	GenBank	MG667303	http://identifiers.org/insdc/MG667303
AG-424-P06	Marker gene screening	AG-424-P06_Assay_1	MG667304	GenBank	MG667304	http://identifiers.org/insdc/MG667304
AG-424-P07	Marker gene screening	AG-424-P07_Assay_1	MG667305	GenBank	MG667305	http://identifiers.org/insdc/MG667305
AG-424-P08	Marker gene screening	AG-424-P08_Assay_1	MG667306	GenBank	MG667306	http://identifiers.org/insdc/MG667306
AG-424-P11	Marker gene screening	AG-424-P11_Assay_1	MG667307	GenBank	MG667307	http://identifiers.org/insdc/MG667307
AG-424-P14	Marker gene screening	AG-424-P14_Assay_1	MG667308	GenBank	MG667308	http://identifiers.org/insdc/MG667308
AG-424-P15	Marker gene screening	AG-424-P15_Assay_1	MG667309	GenBank	MG667309	http://identifiers.org/insdc/MG667309
AG-424-P16	Marker gene screening	AG-424-P16_Assay_1	MG667310	GenBank	MG667310	http://identifiers.org/insdc/MG667310
AG-424-P17	Marker gene screening	AG-424-P17_Assay_1	MG667311	GenBank	MG667311	http://identifiers.org/insdc/MG667311
AG-424-P18	Marker gene screening	AG-424-P18_Assay_1	MG667312	GenBank	MG667312	http://identifiers.org/insdc/MG667312
AG-424-P19	Marker gene screening	AG-424-P19_Assay_1	MG667313	GenBank	MG667313	http://identifiers.org/insdc/MG667313
AG-424-P23	Marker gene screening	AG-424-P23_Assay_1	MG667314	GenBank	MG667314	http://identifiers.org/insdc/MG667314
AG-429-A02	Marker gene screening	AG-429-A02_Assay_1	MG667315	GenBank	MG667315	http://identifiers.org/insdc/MG667315
AG-429-A03	Marker gene screening	AG-429-A03_Assay_1	MG667316	GenBank	MG667316	http://identifiers.org/insdc/MG667316
AG-429-A14	Marker gene screening	AG-429-A14_Assay_1	MG667317	GenBank	MG667317	http://identifiers.org/insdc/MG667317
AG-429-A18	Marker gene screening	AG-429-A18_Assay_1	MG667318	GenBank	MG667318	http://identifiers.org/insdc/MG667318
AG-429-B10	Marker gene screening	AG-429-B10_Assay_1	MG667319	GenBank	MG667319	http://identifiers.org/insdc/MG667319
AG-429-B11	Marker gene screening	AG-429-B11_Assay_1	MG667320	GenBank	MG667320	http://identifiers.org/insdc/MG667320
AG-429-C03	Marker gene screening	AG-429-C03_Assay_1	MG667321	GenBank	MG667321	http://identifiers.org/insdc/MG667321
AG-429-C06	Marker gene screening	AG-429-C06_Assay_1	MG667322	GenBank	MG667322	http://identifiers.org/insdc/MG667322
AG-429-C15	Marker gene screening	AG-429-C15_Assay_1	MG667323	GenBank	MG667323	http://identifiers.org/insdc/MG667323
AG-429-C19	Marker gene screening	AG-429-C19_Assay_1	MG667324	GenBank	MG667324	http://identifiers.org/insdc/MG667324
AG-429-D23	Marker gene screening	AG-429-D23_Assay_1	MG667325	GenBank	MG667325	http://identifiers.org/insdc/MG667325
AG-429-E02	Marker gene screening	AG-429-E02_Assay_1	MG667326	GenBank	MG667326	http://identifiers.org/insdc/MG667326
AG-429-E04	Marker gene screening	AG-429-E04_Assay_1	MG667327	GenBank	MG667327	http://identifiers.org/insdc/MG667327
AG-429-E06	Marker gene screening	AG-429-E06_Assay_1	MG667328	GenBank	MG667328	http://identifiers.org/insdc/MG667328
AG-429-E14	Marker gene screening	AG-429-E14_Assay_1	MG667329	GenBank	MG667329	http://identifiers.org/insdc/MG667329
AG-429-E16	Marker gene screening	AG-429-E16_Assay_1	MG667330	GenBank	MG667330	http://identifiers.org/insdc/MG667330
AG-429-E20	Marker gene screening	AG-429-E20_Assay_1	MG667331	GenBank	MG667331	http://identifiers.org/insdc/MG667331
AG-429-E23	Marker gene screening	AG-429-E23_Assay_1	MG667332	GenBank	MG667332	http://identifiers.org/insdc/MG667332
AG-429-F05	Marker gene screening	AG-429-F05_Assay_1	MG667333	GenBank	MG667333	http://identifiers.org/insdc/MG667333
AG-429-F09	Marker gene screening	AG-429-F09_Assay_1	MG667334	GenBank	MG667334	http://identifiers.org/insdc/MG667334
AG-429-F11	Marker gene screening	AG-429-F11_Assay_1	MG667335	GenBank	MG667335	http://identifiers.org/insdc/MG667335
AG-429-F20	Marker gene screening	AG-429-F20_Assay_1	MG667336	GenBank	MG667336	http://identifiers.org/insdc/MG667336
AG-429-G03	Marker gene screening	AG-429-G03_Assay_1	MG667337	GenBank	MG667337	http://identifiers.org/insdc/MG667337
AG-429-I03	Marker gene screening	AG-429-I03_Assay_1	MG667338	GenBank	MG667338	http://identifiers.org/insdc/MG667338
AG-429-I04	Marker gene screening	AG-429-I04_Assay_1	MG667339	GenBank	MG667339	http://identifiers.org/insdc/MG667339
AG-429-I05	Marker gene screening	AG-429-I05_Assay_1	MG667340	GenBank	MG667340	http://identifiers.org/insdc/MG667340
AG-429-I07	Marker gene screening	AG-429-I07_Assay_1	MG667341	GenBank	MG667341	http://identifiers.org/insdc/MG667341
AG-429-I10	Marker gene screening	AG-429-I10_Assay_1	MG667342	GenBank	MG667342	http://identifiers.org/insdc/MG667342
AG-429-J02	Marker gene screening	AG-429-J02_Assay_1	MG667343	GenBank	MG667343	http://identifiers.org/insdc/MG667343
AG-429-J03	Marker gene screening	AG-429-J03_Assay_1	MG667344	GenBank	MG667344	http://identifiers.org/insdc/MG667344
AG-429-J18	Marker gene screening	AG-429-J18_Assay_1	MG667345	GenBank	MG667345	http://identifiers.org/insdc/MG667345
AG-429-K18	Marker gene screening	AG-429-K18_Assay_1	MG667346	GenBank	MG667346	http://identifiers.org/insdc/MG667346
AG-429-K22	Marker gene screening	AG-429-K22_Assay_1	MG667347	GenBank	MG667347	http://identifiers.org/insdc/MG667347
AG-429-L06	Marker gene screening	AG-429-L06_Assay_1	MG667348	GenBank	MG667348	http://identifiers.org/insdc/MG667348
AG-429-L07	Marker gene screening	AG-429-L07_Assay_1	MG667349	GenBank	MG667349	http://identifiers.org/insdc/MG667349
AG-429-L17	Marker gene screening	AG-429-L17_Assay_1	MG667350	GenBank	MG667350	http://identifiers.org/insdc/MG667350
AG-429-L18	Marker gene screening	AG-429-L18_Assay_1	MG667351	GenBank	MG667351	http://identifiers.org/insdc/MG667351
AG-429-M18	Marker gene screening	AG-429-M18_Assay_1	MG667352	GenBank	MG667352	http://identifiers.org/insdc/MG667352
AG-429-M21	Marker gene screening	AG-429-M21_Assay_1	MG667353	GenBank	MG667353	http://identifiers.org/insdc/MG667353
AG-429-N02	Marker gene screening	AG-429-N02_Assay_1	MG667354	GenBank	MG667354	http://identifiers.org/insdc/MG667354
AG-429-N04	Marker gene screening	AG-429-N04_Assay_1	MG667355	GenBank	MG667355	http://identifiers.org/insdc/MG667355
AG-429-N06	Marker gene screening	AG-429-N06_Assay_1	MG667356	GenBank	MG667356	http://identifiers.org/insdc/MG667356
AG-429-N16	Marker gene screening	AG-429-N16_Assay_1	MG667357	GenBank	MG667357	http://identifiers.org/insdc/MG667357
AG-429-O17	Marker gene screening	AG-429-O17_Assay_1	MG667358	GenBank	MG667358	http://identifiers.org/insdc/MG667358
AG-429-P04	Marker gene screening	AG-429-P04_Assay_1	MG667359	GenBank	MG667359	http://identifiers.org/insdc/MG667359
AG-429-P21	Marker gene screening	AG-429-P21_Assay_1	MG667360	GenBank	MG667360	http://identifiers.org/insdc/MG667360
AG-429-P23	Marker gene screening	AG-429-P23_Assay_1	MG667361	GenBank	MG667361	http://identifiers.org/insdc/MG667361
AG-432-A02	Marker gene screening	AG-432-A02_Assay_1	MG667362	GenBank	MG667362	http://identifiers.org/insdc/MG667362
AG-432-A07	Marker gene screening	AG-432-A07_Assay_1	MG667363	GenBank	MG667363	http://identifiers.org/insdc/MG667363
AG-432-B02	Marker gene screening	AG-432-B02_Assay_1	MG667364	GenBank	MG667364	http://identifiers.org/insdc/MG667364
AG-432-B15	Marker gene screening	AG-432-B15_Assay_1	MG667365	GenBank	MG667365	http://identifiers.org/insdc/MG667365
AG-432-C10	Marker gene screening	AG-432-C10_Assay_1	MG667366	GenBank	MG667366	http://identifiers.org/insdc/MG667366
AG-432-D09	Marker gene screening	AG-432-D09_Assay_1	MG667367	GenBank	MG667367	http://identifiers.org/insdc/MG667367
AG-432-D11	Marker gene screening	AG-432-D11_Assay_1	MG667368	GenBank	MG667368	http://identifiers.org/insdc/MG667368
AG-432-E11	Marker gene screening	AG-432-E11_Assay_1	MG667369	GenBank	MG667369	http://identifiers.org/insdc/MG667369
AG-432-F15	Marker gene screening	AG-432-F15_Assay_1	MG667370	GenBank	MG667370	http://identifiers.org/insdc/MG667370
AG-432-F17	Marker gene screening	AG-432-F17_Assay_1	MG667371	GenBank	MG667371	http://identifiers.org/insdc/MG667371
AG-432-F22	Marker gene screening	AG-432-F22_Assay_1	MG667372	GenBank	MG667372	http://identifiers.org/insdc/MG667372
AG-432-G10	Marker gene screening	AG-432-G10_Assay_1	MG667373	GenBank	MG667373	http://identifiers.org/insdc/MG667373
AG-432-G14	Marker gene screening	AG-432-G14_Assay_1	MG667374	GenBank	MG667374	http://identifiers.org/insdc/MG667374
AG-432-K16	Marker gene screening	AG-432-K16_Assay_1	MG667375	GenBank	MG667375	http://identifiers.org/insdc/MG667375
AG-432-K17	Marker gene screening	AG-432-K17_Assay_1	MG667376	GenBank	MG667376	http://identifiers.org/insdc/MG667376
AG-432-O20	Marker gene screening	AG-432-O20_Assay_1	MG667377	GenBank	MG667377	http://identifiers.org/insdc/MG667377
AG-436-A02	Marker gene screening	AG-436-A02_Assay_1	MG667378	GenBank	MG667378	http://identifiers.org/insdc/MG667378
AG-436-A04	Marker gene screening	AG-436-A04_Assay_1	MG667379	GenBank	MG667379	http://identifiers.org/insdc/MG667379
AG-436-A14	Marker gene screening	AG-436-A14_Assay_1	MG667380	GenBank	MG667380	http://identifiers.org/insdc/MG667380
AG-436-B23	Marker gene screening	AG-436-B23_Assay_1	MG667381	GenBank	MG667381	http://identifiers.org/insdc/MG667381
AG-436-C03	Marker gene screening	AG-436-C03_Assay_1	MG667382	GenBank	MG667382	http://identifiers.org/insdc/MG667382
AG-436-C05	Marker gene screening	AG-436-C05_Assay_1	MG667383	GenBank	MG667383	http://identifiers.org/insdc/MG667383
AG-436-C13	Marker gene screening	AG-436-C13_Assay_1	MG667384	GenBank	MG667384	http://identifiers.org/insdc/MG667384
AG-436-C14	Marker gene screening	AG-436-C14_Assay_1	MG667385	GenBank	MG667385	http://identifiers.org/insdc/MG667385
AG-436-C17	Marker gene screening	AG-436-C17_Assay_1	MG667386	GenBank	MG667386	http://identifiers.org/insdc/MG667386
AG-436-D07	Marker gene screening	AG-436-D07_Assay_1	MG667387	GenBank	MG667387	http://identifiers.org/insdc/MG667387
AG-436-D21	Marker gene screening	AG-436-D21_Assay_1	MG667388	GenBank	MG667388	http://identifiers.org/insdc/MG667388
AG-436-D22	Marker gene screening	AG-436-D22_Assay_1	MG667389	GenBank	MG667389	http://identifiers.org/insdc/MG667389
AG-436-E22	Marker gene screening	AG-436-E22_Assay_1	MG667390	GenBank	MG667390	http://identifiers.org/insdc/MG667390
AG-436-F13	Marker gene screening	AG-436-F13_Assay_1	MG667391	GenBank	MG667391	http://identifiers.org/insdc/MG667391
AG-436-F14	Marker gene screening	AG-436-F14_Assay_1	MG667392	GenBank	MG667392	http://identifiers.org/insdc/MG667392
AG-436-F15	Marker gene screening	AG-436-F15_Assay_1	MG667393	GenBank	MG667393	http://identifiers.org/insdc/MG667393
AG-436-F23	Marker gene screening	AG-436-F23_Assay_1	MG667394	GenBank	MG667394	http://identifiers.org/insdc/MG667394
AG-436-G07	Marker gene screening	AG-436-G07_Assay_1	MG667395	GenBank	MG667395	http://identifiers.org/insdc/MG667395
AG-436-G14	Marker gene screening	AG-436-G14_Assay_1	MG667396	GenBank	MG667396	http://identifiers.org/insdc/MG667396
AG-436-G23	Marker gene screening	AG-436-G23_Assay_1	MG667397	GenBank	MG667397	http://identifiers.org/insdc/MG667397
AG-436-I13	Marker gene screening	AG-436-I13_Assay_1	MG667398	GenBank	MG667398	http://identifiers.org/insdc/MG667398
AG-436-J02	Marker gene screening	AG-436-J02_Assay_1	MG667399	GenBank	MG667399	http://identifiers.org/insdc/MG667399
AG-436-J04	Marker gene screening	AG-436-J04_Assay_1	MG667400	GenBank	MG667400	http://identifiers.org/insdc/MG667400
AG-436-J08	Marker gene screening	AG-436-J08_Assay_1	MG667401	GenBank	MG667401	http://identifiers.org/insdc/MG667401
AG-436-K06	Marker gene screening	AG-436-K06_Assay_1	MG667402	GenBank	MG667402	http://identifiers.org/insdc/MG667402
AG-436-K22	Marker gene screening	AG-436-K22_Assay_1	MG667403	GenBank	MG667403	http://identifiers.org/insdc/MG667403
AG-436-L07	Marker gene screening	AG-436-L07_Assay_1	MG667404	GenBank	MG667404	http://identifiers.org/insdc/MG667404
AG-436-L14	Marker gene screening	AG-436-L14_Assay_1	MG667405	GenBank	MG667405	http://identifiers.org/insdc/MG667405
AG-436-M02	Marker gene screening	AG-436-M02_Assay_1	MG667406	GenBank	MG667406	http://identifiers.org/insdc/MG667406
AG-436-M04	Marker gene screening	AG-436-M04_Assay_1	MG667407	GenBank	MG667407	http://identifiers.org/insdc/MG667407
AG-436-M07	Marker gene screening	AG-436-M07_Assay_1	MG667408	GenBank	MG667408	http://identifiers.org/insdc/MG667408
AG-436-M10	Marker gene screening	AG-436-M10_Assay_1	MG667409	GenBank	MG667409	http://identifiers.org/insdc/MG667409
AG-436-N08	Marker gene screening	AG-436-N08_Assay_1	MG667410	GenBank	MG667410	http://identifiers.org/insdc/MG667410
AG-436-N09	Marker gene screening	AG-436-N09_Assay_1	MG667411	GenBank	MG667411	http://identifiers.org/insdc/MG667411
AG-436-N13	Marker gene screening	AG-436-N13_Assay_1	MG667412	GenBank	MG667412	http://identifiers.org/insdc/MG667412
AG-436-O07	Marker gene screening	AG-436-O07_Assay_1	MG667413	GenBank	MG667413	http://identifiers.org/insdc/MG667413
AG-436-O09	Marker gene screening	AG-436-O09_Assay_1	MG667414	GenBank	MG667414	http://identifiers.org/insdc/MG667414
AG-436-O11	Marker gene screening	AG-436-O11_Assay_1	MG667415	GenBank	MG667415	http://identifiers.org/insdc/MG667415
AG-436-O13	Marker gene screening	AG-436-O13_Assay_1	MG667416	GenBank	MG667416	http://identifiers.org/insdc/MG667416
AG-436-O15	Marker gene screening	AG-436-O15_Assay_1	MG667417	GenBank	MG667417	http://identifiers.org/insdc/MG667417
AG-436-O17	Marker gene screening	AG-436-O17_Assay_1	MG667418	GenBank	MG667418	http://identifiers.org/insdc/MG667418
AG-436-O20	Marker gene screening	AG-436-O20_Assay_1	MG667419	GenBank	MG667419	http://identifiers.org/insdc/MG667419
AG-436-P01	Marker gene screening	AG-436-P01_Assay_1	MG667420	GenBank	MG667420	http://identifiers.org/insdc/MG667420
AG-436-P23	Marker gene screening	AG-436-P23_Assay_1	MG667421	GenBank	MG667421	http://identifiers.org/insdc/MG667421
AG-442-B03	Marker gene screening	AG-442-B03_Assay_1	MG667422	GenBank	MG667422	http://identifiers.org/insdc/MG667422
AG-442-C13	Marker gene screening	AG-442-C13_Assay_1	MG667423	GenBank	MG667423	http://identifiers.org/insdc/MG667423
AG-442-C21	Marker gene screening	AG-442-C21_Assay_1	MG667424	GenBank	MG667424	http://identifiers.org/insdc/MG667424
AG-442-D10	Marker gene screening	AG-442-D10_Assay_1	MG667425	GenBank	MG667425	http://identifiers.org/insdc/MG667425
AG-442-G14	Marker gene screening	AG-442-G14_Assay_1	MG667426	GenBank	MG667426	http://identifiers.org/insdc/MG667426
AG-442-G18	Marker gene screening	AG-442-G18_Assay_1	MG667427	GenBank	MG667427	http://identifiers.org/insdc/MG667427
AG-442-G20	Marker gene screening	AG-442-G20_Assay_1	MG667428	GenBank	MG667428	http://identifiers.org/insdc/MG667428
AG-442-I02	Marker gene screening	AG-442-I02_Assay_1	MG667429	GenBank	MG667429	http://identifiers.org/insdc/MG667429
AG-442-K18	Marker gene screening	AG-442-K18_Assay_1	MG667430	GenBank	MG667430	http://identifiers.org/insdc/MG667430
AG-442-K20	Marker gene screening	AG-442-K20_Assay_1	MG667431	GenBank	MG667431	http://identifiers.org/insdc/MG667431
AG-442-M07	Marker gene screening	AG-442-M07_Assay_1	MG667432	GenBank	MG667432	http://identifiers.org/insdc/MG667432
AG-442-M23	Marker gene screening	AG-442-M23_Assay_1	MG667433	GenBank	MG667433	http://identifiers.org/insdc/MG667433
AG-442-N07	Marker gene screening	AG-442-N07_Assay_1	MG667434	GenBank	MG667434	http://identifiers.org/insdc/MG667434
AG-442-N17	Marker gene screening	AG-442-N17_Assay_1	MG667435	GenBank	MG667435	http://identifiers.org/insdc/MG667435
AG-442-P01	Marker gene screening	AG-442-P01_Assay_1	MG667436	GenBank	MG667436	http://identifiers.org/insdc/MG667436
AG-442-P02	Marker gene screening	AG-442-P02_Assay_1	MG667437	GenBank	MG667437	http://identifiers.org/insdc/MG667437
AG-444-A01	Marker gene screening	AG-444-A01_Assay_1	MG667438	GenBank	MG667438	http://identifiers.org/insdc/MG667438
AG-444-A04	Marker gene screening	AG-444-A04_Assay_1	MG667439	GenBank	MG667439	http://identifiers.org/insdc/MG667439
AG-444-A06	Marker gene screening	AG-444-A06_Assay_1	MG667440	GenBank	MG667440	http://identifiers.org/insdc/MG667440
AG-444-A07	Marker gene screening	AG-444-A07_Assay_1	MG667441	GenBank	MG667441	http://identifiers.org/insdc/MG667441
AG-444-A08	Marker gene screening	AG-444-A08_Assay_1	MG667442	GenBank	MG667442	http://identifiers.org/insdc/MG667442
AG-444-A10	Marker gene screening	AG-444-A10_Assay_1	MG667443	GenBank	MG667443	http://identifiers.org/insdc/MG667443
AG-444-A11	Marker gene screening	AG-444-A11_Assay_1	MG667444	GenBank	MG667444	http://identifiers.org/insdc/MG667444
AG-444-A15	Marker gene screening	AG-444-A15_Assay_1	MG667445	GenBank	MG667445	http://identifiers.org/insdc/MG667445
AG-444-A16	Marker gene screening	AG-444-A16_Assay_1	MG667446	GenBank	MG667446	http://identifiers.org/insdc/MG667446
AG-444-A18	Marker gene screening	AG-444-A18_Assay_1	MG667447	GenBank	MG667447	http://identifiers.org/insdc/MG667447
AG-444-A20	Marker gene screening	AG-444-A20_Assay_1	MG667448	GenBank	MG667448	http://identifiers.org/insdc/MG667448
AG-444-B02	Marker gene screening	AG-444-B02_Assay_1	MG667449	GenBank	MG667449	http://identifiers.org/insdc/MG667449
AG-444-B03	Marker gene screening	AG-444-B03_Assay_1	MG667450	GenBank	MG667450	http://identifiers.org/insdc/MG667450
AG-444-B04	Marker gene screening	AG-444-B04_Assay_1	MG667451	GenBank	MG667451	http://identifiers.org/insdc/MG667451
AG-444-B05	Marker gene screening	AG-444-B05_Assay_1	MG667452	GenBank	MG667452	http://identifiers.org/insdc/MG667452
AG-444-B07	Marker gene screening	AG-444-B07_Assay_1	MG667453	GenBank	MG667453	http://identifiers.org/insdc/MG667453
AG-444-B09	Marker gene screening	AG-444-B09_Assay_1	MG667454	GenBank	MG667454	http://identifiers.org/insdc/MG667454
AG-444-B13	Marker gene screening	AG-444-B13_Assay_1	MG667455	GenBank	MG667455	http://identifiers.org/insdc/MG667455
AG-444-B14	Marker gene screening	AG-444-B14_Assay_1	MG667456	GenBank	MG667456	http://identifiers.org/insdc/MG667456
AG-444-B18	Marker gene screening	AG-444-B18_Assay_1	MG667457	GenBank	MG667457	http://identifiers.org/insdc/MG667457
AG-444-B19	Marker gene screening	AG-444-B19_Assay_1	MG667458	GenBank	MG667458	http://identifiers.org/insdc/MG667458
AG-444-C05	Marker gene screening	AG-444-C05_Assay_1	MG667459	GenBank	MG667459	http://identifiers.org/insdc/MG667459
AG-444-C07	Marker gene screening	AG-444-C07_Assay_1	MG667460	GenBank	MG667460	http://identifiers.org/insdc/MG667460
AG-444-C09	Marker gene screening	AG-444-C09_Assay_1	MG667461	GenBank	MG667461	http://identifiers.org/insdc/MG667461
AG-444-C11	Marker gene screening	AG-444-C11_Assay_1	MG667462	GenBank	MG667462	http://identifiers.org/insdc/MG667462
AG-444-C14	Marker gene screening	AG-444-C14_Assay_1	MG667463	GenBank	MG667463	http://identifiers.org/insdc/MG667463
AG-444-C17	Marker gene screening	AG-444-C17_Assay_1	MG667464	GenBank	MG667464	http://identifiers.org/insdc/MG667464
AG-444-C18	Marker gene screening	AG-444-C18_Assay_1	MG667465	GenBank	MG667465	http://identifiers.org/insdc/MG667465
AG-444-C20	Marker gene screening	AG-444-C20_Assay_1	MG667466	GenBank	MG667466	http://identifiers.org/insdc/MG667466
AG-444-C21	Marker gene screening	AG-444-C21_Assay_1	MG667467	GenBank	MG667467	http://identifiers.org/insdc/MG667467
AG-444-D03	Marker gene screening	AG-444-D03_Assay_1	MG667468	GenBank	MG667468	http://identifiers.org/insdc/MG667468
AG-444-D05	Marker gene screening	AG-444-D05_Assay_1	MG667469	GenBank	MG667469	http://identifiers.org/insdc/MG667469
AG-444-D06	Marker gene screening	AG-444-D06_Assay_1	MG667470	GenBank	MG667470	http://identifiers.org/insdc/MG667470
AG-444-D07	Marker gene screening	AG-444-D07_Assay_1	MG667471	GenBank	MG667471	http://identifiers.org/insdc/MG667471
AG-444-D09	Marker gene screening	AG-444-D09_Assay_1	MG667472	GenBank	MG667472	http://identifiers.org/insdc/MG667472
AG-444-D11	Marker gene screening	AG-444-D11_Assay_1	MG667473	GenBank	MG667473	http://identifiers.org/insdc/MG667473
AG-444-D13	Marker gene screening	AG-444-D13_Assay_1	MG667474	GenBank	MG667474	http://identifiers.org/insdc/MG667474
AG-444-D15	Marker gene screening	AG-444-D15_Assay_1	MG667475	GenBank	MG667475	http://identifiers.org/insdc/MG667475
AG-444-D18	Marker gene screening	AG-444-D18_Assay_1	MG667476	GenBank	MG667476	http://identifiers.org/insdc/MG667476
AG-444-D20	Marker gene screening	AG-444-D20_Assay_1	MG667477	GenBank	MG667477	http://identifiers.org/insdc/MG667477
AG-444-D21	Marker gene screening	AG-444-D21_Assay_1	MG667478	GenBank	MG667478	http://identifiers.org/insdc/MG667478
AG-444-D22	Marker gene screening	AG-444-D22_Assay_1	MG667479	GenBank	MG667479	http://identifiers.org/insdc/MG667479
AG-444-E02	Marker gene screening	AG-444-E02_Assay_1	MG667480	GenBank	MG667480	http://identifiers.org/insdc/MG667480
AG-444-E07	Marker gene screening	AG-444-E07_Assay_1	MG667481	GenBank	MG667481	http://identifiers.org/insdc/MG667481
AG-444-E09	Marker gene screening	AG-444-E09_Assay_1	MG667482	GenBank	MG667482	http://identifiers.org/insdc/MG667482
AG-444-E13	Marker gene screening	AG-444-E13_Assay_1	MG667483	GenBank	MG667483	http://identifiers.org/insdc/MG667483
AG-444-E15	Marker gene screening	AG-444-E15_Assay_1	MG667484	GenBank	MG667484	http://identifiers.org/insdc/MG667484
AG-444-E16	Marker gene screening	AG-444-E16_Assay_1	MG667485	GenBank	MG667485	http://identifiers.org/insdc/MG667485
AG-444-E17	Marker gene screening	AG-444-E17_Assay_1	MG667486	GenBank	MG667486	http://identifiers.org/insdc/MG667486
AG-444-E18	Marker gene screening	AG-444-E18_Assay_1	MG667487	GenBank	MG667487	http://identifiers.org/insdc/MG667487
AG-444-E19	Marker gene screening	AG-444-E19_Assay_1	MG667488	GenBank	MG667488	http://identifiers.org/insdc/MG667488
AG-444-E22	Marker gene screening	AG-444-E22_Assay_1	MG667489	GenBank	MG667489	http://identifiers.org/insdc/MG667489
AG-444-F02	Marker gene screening	AG-444-F02_Assay_1	MG667490	GenBank	MG667490	http://identifiers.org/insdc/MG667490
AG-444-F03	Marker gene screening	AG-444-F03_Assay_1	MG667491	GenBank	MG667491	http://identifiers.org/insdc/MG667491
AG-444-F04	Marker gene screening	AG-444-F04_Assay_1	MG667492	GenBank	MG667492	http://identifiers.org/insdc/MG667492
AG-444-F05	Marker gene screening	AG-444-F05_Assay_1	MG667493	GenBank	MG667493	http://identifiers.org/insdc/MG667493
AG-444-F06	Marker gene screening	AG-444-F06_Assay_1	MG667494	GenBank	MG667494	http://identifiers.org/insdc/MG667494
AG-444-F10	Marker gene screening	AG-444-F10_Assay_1	MG667495	GenBank	MG667495	http://identifiers.org/insdc/MG667495
AG-444-F14	Marker gene screening	AG-444-F14_Assay_1	MG667496	GenBank	MG667496	http://identifiers.org/insdc/MG667496
AG-444-F18	Marker gene screening	AG-444-F18_Assay_1	MG667497	GenBank	MG667497	http://identifiers.org/insdc/MG667497
AG-444-F19	Marker gene screening	AG-444-F19_Assay_1	MG667498	GenBank	MG667498	http://identifiers.org/insdc/MG667498
AG-444-F20	Marker gene screening	AG-444-F20_Assay_1	MG667499	GenBank	MG667499	http://identifiers.org/insdc/MG667499
AG-444-F21	Marker gene screening	AG-444-F21_Assay_1	MG667500	GenBank	MG667500	http://identifiers.org/insdc/MG667500
AG-444-F22	Marker gene screening	AG-444-F22_Assay_1	MG667501	GenBank	MG667501	http://identifiers.org/insdc/MG667501
AG-444-F23	Marker gene screening	AG-444-F23_Assay_1	MG667502	GenBank	MG667502	http://identifiers.org/insdc/MG667502
AG-444-G03	Marker gene screening	AG-444-G03_Assay_1	MG667503	GenBank	MG667503	http://identifiers.org/insdc/MG667503
AG-444-G04	Marker gene screening	AG-444-G04_Assay_1	MG667504	GenBank	MG667504	http://identifiers.org/insdc/MG667504
AG-444-G10	Marker gene screening	AG-444-G10_Assay_1	MG667505	GenBank	MG667505	http://identifiers.org/insdc/MG667505
AG-444-G14	Marker gene screening	AG-444-G14_Assay_1	MG667506	GenBank	MG667506	http://identifiers.org/insdc/MG667506
AG-444-G15	Marker gene screening	AG-444-G15_Assay_1	MG667507	GenBank	MG667507	http://identifiers.org/insdc/MG667507
AG-444-G16	Marker gene screening	AG-444-G16_Assay_1	MG667508	GenBank	MG667508	http://identifiers.org/insdc/MG667508
AG-444-G18	Marker gene screening	AG-444-G18_Assay_1	MG667509	GenBank	MG667509	http://identifiers.org/insdc/MG667509
AG-444-G19	Marker gene screening	AG-444-G19_Assay_1	MG667510	GenBank	MG667510	http://identifiers.org/insdc/MG667510
AG-444-G20	Marker gene screening	AG-444-G20_Assay_1	MG667511	GenBank	MG667511	http://identifiers.org/insdc/MG667511
AG-444-G22	Marker gene screening	AG-444-G22_Assay_1	MG667512	GenBank	MG667512	http://identifiers.org/insdc/MG667512
AG-444-G23	Marker gene screening	AG-444-G23_Assay_1	MG667513	GenBank	MG667513	http://identifiers.org/insdc/MG667513
AG-444-I02	Marker gene screening	AG-444-I02_Assay_1	MG667514	GenBank	MG667514	http://identifiers.org/insdc/MG667514
AG-444-I05	Marker gene screening	AG-444-I05_Assay_1	MG667515	GenBank	MG667515	http://identifiers.org/insdc/MG667515
AG-444-I06	Marker gene screening	AG-444-I06_Assay_1	MG667516	GenBank	MG667516	http://identifiers.org/insdc/MG667516
AG-444-I10	Marker gene screening	AG-444-I10_Assay_1	MG667517	GenBank	MG667517	http://identifiers.org/insdc/MG667517
AG-444-I15	Marker gene screening	AG-444-I15_Assay_1	MG667518	GenBank	MG667518	http://identifiers.org/insdc/MG667518
AG-444-I16	Marker gene screening	AG-444-I16_Assay_1	MG667519	GenBank	MG667519	http://identifiers.org/insdc/MG667519
AG-444-I17	Marker gene screening	AG-444-I17_Assay_1	MG667520	GenBank	MG667520	http://identifiers.org/insdc/MG667520
AG-444-I19	Marker gene screening	AG-444-I19_Assay_1	MG667521	GenBank	MG667521	http://identifiers.org/insdc/MG667521
AG-444-I20	Marker gene screening	AG-444-I20_Assay_1	MG667522	GenBank	MG667522	http://identifiers.org/insdc/MG667522
AG-444-I23	Marker gene screening	AG-444-I23_Assay_1	MG667523	GenBank	MG667523	http://identifiers.org/insdc/MG667523
AG-444-J02	Marker gene screening	AG-444-J02_Assay_1	MG667524	GenBank	MG667524	http://identifiers.org/insdc/MG667524
AG-444-J03	Marker gene screening	AG-444-J03_Assay_1	MG667525	GenBank	MG667525	http://identifiers.org/insdc/MG667525
AG-444-J04	Marker gene screening	AG-444-J04_Assay_1	MG667526	GenBank	MG667526	http://identifiers.org/insdc/MG667526
AG-444-J05	Marker gene screening	AG-444-J05_Assay_1	MG667527	GenBank	MG667527	http://identifiers.org/insdc/MG667527
AG-444-J07	Marker gene screening	AG-444-J07_Assay_1	MG667528	GenBank	MG667528	http://identifiers.org/insdc/MG667528
AG-444-J08	Marker gene screening	AG-444-J08_Assay_1	MG667529	GenBank	MG667529	http://identifiers.org/insdc/MG667529
AG-444-J09	Marker gene screening	AG-444-J09_Assay_1	MG667530	GenBank	MG667530	http://identifiers.org/insdc/MG667530
AG-444-J10	Marker gene screening	AG-444-J10_Assay_1	MG667531	GenBank	MG667531	http://identifiers.org/insdc/MG667531
AG-444-J13	Marker gene screening	AG-444-J13_Assay_1	MG667532	GenBank	MG667532	http://identifiers.org/insdc/MG667532
AG-444-J14	Marker gene screening	AG-444-J14_Assay_1	MG667533	GenBank	MG667533	http://identifiers.org/insdc/MG667533
AG-444-J17	Marker gene screening	AG-444-J17_Assay_1	MG667534	GenBank	MG667534	http://identifiers.org/insdc/MG667534
AG-444-J18	Marker gene screening	AG-444-J18_Assay_1	MG667535	GenBank	MG667535	http://identifiers.org/insdc/MG667535
AG-444-J19	Marker gene screening	AG-444-J19_Assay_1	MG667536	GenBank	MG667536	http://identifiers.org/insdc/MG667536
AG-444-J21	Marker gene screening	AG-444-J21_Assay_1	MG667537	GenBank	MG667537	http://identifiers.org/insdc/MG667537
AG-444-J22	Marker gene screening	AG-444-J22_Assay_1	MG667538	GenBank	MG667538	http://identifiers.org/insdc/MG667538
AG-444-K03	Marker gene screening	AG-444-K03_Assay_1	MG667539	GenBank	MG667539	http://identifiers.org/insdc/MG667539
AG-444-K05	Marker gene screening	AG-444-K05_Assay_1	MG667540	GenBank	MG667540	http://identifiers.org/insdc/MG667540
AG-444-K06	Marker gene screening	AG-444-K06_Assay_1	MG667541	GenBank	MG667541	http://identifiers.org/insdc/MG667541
AG-444-K13	Marker gene screening	AG-444-K13_Assay_1	MG667542	GenBank	MG667542	http://identifiers.org/insdc/MG667542
AG-444-K16	Marker gene screening	AG-444-K16_Assay_1	MG667543	GenBank	MG667543	http://identifiers.org/insdc/MG667543
AG-444-K19	Marker gene screening	AG-444-K19_Assay_1	MG667544	GenBank	MG667544	http://identifiers.org/insdc/MG667544
AG-444-K20	Marker gene screening	AG-444-K20_Assay_1	MG667545	GenBank	MG667545	http://identifiers.org/insdc/MG667545
AG-444-K21	Marker gene screening	AG-444-K21_Assay_1	MG667546	GenBank	MG667546	http://identifiers.org/insdc/MG667546
AG-444-K22	Marker gene screening	AG-444-K22_Assay_1	MG667547	GenBank	MG667547	http://identifiers.org/insdc/MG667547
AG-444-L02	Marker gene screening	AG-444-L02_Assay_1	MG667548	GenBank	MG667548	http://identifiers.org/insdc/MG667548
AG-444-L04	Marker gene screening	AG-444-L04_Assay_1	MG667549	GenBank	MG667549	http://identifiers.org/insdc/MG667549
AG-444-L05	Marker gene screening	AG-444-L05_Assay_1	MG667550	GenBank	MG667550	http://identifiers.org/insdc/MG667550
AG-444-L09	Marker gene screening	AG-444-L09_Assay_1	MG667551	GenBank	MG667551	http://identifiers.org/insdc/MG667551
AG-444-L10	Marker gene screening	AG-444-L10_Assay_1	MG667552	GenBank	MG667552	http://identifiers.org/insdc/MG667552
AG-444-L11	Marker gene screening	AG-444-L11_Assay_1	MG667553	GenBank	MG667553	http://identifiers.org/insdc/MG667553
AG-444-L13	Marker gene screening	AG-444-L13_Assay_1	MG667554	GenBank	MG667554	http://identifiers.org/insdc/MG667554
AG-444-L15	Marker gene screening	AG-444-L15_Assay_1	MG667555	GenBank	MG667555	http://identifiers.org/insdc/MG667555
AG-444-L17	Marker gene screening	AG-444-L17_Assay_1	MG667556	GenBank	MG667556	http://identifiers.org/insdc/MG667556
AG-444-L18	Marker gene screening	AG-444-L18_Assay_1	MG667557	GenBank	MG667557	http://identifiers.org/insdc/MG667557
AG-444-L19	Marker gene screening	AG-444-L19_Assay_1	MG667558	GenBank	MG667558	http://identifiers.org/insdc/MG667558
AG-444-L20	Marker gene screening	AG-444-L20_Assay_1	MG667559	GenBank	MG667559	http://identifiers.org/insdc/MG667559
AG-444-L21	Marker gene screening	AG-444-L21_Assay_1	MG667560	GenBank	MG667560	http://identifiers.org/insdc/MG667560
AG-444-L22	Marker gene screening	AG-444-L22_Assay_1	MG667561	GenBank	MG667561	http://identifiers.org/insdc/MG667561
AG-444-L23	Marker gene screening	AG-444-L23_Assay_1	MG667562	GenBank	MG667562	http://identifiers.org/insdc/MG667562
AG-444-M02	Marker gene screening	AG-444-M02_Assay_1	MG667563	GenBank	MG667563	http://identifiers.org/insdc/MG667563
AG-444-M04	Marker gene screening	AG-444-M04_Assay_1	MG667564	GenBank	MG667564	http://identifiers.org/insdc/MG667564
AG-444-M06	Marker gene screening	AG-444-M06_Assay_1	MG667565	GenBank	MG667565	http://identifiers.org/insdc/MG667565
AG-444-M07	Marker gene screening	AG-444-M07_Assay_1	MG667566	GenBank	MG667566	http://identifiers.org/insdc/MG667566
AG-444-M08	Marker gene screening	AG-444-M08_Assay_1	MG667567	GenBank	MG667567	http://identifiers.org/insdc/MG667567
AG-444-M14	Marker gene screening	AG-444-M14_Assay_1	MG667568	GenBank	MG667568	http://identifiers.org/insdc/MG667568
AG-444-M15	Marker gene screening	AG-444-M15_Assay_1	MG667569	GenBank	MG667569	http://identifiers.org/insdc/MG667569
AG-444-M19	Marker gene screening	AG-444-M19_Assay_1	MG667570	GenBank	MG667570	http://identifiers.org/insdc/MG667570
AG-444-M20	Marker gene screening	AG-444-M20_Assay_1	MG667571	GenBank	MG667571	http://identifiers.org/insdc/MG667571
AG-444-M22	Marker gene screening	AG-444-M22_Assay_1	MG667572	GenBank	MG667572	http://identifiers.org/insdc/MG667572
AG-444-M23	Marker gene screening	AG-444-M23_Assay_1	MG667573	GenBank	MG667573	http://identifiers.org/insdc/MG667573
AG-444-N03	Marker gene screening	AG-444-N03_Assay_1	MG667574	GenBank	MG667574	http://identifiers.org/insdc/MG667574
AG-444-N05	Marker gene screening	AG-444-N05_Assay_1	MG667575	GenBank	MG667575	http://identifiers.org/insdc/MG667575
AG-444-N06	Marker gene screening	AG-444-N06_Assay_1	MG667576	GenBank	MG667576	http://identifiers.org/insdc/MG667576
AG-444-N10	Marker gene screening	AG-444-N10_Assay_1	MG667577	GenBank	MG667577	http://identifiers.org/insdc/MG667577
AG-444-N11	Marker gene screening	AG-444-N11_Assay_1	MG667578	GenBank	MG667578	http://identifiers.org/insdc/MG667578
AG-444-N14	Marker gene screening	AG-444-N14_Assay_1	MG667579	GenBank	MG667579	http://identifiers.org/insdc/MG667579
AG-444-N15	Marker gene screening	AG-444-N15_Assay_1	MG667580	GenBank	MG667580	http://identifiers.org/insdc/MG667580
AG-444-N16	Marker gene screening	AG-444-N16_Assay_1	MG667581	GenBank	MG667581	http://identifiers.org/insdc/MG667581
AG-444-N17	Marker gene screening	AG-444-N17_Assay_1	MG667582	GenBank	MG667582	http://identifiers.org/insdc/MG667582
AG-444-N18	Marker gene screening	AG-444-N18_Assay_1	MG667583	GenBank	MG667583	http://identifiers.org/insdc/MG667583
AG-444-N19	Marker gene screening	AG-444-N19_Assay_1	MG667584	GenBank	MG667584	http://identifiers.org/insdc/MG667584
AG-444-N20	Marker gene screening	AG-444-N20_Assay_1	MG667585	GenBank	MG667585	http://identifiers.org/insdc/MG667585
AG-444-N21	Marker gene screening	AG-444-N21_Assay_1	MG667586	GenBank	MG667586	http://identifiers.org/insdc/MG667586
AG-444-N22	Marker gene screening	AG-444-N22_Assay_1	MG667587	GenBank	MG667587	http://identifiers.org/insdc/MG667587
AG-444-N23	Marker gene screening	AG-444-N23_Assay_1	MG667588	GenBank	MG667588	http://identifiers.org/insdc/MG667588
AG-444-O02	Marker gene screening	AG-444-O02_Assay_1	MG667589	GenBank	MG667589	http://identifiers.org/insdc/MG667589
AG-444-O05	Marker gene screening	AG-444-O05_Assay_1	MG667590	GenBank	MG667590	http://identifiers.org/insdc/MG667590
AG-444-O06	Marker gene screening	AG-444-O06_Assay_1	MG667591	GenBank	MG667591	http://identifiers.org/insdc/MG667591
AG-444-O07	Marker gene screening	AG-444-O07_Assay_1	MG667592	GenBank	MG667592	http://identifiers.org/insdc/MG667592
AG-444-O08	Marker gene screening	AG-444-O08_Assay_1	MG667593	GenBank	MG667593	http://identifiers.org/insdc/MG667593
AG-444-O09	Marker gene screening	AG-444-O09_Assay_1	MG667594	GenBank	MG667594	http://identifiers.org/insdc/MG667594
AG-444-O10	Marker gene screening	AG-444-O10_Assay_1	MG667595	GenBank	MG667595	http://identifiers.org/insdc/MG667595
AG-444-O14	Marker gene screening	AG-444-O14_Assay_1	MG667596	GenBank	MG667596	http://identifiers.org/insdc/MG667596
AG-444-O16	Marker gene screening	AG-444-O16_Assay_1	MG667597	GenBank	MG667597	http://identifiers.org/insdc/MG667597
AG-444-O17	Marker gene screening	AG-444-O17_Assay_1	MG667598	GenBank	MG667598	http://identifiers.org/insdc/MG667598
AG-444-O18	Marker gene screening	AG-444-O18_Assay_1	MG667599	GenBank	MG667599	http://identifiers.org/insdc/MG667599
AG-444-O19	Marker gene screening	AG-444-O19_Assay_1	MG667600	GenBank	MG667600	http://identifiers.org/insdc/MG667600
AG-444-O20	Marker gene screening	AG-444-O20_Assay_1	MG667601	GenBank	MG667601	http://identifiers.org/insdc/MG667601
AG-444-O21	Marker gene screening	AG-444-O21_Assay_1	MG667602	GenBank	MG667602	http://identifiers.org/insdc/MG667602
AG-444-O22	Marker gene screening	AG-444-O22_Assay_1	MG667603	GenBank	MG667603	http://identifiers.org/insdc/MG667603
AG-444-P01	Marker gene screening	AG-444-P01_Assay_1	MG667604	GenBank	MG667604	http://identifiers.org/insdc/MG667604
AG-444-P02	Marker gene screening	AG-444-P02_Assay_1	MG667605	GenBank	MG667605	http://identifiers.org/insdc/MG667605
AG-444-P03	Marker gene screening	AG-444-P03_Assay_1	MG667606	GenBank	MG667606	http://identifiers.org/insdc/MG667606
AG-444-P04	Marker gene screening	AG-444-P04_Assay_1	MG667607	GenBank	MG667607	http://identifiers.org/insdc/MG667607
AG-444-P05	Marker gene screening	AG-444-P05_Assay_1	MG667608	GenBank	MG667608	http://identifiers.org/insdc/MG667608
AG-444-P06	Marker gene screening	AG-444-P06_Assay_1	MG667609	GenBank	MG667609	http://identifiers.org/insdc/MG667609
AG-444-P07	Marker gene screening	AG-444-P07_Assay_1	MG667610	GenBank	MG667610	http://identifiers.org/insdc/MG667610
AG-444-P09	Marker gene screening	AG-444-P09_Assay_1	MG667611	GenBank	MG667611	http://identifiers.org/insdc/MG667611
AG-444-P10	Marker gene screening	AG-444-P10_Assay_1	MG667612	GenBank	MG667612	http://identifiers.org/insdc/MG667612
AG-444-P11	Marker gene screening	AG-444-P11_Assay_1	MG667613	GenBank	MG667613	http://identifiers.org/insdc/MG667613
AG-444-P13	Marker gene screening	AG-444-P13_Assay_1	MG667614	GenBank	MG667614	http://identifiers.org/insdc/MG667614
AG-444-P14	Marker gene screening	AG-444-P14_Assay_1	MG667615	GenBank	MG667615	http://identifiers.org/insdc/MG667615
AG-444-P15	Marker gene screening	AG-444-P15_Assay_1	MG667616	GenBank	MG667616	http://identifiers.org/insdc/MG667616
AG-444-P16	Marker gene screening	AG-444-P16_Assay_1	MG667617	GenBank	MG667617	http://identifiers.org/insdc/MG667617
AG-444-P17	Marker gene screening	AG-444-P17_Assay_1	MG667618	GenBank	MG667618	http://identifiers.org/insdc/MG667618
AG-444-P18	Marker gene screening	AG-444-P18_Assay_1	MG667619	GenBank	MG667619	http://identifiers.org/insdc/MG667619
AG-444-P19	Marker gene screening	AG-444-P19_Assay_1	MG667620	GenBank	MG667620	http://identifiers.org/insdc/MG667620
AG-444-P20	Marker gene screening	AG-444-P20_Assay_1	MG667621	GenBank	MG667621	http://identifiers.org/insdc/MG667621
AG-444-P21	Marker gene screening	AG-444-P21_Assay_1	MG667622	GenBank	MG667622	http://identifiers.org/insdc/MG667622
AG-444-P22	Marker gene screening	AG-444-P22_Assay_1	MG667623	GenBank	MG667623	http://identifiers.org/insdc/MG667623
AG-444-P23	Marker gene screening	AG-444-P23_Assay_1	MG667624	GenBank	MG667624	http://identifiers.org/insdc/MG667624
AG-449-A09	Marker gene screening	AG-449-A09_Assay_1	MG667625	GenBank	MG667625	http://identifiers.org/insdc/MG667625
AG-449-A15	Marker gene screening	AG-449-A15_Assay_1	MG667626	GenBank	MG667626	http://identifiers.org/insdc/MG667626
AG-449-A18	Marker gene screening	AG-449-A18_Assay_1	MG667627	GenBank	MG667627	http://identifiers.org/insdc/MG667627
AG-449-A19	Marker gene screening	AG-449-A19_Assay_1	MG667628	GenBank	MG667628	http://identifiers.org/insdc/MG667628
AG-449-A21	Marker gene screening	AG-449-A21_Assay_1	MG667629	GenBank	MG667629	http://identifiers.org/insdc/MG667629
AG-449-B02	Marker gene screening	AG-449-B02_Assay_1	MG667630	GenBank	MG667630	http://identifiers.org/insdc/MG667630
AG-449-B03	Marker gene screening	AG-449-B03_Assay_1	MG667631	GenBank	MG667631	http://identifiers.org/insdc/MG667631
AG-449-B08	Marker gene screening	AG-449-B08_Assay_1	MG667632	GenBank	MG667632	http://identifiers.org/insdc/MG667632
AG-449-B14	Marker gene screening	AG-449-B14_Assay_1	MG667633	GenBank	MG667633	http://identifiers.org/insdc/MG667633
AG-449-B19	Marker gene screening	AG-449-B19_Assay_1	MG667634	GenBank	MG667634	http://identifiers.org/insdc/MG667634
AG-449-C02	Marker gene screening	AG-449-C02_Assay_1	MG667635	GenBank	MG667635	http://identifiers.org/insdc/MG667635
AG-449-C04	Marker gene screening	AG-449-C04_Assay_1	MG667636	GenBank	MG667636	http://identifiers.org/insdc/MG667636
AG-449-C05	Marker gene screening	AG-449-C05_Assay_1	MG667637	GenBank	MG667637	http://identifiers.org/insdc/MG667637
AG-449-C14	Marker gene screening	AG-449-C14_Assay_1	MG667638	GenBank	MG667638	http://identifiers.org/insdc/MG667638
AG-449-C19	Marker gene screening	AG-449-C19_Assay_1	MG667639	GenBank	MG667639	http://identifiers.org/insdc/MG667639
AG-449-C21	Marker gene screening	AG-449-C21_Assay_1	MG667640	GenBank	MG667640	http://identifiers.org/insdc/MG667640
AG-449-D06	Marker gene screening	AG-449-D06_Assay_1	MG667641	GenBank	MG667641	http://identifiers.org/insdc/MG667641
AG-449-D07	Marker gene screening	AG-449-D07_Assay_1	MG667642	GenBank	MG667642	http://identifiers.org/insdc/MG667642
AG-449-D13	Marker gene screening	AG-449-D13_Assay_1	MG667643	GenBank	MG667643	http://identifiers.org/insdc/MG667643
AG-449-D14	Marker gene screening	AG-449-D14_Assay_1	MG667644	GenBank	MG667644	http://identifiers.org/insdc/MG667644
AG-449-D16	Marker gene screening	AG-449-D16_Assay_1	MG667645	GenBank	MG667645	http://identifiers.org/insdc/MG667645
AG-449-D22	Marker gene screening	AG-449-D22_Assay_1	MG667646	GenBank	MG667646	http://identifiers.org/insdc/MG667646
AG-449-E13	Marker gene screening	AG-449-E13_Assay_1	MG667647	GenBank	MG667647	http://identifiers.org/insdc/MG667647
AG-449-E15	Marker gene screening	AG-449-E15_Assay_1	MG667648	GenBank	MG667648	http://identifiers.org/insdc/MG667648
AG-449-E16	Marker gene screening	AG-449-E16_Assay_1	MG667649	GenBank	MG667649	http://identifiers.org/insdc/MG667649
AG-449-E18	Marker gene screening	AG-449-E18_Assay_1	MG667650	GenBank	MG667650	http://identifiers.org/insdc/MG667650
AG-449-F07	Marker gene screening	AG-449-F07_Assay_1	MG667651	GenBank	MG667651	http://identifiers.org/insdc/MG667651
AG-449-F09	Marker gene screening	AG-449-F09_Assay_1	MG667652	GenBank	MG667652	http://identifiers.org/insdc/MG667652
AG-449-F21	Marker gene screening	AG-449-F21_Assay_1	MG667653	GenBank	MG667653	http://identifiers.org/insdc/MG667653
AG-449-F23	Marker gene screening	AG-449-F23_Assay_1	MG667654	GenBank	MG667654	http://identifiers.org/insdc/MG667654
AG-449-G02	Marker gene screening	AG-449-G02_Assay_1	MG667655	GenBank	MG667655	http://identifiers.org/insdc/MG667655
AG-449-G04	Marker gene screening	AG-449-G04_Assay_1	MG667656	GenBank	MG667656	http://identifiers.org/insdc/MG667656
AG-449-G09	Marker gene screening	AG-449-G09_Assay_1	MG667657	GenBank	MG667657	http://identifiers.org/insdc/MG667657
AG-449-G14	Marker gene screening	AG-449-G14_Assay_1	MG667658	GenBank	MG667658	http://identifiers.org/insdc/MG667658
AG-449-G16	Marker gene screening	AG-449-G16_Assay_1	MG667659	GenBank	MG667659	http://identifiers.org/insdc/MG667659
AG-449-G17	Marker gene screening	AG-449-G17_Assay_1	MG667660	GenBank	MG667660	http://identifiers.org/insdc/MG667660
AG-449-G18	Marker gene screening	AG-449-G18_Assay_1	MG667661	GenBank	MG667661	http://identifiers.org/insdc/MG667661
AG-449-G19	Marker gene screening	AG-449-G19_Assay_1	MG667662	GenBank	MG667662	http://identifiers.org/insdc/MG667662
AG-449-G20	Marker gene screening	AG-449-G20_Assay_1	MG667663	GenBank	MG667663	http://identifiers.org/insdc/MG667663
AG-449-G22	Marker gene screening	AG-449-G22_Assay_1	MG667664	GenBank	MG667664	http://identifiers.org/insdc/MG667664
AG-449-G23	Marker gene screening	AG-449-G23_Assay_1	MG667665	GenBank	MG667665	http://identifiers.org/insdc/MG667665
AG-449-I02	Marker gene screening	AG-449-I02_Assay_1	MG667666	GenBank	MG667666	http://identifiers.org/insdc/MG667666
AG-449-I05	Marker gene screening	AG-449-I05_Assay_1	MG667667	GenBank	MG667667	http://identifiers.org/insdc/MG667667
AG-449-I09	Marker gene screening	AG-449-I09_Assay_1	MG667668	GenBank	MG667668	http://identifiers.org/insdc/MG667668
AG-449-I10	Marker gene screening	AG-449-I10_Assay_1	MG667669	GenBank	MG667669	http://identifiers.org/insdc/MG667669
AG-449-I15	Marker gene screening	AG-449-I15_Assay_1	MG667670	GenBank	MG667670	http://identifiers.org/insdc/MG667670
AG-449-I16	Marker gene screening	AG-449-I16_Assay_1	MG667671	GenBank	MG667671	http://identifiers.org/insdc/MG667671
AG-449-I19	Marker gene screening	AG-449-I19_Assay_1	MG667672	GenBank	MG667672	http://identifiers.org/insdc/MG667672
AG-449-J11	Marker gene screening	AG-449-J11_Assay_1	MG667673	GenBank	MG667673	http://identifiers.org/insdc/MG667673
AG-449-J14	Marker gene screening	AG-449-J14_Assay_1	MG667674	GenBank	MG667674	http://identifiers.org/insdc/MG667674
AG-449-J15	Marker gene screening	AG-449-J15_Assay_1	MG667675	GenBank	MG667675	http://identifiers.org/insdc/MG667675
AG-449-J16	Marker gene screening	AG-449-J16_Assay_1	MG667676	GenBank	MG667676	http://identifiers.org/insdc/MG667676
AG-449-J23	Marker gene screening	AG-449-J23_Assay_1	MG667677	GenBank	MG667677	http://identifiers.org/insdc/MG667677
AG-449-K04	Marker gene screening	AG-449-K04_Assay_1	MG667678	GenBank	MG667678	http://identifiers.org/insdc/MG667678
AG-449-K05	Marker gene screening	AG-449-K05_Assay_1	MG667679	GenBank	MG667679	http://identifiers.org/insdc/MG667679
AG-449-K08	Marker gene screening	AG-449-K08_Assay_1	MG667680	GenBank	MG667680	http://identifiers.org/insdc/MG667680
AG-449-K19	Marker gene screening	AG-449-K19_Assay_1	MG667681	GenBank	MG667681	http://identifiers.org/insdc/MG667681
AG-449-K21	Marker gene screening	AG-449-K21_Assay_1	MG667682	GenBank	MG667682	http://identifiers.org/insdc/MG667682
AG-449-K23	Marker gene screening	AG-449-K23_Assay_1	MG667683	GenBank	MG667683	http://identifiers.org/insdc/MG667683
AG-449-L08	Marker gene screening	AG-449-L08_Assay_1	MG667684	GenBank	MG667684	http://identifiers.org/insdc/MG667684
AG-449-L10	Marker gene screening	AG-449-L10_Assay_1	MG667685	GenBank	MG667685	http://identifiers.org/insdc/MG667685
AG-449-L11	Marker gene screening	AG-449-L11_Assay_1	MG667686	GenBank	MG667686	http://identifiers.org/insdc/MG667686
AG-449-L15	Marker gene screening	AG-449-L15_Assay_1	MG667687	GenBank	MG667687	http://identifiers.org/insdc/MG667687
AG-449-L19	Marker gene screening	AG-449-L19_Assay_1	MG667688	GenBank	MG667688	http://identifiers.org/insdc/MG667688
AG-449-L21	Marker gene screening	AG-449-L21_Assay_1	MG667689	GenBank	MG667689	http://identifiers.org/insdc/MG667689
AG-449-L22	Marker gene screening	AG-449-L22_Assay_1	MG667690	GenBank	MG667690	http://identifiers.org/insdc/MG667690
AG-449-M03	Marker gene screening	AG-449-M03_Assay_1	MG667691	GenBank	MG667691	http://identifiers.org/insdc/MG667691
AG-449-M06	Marker gene screening	AG-449-M06_Assay_1	MG667692	GenBank	MG667692	http://identifiers.org/insdc/MG667692
AG-449-M07	Marker gene screening	AG-449-M07_Assay_1	MG667693	GenBank	MG667693	http://identifiers.org/insdc/MG667693
AG-449-M09	Marker gene screening	AG-449-M09_Assay_1	MG667694	GenBank	MG667694	http://identifiers.org/insdc/MG667694
AG-449-M11	Marker gene screening	AG-449-M11_Assay_1	MG667695	GenBank	MG667695	http://identifiers.org/insdc/MG667695
AG-449-M14	Marker gene screening	AG-449-M14_Assay_1	MG667696	GenBank	MG667696	http://identifiers.org/insdc/MG667696
AG-449-M15	Marker gene screening	AG-449-M15_Assay_1	MG667697	GenBank	MG667697	http://identifiers.org/insdc/MG667697
AG-449-M19	Marker gene screening	AG-449-M19_Assay_1	MG667698	GenBank	MG667698	http://identifiers.org/insdc/MG667698
AG-449-M21	Marker gene screening	AG-449-M21_Assay_1	MG667699	GenBank	MG667699	http://identifiers.org/insdc/MG667699
AG-449-N04	Marker gene screening	AG-449-N04_Assay_1	MG667700	GenBank	MG667700	http://identifiers.org/insdc/MG667700
AG-449-N06	Marker gene screening	AG-449-N06_Assay_1	MG667701	GenBank	MG667701	http://identifiers.org/insdc/MG667701
AG-449-N19	Marker gene screening	AG-449-N19_Assay_1	MG667702	GenBank	MG667702	http://identifiers.org/insdc/MG667702
AG-449-N20	Marker gene screening	AG-449-N20_Assay_1	MG667703	GenBank	MG667703	http://identifiers.org/insdc/MG667703
AG-449-O02	Marker gene screening	AG-449-O02_Assay_1	MG667704	GenBank	MG667704	http://identifiers.org/insdc/MG667704
AG-449-O05	Marker gene screening	AG-449-O05_Assay_1	MG667705	GenBank	MG667705	http://identifiers.org/insdc/MG667705
AG-449-O07	Marker gene screening	AG-449-O07_Assay_1	MG667706	GenBank	MG667706	http://identifiers.org/insdc/MG667706
AG-449-O08	Marker gene screening	AG-449-O08_Assay_1	MG667707	GenBank	MG667707	http://identifiers.org/insdc/MG667707
AG-449-O09	Marker gene screening	AG-449-O09_Assay_1	MG667708	GenBank	MG667708	http://identifiers.org/insdc/MG667708
AG-449-O13	Marker gene screening	AG-449-O13_Assay_1	MG667709	GenBank	MG667709	http://identifiers.org/insdc/MG667709
AG-449-O17	Marker gene screening	AG-449-O17_Assay_1	MG667710	GenBank	MG667710	http://identifiers.org/insdc/MG667710
AG-449-O19	Marker gene screening	AG-449-O19_Assay_1	MG667711	GenBank	MG667711	http://identifiers.org/insdc/MG667711
AG-449-O21	Marker gene screening	AG-449-O21_Assay_1	MG667712	GenBank	MG667712	http://identifiers.org/insdc/MG667712
AG-449-P02	Marker gene screening	AG-449-P02_Assay_1	MG667713	GenBank	MG667713	http://identifiers.org/insdc/MG667713
AG-449-P03	Marker gene screening	AG-449-P03_Assay_1	MG667714	GenBank	MG667714	http://identifiers.org/insdc/MG667714
AG-449-P06	Marker gene screening	AG-449-P06_Assay_1	MG667715	GenBank	MG667715	http://identifiers.org/insdc/MG667715
AG-449-P10	Marker gene screening	AG-449-P10_Assay_1	MG667716	GenBank	MG667716	http://identifiers.org/insdc/MG667716
AG-449-P15	Marker gene screening	AG-449-P15_Assay_1	MG667717	GenBank	MG667717	http://identifiers.org/insdc/MG667717
AG-449-P16	Marker gene screening	AG-449-P16_Assay_1	MG667718	GenBank	MG667718	http://identifiers.org/insdc/MG667718
AG-450-A03	Marker gene screening	AG-450-A03_Assay_1	MG667719	GenBank	MG667719	http://identifiers.org/insdc/MG667719
AG-450-A11	Marker gene screening	AG-450-A11_Assay_1	MG667720	GenBank	MG667720	http://identifiers.org/insdc/MG667720
AG-450-A17	Marker gene screening	AG-450-A17_Assay_1	MG667721	GenBank	MG667721	http://identifiers.org/insdc/MG667721
AG-450-A18	Marker gene screening	AG-450-A18_Assay_1	MG667722	GenBank	MG667722	http://identifiers.org/insdc/MG667722
AG-450-A19	Marker gene screening	AG-450-A19_Assay_1	MG667723	GenBank	MG667723	http://identifiers.org/insdc/MG667723
AG-450-B02	Marker gene screening	AG-450-B02_Assay_1	MG667724	GenBank	MG667724	http://identifiers.org/insdc/MG667724
AG-450-B22	Marker gene screening	AG-450-B22_Assay_1	MG667725	GenBank	MG667725	http://identifiers.org/insdc/MG667725
AG-450-C03	Marker gene screening	AG-450-C03_Assay_1	MG667726	GenBank	MG667726	http://identifiers.org/insdc/MG667726
AG-450-C07	Marker gene screening	AG-450-C07_Assay_1	MG667727	GenBank	MG667727	http://identifiers.org/insdc/MG667727
AG-450-C10	Marker gene screening	AG-450-C10_Assay_1	MG667728	GenBank	MG667728	http://identifiers.org/insdc/MG667728
AG-450-C18	Marker gene screening	AG-450-C18_Assay_1	MG667729	GenBank	MG667729	http://identifiers.org/insdc/MG667729
AG-450-C21	Marker gene screening	AG-450-C21_Assay_1	MG667730	GenBank	MG667730	http://identifiers.org/insdc/MG667730
AG-450-C23	Marker gene screening	AG-450-C23_Assay_1	MG667731	GenBank	MG667731	http://identifiers.org/insdc/MG667731
AG-450-D11	Marker gene screening	AG-450-D11_Assay_1	MG667732	GenBank	MG667732	http://identifiers.org/insdc/MG667732
AG-450-D17	Marker gene screening	AG-450-D17_Assay_1	MG667733	GenBank	MG667733	http://identifiers.org/insdc/MG667733
AG-450-D21	Marker gene screening	AG-450-D21_Assay_1	MG667734	GenBank	MG667734	http://identifiers.org/insdc/MG667734
AG-450-E02	Marker gene screening	AG-450-E02_Assay_1	MG667735	GenBank	MG667735	http://identifiers.org/insdc/MG667735
AG-450-E03	Marker gene screening	AG-450-E03_Assay_1	MG667736	GenBank	MG667736	http://identifiers.org/insdc/MG667736
AG-450-E06	Marker gene screening	AG-450-E06_Assay_1	MG667737	GenBank	MG667737	http://identifiers.org/insdc/MG667737
AG-450-E15	Marker gene screening	AG-450-E15_Assay_1	MG667738	GenBank	MG667738	http://identifiers.org/insdc/MG667738
AG-450-E17	Marker gene screening	AG-450-E17_Assay_1	MG667739	GenBank	MG667739	http://identifiers.org/insdc/MG667739
AG-450-E18	Marker gene screening	AG-450-E18_Assay_1	MG667740	GenBank	MG667740	http://identifiers.org/insdc/MG667740
AG-450-E19	Marker gene screening	AG-450-E19_Assay_1	MG667741	GenBank	MG667741	http://identifiers.org/insdc/MG667741
AG-450-E20	Marker gene screening	AG-450-E20_Assay_1	MG667742	GenBank	MG667742	http://identifiers.org/insdc/MG667742
AG-450-F09	Marker gene screening	AG-450-F09_Assay_1	MG667743	GenBank	MG667743	http://identifiers.org/insdc/MG667743
AG-450-F11	Marker gene screening	AG-450-F11_Assay_1	MG667744	GenBank	MG667744	http://identifiers.org/insdc/MG667744
AG-450-F15	Marker gene screening	AG-450-F15_Assay_1	MG667745	GenBank	MG667745	http://identifiers.org/insdc/MG667745
AG-450-F16	Marker gene screening	AG-450-F16_Assay_1	MG667746	GenBank	MG667746	http://identifiers.org/insdc/MG667746
AG-450-F21	Marker gene screening	AG-450-F21_Assay_1	MG667747	GenBank	MG667747	http://identifiers.org/insdc/MG667747
AG-450-G07	Marker gene screening	AG-450-G07_Assay_1	MG667748	GenBank	MG667748	http://identifiers.org/insdc/MG667748
AG-450-G08	Marker gene screening	AG-450-G08_Assay_1	MG667749	GenBank	MG667749	http://identifiers.org/insdc/MG667749
AG-450-G09	Marker gene screening	AG-450-G09_Assay_1	MG667750	GenBank	MG667750	http://identifiers.org/insdc/MG667750
AG-450-G11	Marker gene screening	AG-450-G11_Assay_1	MG667751	GenBank	MG667751	http://identifiers.org/insdc/MG667751
AG-450-G13	Marker gene screening	AG-450-G13_Assay_1	MG667752	GenBank	MG667752	http://identifiers.org/insdc/MG667752
AG-450-G14	Marker gene screening	AG-450-G14_Assay_1	MG667753	GenBank	MG667753	http://identifiers.org/insdc/MG667753
AG-450-G15	Marker gene screening	AG-450-G15_Assay_1	MG667754	GenBank	MG667754	http://identifiers.org/insdc/MG667754
AG-450-G17	Marker gene screening	AG-450-G17_Assay_1	MG667755	GenBank	MG667755	http://identifiers.org/insdc/MG667755
AG-450-G23	Marker gene screening	AG-450-G23_Assay_1	MG667756	GenBank	MG667756	http://identifiers.org/insdc/MG667756
AG-450-I04	Marker gene screening	AG-450-I04_Assay_1	MG667757	GenBank	MG667757	http://identifiers.org/insdc/MG667757
AG-450-I05	Marker gene screening	AG-450-I05_Assay_1	MG667758	GenBank	MG667758	http://identifiers.org/insdc/MG667758
AG-450-I07	Marker gene screening	AG-450-I07_Assay_1	MG667759	GenBank	MG667759	http://identifiers.org/insdc/MG667759
AG-450-I10	Marker gene screening	AG-450-I10_Assay_1	MG667760	GenBank	MG667760	http://identifiers.org/insdc/MG667760
AG-450-I14	Marker gene screening	AG-450-I14_Assay_1	MG667761	GenBank	MG667761	http://identifiers.org/insdc/MG667761
AG-450-I15	Marker gene screening	AG-450-I15_Assay_1	MG667762	GenBank	MG667762	http://identifiers.org/insdc/MG667762
AG-450-I21	Marker gene screening	AG-450-I21_Assay_1	MG667763	GenBank	MG667763	http://identifiers.org/insdc/MG667763
AG-450-J02	Marker gene screening	AG-450-J02_Assay_1	MG667764	GenBank	MG667764	http://identifiers.org/insdc/MG667764
AG-450-J08	Marker gene screening	AG-450-J08_Assay_1	MG667765	GenBank	MG667765	http://identifiers.org/insdc/MG667765
AG-450-J09	Marker gene screening	AG-450-J09_Assay_1	MG667766	GenBank	MG667766	http://identifiers.org/insdc/MG667766
AG-450-J14	Marker gene screening	AG-450-J14_Assay_1	MG667767	GenBank	MG667767	http://identifiers.org/insdc/MG667767
AG-450-J16	Marker gene screening	AG-450-J16_Assay_1	MG667768	GenBank	MG667768	http://identifiers.org/insdc/MG667768
AG-450-J22	Marker gene screening	AG-450-J22_Assay_1	MG667769	GenBank	MG667769	http://identifiers.org/insdc/MG667769
AG-450-K03	Marker gene screening	AG-450-K03_Assay_1	MG667770	GenBank	MG667770	http://identifiers.org/insdc/MG667770
AG-450-K04	Marker gene screening	AG-450-K04_Assay_1	MG667771	GenBank	MG667771	http://identifiers.org/insdc/MG667771
AG-450-K05	Marker gene screening	AG-450-K05_Assay_1	MG667772	GenBank	MG667772	http://identifiers.org/insdc/MG667772
AG-450-K08	Marker gene screening	AG-450-K08_Assay_1	MG667773	GenBank	MG667773	http://identifiers.org/insdc/MG667773
AG-450-K09	Marker gene screening	AG-450-K09_Assay_1	MG667774	GenBank	MG667774	http://identifiers.org/insdc/MG667774
AG-450-K11	Marker gene screening	AG-450-K11_Assay_1	MG667775	GenBank	MG667775	http://identifiers.org/insdc/MG667775
AG-450-K15	Marker gene screening	AG-450-K15_Assay_1	MG667776	GenBank	MG667776	http://identifiers.org/insdc/MG667776
AG-450-K21	Marker gene screening	AG-450-K21_Assay_1	MG667777	GenBank	MG667777	http://identifiers.org/insdc/MG667777
AG-450-K23	Marker gene screening	AG-450-K23_Assay_1	MG667778	GenBank	MG667778	http://identifiers.org/insdc/MG667778
AG-450-L03	Marker gene screening	AG-450-L03_Assay_1	MG667779	GenBank	MG667779	http://identifiers.org/insdc/MG667779
AG-450-L04	Marker gene screening	AG-450-L04_Assay_1	MG667780	GenBank	MG667780	http://identifiers.org/insdc/MG667780
AG-450-L05	Marker gene screening	AG-450-L05_Assay_1	MG667781	GenBank	MG667781	http://identifiers.org/insdc/MG667781
AG-450-L09	Marker gene screening	AG-450-L09_Assay_1	MG667782	GenBank	MG667782	http://identifiers.org/insdc/MG667782
AG-450-L10	Marker gene screening	AG-450-L10_Assay_1	MG667783	GenBank	MG667783	http://identifiers.org/insdc/MG667783
AG-450-L15	Marker gene screening	AG-450-L15_Assay_1	MG667784	GenBank	MG667784	http://identifiers.org/insdc/MG667784
AG-450-L20	Marker gene screening	AG-450-L20_Assay_1	MG667785	GenBank	MG667785	http://identifiers.org/insdc/MG667785
AG-450-M03	Marker gene screening	AG-450-M03_Assay_1	MG667786	GenBank	MG667786	http://identifiers.org/insdc/MG667786
AG-450-M05	Marker gene screening	AG-450-M05_Assay_1	MG667787	GenBank	MG667787	http://identifiers.org/insdc/MG667787
AG-450-M06	Marker gene screening	AG-450-M06_Assay_1	MG667788	GenBank	MG667788	http://identifiers.org/insdc/MG667788
AG-450-M08	Marker gene screening	AG-450-M08_Assay_1	MG667789	GenBank	MG667789	http://identifiers.org/insdc/MG667789
AG-450-M13	Marker gene screening	AG-450-M13_Assay_1	MG667790	GenBank	MG667790	http://identifiers.org/insdc/MG667790
AG-450-M14	Marker gene screening	AG-450-M14_Assay_1	MG667791	GenBank	MG667791	http://identifiers.org/insdc/MG667791
AG-450-M15	Marker gene screening	AG-450-M15_Assay_1	MG667792	GenBank	MG667792	http://identifiers.org/insdc/MG667792
AG-450-M16	Marker gene screening	AG-450-M16_Assay_1	MG667793	GenBank	MG667793	http://identifiers.org/insdc/MG667793
AG-450-M17	Marker gene screening	AG-450-M17_Assay_1	MG667794	GenBank	MG667794	http://identifiers.org/insdc/MG667794
AG-450-M18	Marker gene screening	AG-450-M18_Assay_1	MG667795	GenBank	MG667795	http://identifiers.org/insdc/MG667795
AG-450-M19	Marker gene screening	AG-450-M19_Assay_1	MG667796	GenBank	MG667796	http://identifiers.org/insdc/MG667796
AG-450-M20	Marker gene screening	AG-450-M20_Assay_1	MG667797	GenBank	MG667797	http://identifiers.org/insdc/MG667797
AG-450-M22	Marker gene screening	AG-450-M22_Assay_1	MG667798	GenBank	MG667798	http://identifiers.org/insdc/MG667798
AG-450-M23	Marker gene screening	AG-450-M23_Assay_1	MG667799	GenBank	MG667799	http://identifiers.org/insdc/MG667799
AG-450-N02	Marker gene screening	AG-450-N02_Assay_1	MG667800	GenBank	MG667800	http://identifiers.org/insdc/MG667800
AG-450-N03	Marker gene screening	AG-450-N03_Assay_1	MG667801	GenBank	MG667801	http://identifiers.org/insdc/MG667801
AG-450-N04	Marker gene screening	AG-450-N04_Assay_1	MG667802	GenBank	MG667802	http://identifiers.org/insdc/MG667802
AG-450-N10	Marker gene screening	AG-450-N10_Assay_1	MG667803	GenBank	MG667803	http://identifiers.org/insdc/MG667803
AG-450-N13	Marker gene screening	AG-450-N13_Assay_1	MG667804	GenBank	MG667804	http://identifiers.org/insdc/MG667804
AG-450-N15	Marker gene screening	AG-450-N15_Assay_1	MG667805	GenBank	MG667805	http://identifiers.org/insdc/MG667805
AG-450-N18	Marker gene screening	AG-450-N18_Assay_1	MG667806	GenBank	MG667806	http://identifiers.org/insdc/MG667806
AG-450-N19	Marker gene screening	AG-450-N19_Assay_1	MG667807	GenBank	MG667807	http://identifiers.org/insdc/MG667807
AG-450-N23	Marker gene screening	AG-450-N23_Assay_1	MG667808	GenBank	MG667808	http://identifiers.org/insdc/MG667808
AG-450-O05	Marker gene screening	AG-450-O05_Assay_1	MG667809	GenBank	MG667809	http://identifiers.org/insdc/MG667809
AG-450-O09	Marker gene screening	AG-450-O09_Assay_1	MG667810	GenBank	MG667810	http://identifiers.org/insdc/MG667810
AG-450-O10	Marker gene screening	AG-450-O10_Assay_1	MG667811	GenBank	MG667811	http://identifiers.org/insdc/MG667811
AG-450-O15	Marker gene screening	AG-450-O15_Assay_1	MG667812	GenBank	MG667812	http://identifiers.org/insdc/MG667812
AG-450-O16	Marker gene screening	AG-450-O16_Assay_1	MG667813	GenBank	MG667813	http://identifiers.org/insdc/MG667813
AG-450-O17	Marker gene screening	AG-450-O17_Assay_1	MG667814	GenBank	MG667814	http://identifiers.org/insdc/MG667814
AG-450-O18	Marker gene screening	AG-450-O18_Assay_1	MG667815	GenBank	MG667815	http://identifiers.org/insdc/MG667815
AG-450-O19	Marker gene screening	AG-450-O19_Assay_1	MG667816	GenBank	MG667816	http://identifiers.org/insdc/MG667816
AG-450-O23	Marker gene screening	AG-450-O23_Assay_1	MG667817	GenBank	MG667817	http://identifiers.org/insdc/MG667817
AG-450-P06	Marker gene screening	AG-450-P06_Assay_1	MG667818	GenBank	MG667818	http://identifiers.org/insdc/MG667818
AG-450-P08	Marker gene screening	AG-450-P08_Assay_1	MG667819	GenBank	MG667819	http://identifiers.org/insdc/MG667819
AG-450-P10	Marker gene screening	AG-450-P10_Assay_1	MG667820	GenBank	MG667820	http://identifiers.org/insdc/MG667820
AG-450-P16	Marker gene screening	AG-450-P16_Assay_1	MG667821	GenBank	MG667821	http://identifiers.org/insdc/MG667821
AG-450-P18	Marker gene screening	AG-450-P18_Assay_1	MG667822	GenBank	MG667822	http://identifiers.org/insdc/MG667822
AG-450-P20	Marker gene screening	AG-450-P20_Assay_1	MG667823	GenBank	MG667823	http://identifiers.org/insdc/MG667823
AG-450-P22	Marker gene screening	AG-450-P22_Assay_1	MG667824	GenBank	MG667824	http://identifiers.org/insdc/MG667824
AG-455-A20	Marker gene screening	AG-455-A20_Assay_1	MG667825	GenBank	MG667825	http://identifiers.org/insdc/MG667825
AG-455-A21	Marker gene screening	AG-455-A21_Assay_1	MG667826	GenBank	MG667826	http://identifiers.org/insdc/MG667826
AG-455-B02	Marker gene screening	AG-455-B02_Assay_1	MG667827	GenBank	MG667827	http://identifiers.org/insdc/MG667827
AG-455-B05	Marker gene screening	AG-455-B05_Assay_1	MG667828	GenBank	MG667828	http://identifiers.org/insdc/MG667828
AG-455-B15	Marker gene screening	AG-455-B15_Assay_1	MG667829	GenBank	MG667829	http://identifiers.org/insdc/MG667829
AG-455-C03	Marker gene screening	AG-455-C03_Assay_1	MG667830	GenBank	MG667830	http://identifiers.org/insdc/MG667830
AG-455-C04	Marker gene screening	AG-455-C04_Assay_1	MG667831	GenBank	MG667831	http://identifiers.org/insdc/MG667831
AG-455-C11	Marker gene screening	AG-455-C11_Assay_1	MG667832	GenBank	MG667832	http://identifiers.org/insdc/MG667832
AG-455-C18	Marker gene screening	AG-455-C18_Assay_1	MG667833	GenBank	MG667833	http://identifiers.org/insdc/MG667833
AG-455-D07	Marker gene screening	AG-455-D07_Assay_1	MG667834	GenBank	MG667834	http://identifiers.org/insdc/MG667834
AG-455-E04	Marker gene screening	AG-455-E04_Assay_1	MG667835	GenBank	MG667835	http://identifiers.org/insdc/MG667835
AG-455-E08	Marker gene screening	AG-455-E08_Assay_1	MG667836	GenBank	MG667836	http://identifiers.org/insdc/MG667836
AG-455-E15	Marker gene screening	AG-455-E15_Assay_1	MG667837	GenBank	MG667837	http://identifiers.org/insdc/MG667837
AG-455-F09	Marker gene screening	AG-455-F09_Assay_1	MG667838	GenBank	MG667838	http://identifiers.org/insdc/MG667838
AG-455-G02	Marker gene screening	AG-455-G02_Assay_1	MG667839	GenBank	MG667839	http://identifiers.org/insdc/MG667839
AG-455-G08	Marker gene screening	AG-455-G08_Assay_1	MG667840	GenBank	MG667840	http://identifiers.org/insdc/MG667840
AG-455-G16	Marker gene screening	AG-455-G16_Assay_1	MG667841	GenBank	MG667841	http://identifiers.org/insdc/MG667841
AG-455-G21	Marker gene screening	AG-455-G21_Assay_1	MG667842	GenBank	MG667842	http://identifiers.org/insdc/MG667842
AG-455-I03	Marker gene screening	AG-455-I03_Assay_1	MG667843	GenBank	MG667843	http://identifiers.org/insdc/MG667843
AG-455-I04	Marker gene screening	AG-455-I04_Assay_1	MG667844	GenBank	MG667844	http://identifiers.org/insdc/MG667844
AG-455-I06	Marker gene screening	AG-455-I06_Assay_1	MG667845	GenBank	MG667845	http://identifiers.org/insdc/MG667845
AG-455-I18	Marker gene screening	AG-455-I18_Assay_1	MG667846	GenBank	MG667846	http://identifiers.org/insdc/MG667846
AG-455-I23	Marker gene screening	AG-455-I23_Assay_1	MG667847	GenBank	MG667847	http://identifiers.org/insdc/MG667847
AG-455-J04	Marker gene screening	AG-455-J04_Assay_1	MG667848	GenBank	MG667848	http://identifiers.org/insdc/MG667848
AG-455-J14	Marker gene screening	AG-455-J14_Assay_1	MG667849	GenBank	MG667849	http://identifiers.org/insdc/MG667849
AG-455-J22	Marker gene screening	AG-455-J22_Assay_1	MG667850	GenBank	MG667850	http://identifiers.org/insdc/MG667850
AG-455-K10	Marker gene screening	AG-455-K10_Assay_1	MG667851	GenBank	MG667851	http://identifiers.org/insdc/MG667851
AG-455-L10	Marker gene screening	AG-455-L10_Assay_1	MG667852	GenBank	MG667852	http://identifiers.org/insdc/MG667852
AG-455-M08	Marker gene screening	AG-455-M08_Assay_1	MG667853	GenBank	MG667853	http://identifiers.org/insdc/MG667853
AG-455-M14	Marker gene screening	AG-455-M14_Assay_1	MG667854	GenBank	MG667854	http://identifiers.org/insdc/MG667854
AG-455-M16	Marker gene screening	AG-455-M16_Assay_1	MG667855	GenBank	MG667855	http://identifiers.org/insdc/MG667855
AG-455-N08	Marker gene screening	AG-455-N08_Assay_1	MG667856	GenBank	MG667856	http://identifiers.org/insdc/MG667856
AG-455-N21	Marker gene screening	AG-455-N21_Assay_1	MG667857	GenBank	MG667857	http://identifiers.org/insdc/MG667857
AG-455-O02	Marker gene screening	AG-455-O02_Assay_1	MG667858	GenBank	MG667858	http://identifiers.org/insdc/MG667858
AG-455-O05	Marker gene screening	AG-455-O05_Assay_1	MG667859	GenBank	MG667859	http://identifiers.org/insdc/MG667859
AG-455-O10	Marker gene screening	AG-455-O10_Assay_1	MG667860	GenBank	MG667860	http://identifiers.org/insdc/MG667860
AG-455-O20	Marker gene screening	AG-455-O20_Assay_1	MG667861	GenBank	MG667861	http://identifiers.org/insdc/MG667861
AG-455-P06	Marker gene screening	AG-455-P06_Assay_1	MG667862	GenBank	MG667862	http://identifiers.org/insdc/MG667862
AG-455-P13	Marker gene screening	AG-455-P13_Assay_1	MG667863	GenBank	MG667863	http://identifiers.org/insdc/MG667863
AG-455-P14	Marker gene screening	AG-455-P14_Assay_1	MG667864	GenBank	MG667864	http://identifiers.org/insdc/MG667864
AG-459-A01	Marker gene screening	AG-459-A01_Assay_1	MG667865	GenBank	MG667865	http://identifiers.org/insdc/MG667865
AG-459-A07	Marker gene screening	AG-459-A07_Assay_1	MG667866	GenBank	MG667866	http://identifiers.org/insdc/MG667866
AG-459-A09	Marker gene screening	AG-459-A09_Assay_1	MG667867	GenBank	MG667867	http://identifiers.org/insdc/MG667867
AG-459-A19	Marker gene screening	AG-459-A19_Assay_1	MG667868	GenBank	MG667868	http://identifiers.org/insdc/MG667868
AG-459-A22	Marker gene screening	AG-459-A22_Assay_1	MG667869	GenBank	MG667869	http://identifiers.org/insdc/MG667869
AG-459-A23	Marker gene screening	AG-459-A23_Assay_1	MG667870	GenBank	MG667870	http://identifiers.org/insdc/MG667870
AG-459-B09	Marker gene screening	AG-459-B09_Assay_1	MG667871	GenBank	MG667871	http://identifiers.org/insdc/MG667871
AG-459-B15	Marker gene screening	AG-459-B15_Assay_1	MG667872	GenBank	MG667872	http://identifiers.org/insdc/MG667872
AG-459-B19	Marker gene screening	AG-459-B19_Assay_1	MG667873	GenBank	MG667873	http://identifiers.org/insdc/MG667873
AG-459-B20	Marker gene screening	AG-459-B20_Assay_1	MG667874	GenBank	MG667874	http://identifiers.org/insdc/MG667874
AG-459-B21	Marker gene screening	AG-459-B21_Assay_1	MG667875	GenBank	MG667875	http://identifiers.org/insdc/MG667875
AG-459-C05	Marker gene screening	AG-459-C05_Assay_1	MG667876	GenBank	MG667876	http://identifiers.org/insdc/MG667876
AG-459-C09	Marker gene screening	AG-459-C09_Assay_1	MG667877	GenBank	MG667877	http://identifiers.org/insdc/MG667877
AG-459-C15	Marker gene screening	AG-459-C15_Assay_1	MG667878	GenBank	MG667878	http://identifiers.org/insdc/MG667878
AG-459-C18	Marker gene screening	AG-459-C18_Assay_1	MG667879	GenBank	MG667879	http://identifiers.org/insdc/MG667879
AG-459-C20	Marker gene screening	AG-459-C20_Assay_1	MG667880	GenBank	MG667880	http://identifiers.org/insdc/MG667880
AG-459-D04	Marker gene screening	AG-459-D04_Assay_1	MG667881	GenBank	MG667881	http://identifiers.org/insdc/MG667881
AG-459-D06	Marker gene screening	AG-459-D06_Assay_1	MG667882	GenBank	MG667882	http://identifiers.org/insdc/MG667882
AG-459-D09	Marker gene screening	AG-459-D09_Assay_1	MG667883	GenBank	MG667883	http://identifiers.org/insdc/MG667883
AG-459-D13	Marker gene screening	AG-459-D13_Assay_1	MG667884	GenBank	MG667884	http://identifiers.org/insdc/MG667884
AG-459-D15	Marker gene screening	AG-459-D15_Assay_1	MG667885	GenBank	MG667885	http://identifiers.org/insdc/MG667885
AG-459-D17	Marker gene screening	AG-459-D17_Assay_1	MG667886	GenBank	MG667886	http://identifiers.org/insdc/MG667886
AG-459-D19	Marker gene screening	AG-459-D19_Assay_1	MG667887	GenBank	MG667887	http://identifiers.org/insdc/MG667887
AG-459-E02	Marker gene screening	AG-459-E02_Assay_1	MG667888	GenBank	MG667888	http://identifiers.org/insdc/MG667888
AG-459-E04	Marker gene screening	AG-459-E04_Assay_1	MG667889	GenBank	MG667889	http://identifiers.org/insdc/MG667889
AG-459-E08	Marker gene screening	AG-459-E08_Assay_1	MG667890	GenBank	MG667890	http://identifiers.org/insdc/MG667890
AG-459-E09	Marker gene screening	AG-459-E09_Assay_1	MG667891	GenBank	MG667891	http://identifiers.org/insdc/MG667891
AG-459-E14	Marker gene screening	AG-459-E14_Assay_1	MG667892	GenBank	MG667892	http://identifiers.org/insdc/MG667892
AG-459-E20	Marker gene screening	AG-459-E20_Assay_1	MG667893	GenBank	MG667893	http://identifiers.org/insdc/MG667893
AG-459-E21	Marker gene screening	AG-459-E21_Assay_1	MG667894	GenBank	MG667894	http://identifiers.org/insdc/MG667894
AG-459-E22	Marker gene screening	AG-459-E22_Assay_1	MG667895	GenBank	MG667895	http://identifiers.org/insdc/MG667895
AG-459-F03	Marker gene screening	AG-459-F03_Assay_1	MG667896	GenBank	MG667896	http://identifiers.org/insdc/MG667896
AG-459-F16	Marker gene screening	AG-459-F16_Assay_1	MG667897	GenBank	MG667897	http://identifiers.org/insdc/MG667897
AG-459-F17	Marker gene screening	AG-459-F17_Assay_1	MG667898	GenBank	MG667898	http://identifiers.org/insdc/MG667898
AG-459-F19	Marker gene screening	AG-459-F19_Assay_1	MG667899	GenBank	MG667899	http://identifiers.org/insdc/MG667899
AG-459-G06	Marker gene screening	AG-459-G06_Assay_1	MG667900	GenBank	MG667900	http://identifiers.org/insdc/MG667900
AG-459-G11	Marker gene screening	AG-459-G11_Assay_1	MG667901	GenBank	MG667901	http://identifiers.org/insdc/MG667901
AG-459-G16	Marker gene screening	AG-459-G16_Assay_1	MG667902	GenBank	MG667902	http://identifiers.org/insdc/MG667902
AG-459-I03	Marker gene screening	AG-459-I03_Assay_1	MG667903	GenBank	MG667903	http://identifiers.org/insdc/MG667903
AG-459-I09	Marker gene screening	AG-459-I09_Assay_1	MG667904	GenBank	MG667904	http://identifiers.org/insdc/MG667904
AG-459-I10	Marker gene screening	AG-459-I10_Assay_1	MG667905	GenBank	MG667905	http://identifiers.org/insdc/MG667905
AG-459-I22	Marker gene screening	AG-459-I22_Assay_1	MG667906	GenBank	MG667906	http://identifiers.org/insdc/MG667906
AG-459-J02	Marker gene screening	AG-459-J02_Assay_1	MG667907	GenBank	MG667907	http://identifiers.org/insdc/MG667907
AG-459-J05	Marker gene screening	AG-459-J05_Assay_1	MG667908	GenBank	MG667908	http://identifiers.org/insdc/MG667908
AG-459-J06	Marker gene screening	AG-459-J06_Assay_1	MG667909	GenBank	MG667909	http://identifiers.org/insdc/MG667909
AG-459-J07	Marker gene screening	AG-459-J07_Assay_1	MG667910	GenBank	MG667910	http://identifiers.org/insdc/MG667910
AG-459-J11	Marker gene screening	AG-459-J11_Assay_1	MG667911	GenBank	MG667911	http://identifiers.org/insdc/MG667911
AG-459-J14	Marker gene screening	AG-459-J14_Assay_1	MG667912	GenBank	MG667912	http://identifiers.org/insdc/MG667912
AG-459-J19	Marker gene screening	AG-459-J19_Assay_1	MG667913	GenBank	MG667913	http://identifiers.org/insdc/MG667913
AG-459-K02	Marker gene screening	AG-459-K02_Assay_1	MG667914	GenBank	MG667914	http://identifiers.org/insdc/MG667914
AG-459-K09	Marker gene screening	AG-459-K09_Assay_1	MG667915	GenBank	MG667915	http://identifiers.org/insdc/MG667915
AG-459-K22	Marker gene screening	AG-459-K22_Assay_1	MG667916	GenBank	MG667916	http://identifiers.org/insdc/MG667916
AG-459-K23	Marker gene screening	AG-459-K23_Assay_1	MG667917	GenBank	MG667917	http://identifiers.org/insdc/MG667917
AG-459-L02	Marker gene screening	AG-459-L02_Assay_1	MG667918	GenBank	MG667918	http://identifiers.org/insdc/MG667918
AG-459-L06	Marker gene screening	AG-459-L06_Assay_1	MG667919	GenBank	MG667919	http://identifiers.org/insdc/MG667919
AG-459-L11	Marker gene screening	AG-459-L11_Assay_1	MG667920	GenBank	MG667920	http://identifiers.org/insdc/MG667920
AG-459-L21	Marker gene screening	AG-459-L21_Assay_1	MG667921	GenBank	MG667921	http://identifiers.org/insdc/MG667921
AG-459-L22	Marker gene screening	AG-459-L22_Assay_1	MG667922	GenBank	MG667922	http://identifiers.org/insdc/MG667922
AG-459-M09	Marker gene screening	AG-459-M09_Assay_1	MG667923	GenBank	MG667923	http://identifiers.org/insdc/MG667923
AG-459-M13	Marker gene screening	AG-459-M13_Assay_1	MG667924	GenBank	MG667924	http://identifiers.org/insdc/MG667924
AG-459-M18	Marker gene screening	AG-459-M18_Assay_1	MG667925	GenBank	MG667925	http://identifiers.org/insdc/MG667925
AG-459-M20	Marker gene screening	AG-459-M20_Assay_1	MG667926	GenBank	MG667926	http://identifiers.org/insdc/MG667926
AG-459-M21	Marker gene screening	AG-459-M21_Assay_1	MG667927	GenBank	MG667927	http://identifiers.org/insdc/MG667927
AG-459-N02	Marker gene screening	AG-459-N02_Assay_1	MG667928	GenBank	MG667928	http://identifiers.org/insdc/MG667928
AG-459-N03	Marker gene screening	AG-459-N03_Assay_1	MG667929	GenBank	MG667929	http://identifiers.org/insdc/MG667929
AG-459-N07	Marker gene screening	AG-459-N07_Assay_1	MG667930	GenBank	MG667930	http://identifiers.org/insdc/MG667930
AG-459-N13	Marker gene screening	AG-459-N13_Assay_1	MG667931	GenBank	MG667931	http://identifiers.org/insdc/MG667931
AG-459-N16	Marker gene screening	AG-459-N16_Assay_1	MG667932	GenBank	MG667932	http://identifiers.org/insdc/MG667932
AG-459-N17	Marker gene screening	AG-459-N17_Assay_1	MG667933	GenBank	MG667933	http://identifiers.org/insdc/MG667933
AG-459-N18	Marker gene screening	AG-459-N18_Assay_1	MG667934	GenBank	MG667934	http://identifiers.org/insdc/MG667934
AG-459-N19	Marker gene screening	AG-459-N19_Assay_1	MG667935	GenBank	MG667935	http://identifiers.org/insdc/MG667935
AG-459-N22	Marker gene screening	AG-459-N22_Assay_1	MG667936	GenBank	MG667936	http://identifiers.org/insdc/MG667936
AG-459-N23	Marker gene screening	AG-459-N23_Assay_1	MG667937	GenBank	MG667937	http://identifiers.org/insdc/MG667937
AG-459-O02	Marker gene screening	AG-459-O02_Assay_1	MG667938	GenBank	MG667938	http://identifiers.org/insdc/MG667938
AG-459-O03	Marker gene screening	AG-459-O03_Assay_1	MG667939	GenBank	MG667939	http://identifiers.org/insdc/MG667939
AG-459-O09	Marker gene screening	AG-459-O09_Assay_1	MG667940	GenBank	MG667940	http://identifiers.org/insdc/MG667940
AG-459-O11	Marker gene screening	AG-459-O11_Assay_1	MG667941	GenBank	MG667941	http://identifiers.org/insdc/MG667941
AG-459-O19	Marker gene screening	AG-459-O19_Assay_1	MG667942	GenBank	MG667942	http://identifiers.org/insdc/MG667942
AG-459-O21	Marker gene screening	AG-459-O21_Assay_1	MG667943	GenBank	MG667943	http://identifiers.org/insdc/MG667943
AG-459-P01	Marker gene screening	AG-459-P01_Assay_1	MG667944	GenBank	MG667944	http://identifiers.org/insdc/MG667944
AG-459-P02	Marker gene screening	AG-459-P02_Assay_1	MG667945	GenBank	MG667945	http://identifiers.org/insdc/MG667945
AG-459-P05	Marker gene screening	AG-459-P05_Assay_1	MG667946	GenBank	MG667946	http://identifiers.org/insdc/MG667946
AG-459-P07	Marker gene screening	AG-459-P07_Assay_1	MG667947	GenBank	MG667947	http://identifiers.org/insdc/MG667947
AG-459-P13	Marker gene screening	AG-459-P13_Assay_1	MG667948	GenBank	MG667948	http://identifiers.org/insdc/MG667948
AG-459-P16	Marker gene screening	AG-459-P16_Assay_1	MG667949	GenBank	MG667949	http://identifiers.org/insdc/MG667949
AG-459-P18	Marker gene screening	AG-459-P18_Assay_1	MG667950	GenBank	MG667950	http://identifiers.org/insdc/MG667950
AG-459-P19	Marker gene screening	AG-459-P19_Assay_1	MG667951	GenBank	MG667951	http://identifiers.org/insdc/MG667951
AG-459-P20	Marker gene screening	AG-459-P20_Assay_1	MG667952	GenBank	MG667952	http://identifiers.org/insdc/MG667952
AG-459-P21	Marker gene screening	AG-459-P21_Assay_1	MG667953	GenBank	MG667953	http://identifiers.org/insdc/MG667953
AG-463-A15	Marker gene screening	AG-463-A15_Assay_1	MG667954	GenBank	MG667954	http://identifiers.org/insdc/MG667954
AG-463-A20	Marker gene screening	AG-463-A20_Assay_1	MG667955	GenBank	MG667955	http://identifiers.org/insdc/MG667955
AG-463-C07	Marker gene screening	AG-463-C07_Assay_1	MG667956	GenBank	MG667956	http://identifiers.org/insdc/MG667956
AG-463-D13	Marker gene screening	AG-463-D13_Assay_1	MG667957	GenBank	MG667957	http://identifiers.org/insdc/MG667957
AG-463-D18	Marker gene screening	AG-463-D18_Assay_1	MG667958	GenBank	MG667958	http://identifiers.org/insdc/MG667958
AG-463-E03	Marker gene screening	AG-463-E03_Assay_1	MG667959	GenBank	MG667959	http://identifiers.org/insdc/MG667959
AG-463-E21	Marker gene screening	AG-463-E21_Assay_1	MG667960	GenBank	MG667960	http://identifiers.org/insdc/MG667960
AG-463-F02	Marker gene screening	AG-463-F02_Assay_1	MG667961	GenBank	MG667961	http://identifiers.org/insdc/MG667961
AG-463-F15	Marker gene screening	AG-463-F15_Assay_1	MG667962	GenBank	MG667962	http://identifiers.org/insdc/MG667962
AG-463-F23	Marker gene screening	AG-463-F23_Assay_1	MG667963	GenBank	MG667963	http://identifiers.org/insdc/MG667963
AG-463-I04	Marker gene screening	AG-463-I04_Assay_1	MG667964	GenBank	MG667964	http://identifiers.org/insdc/MG667964
AG-463-J16	Marker gene screening	AG-463-J16_Assay_1	MG667965	GenBank	MG667965	http://identifiers.org/insdc/MG667965
AG-463-L06	Marker gene screening	AG-463-L06_Assay_1	MG667966	GenBank	MG667966	http://identifiers.org/insdc/MG667966
AG-463-L09	Marker gene screening	AG-463-L09_Assay_1	MG667967	GenBank	MG667967	http://identifiers.org/insdc/MG667967
AG-463-L19	Marker gene screening	AG-463-L19_Assay_1	MG667968	GenBank	MG667968	http://identifiers.org/insdc/MG667968
AG-463-M21	Marker gene screening	AG-463-M21_Assay_1	MG667969	GenBank	MG667969	http://identifiers.org/insdc/MG667969
AG-463-N15	Marker gene screening	AG-463-N15_Assay_1	MG667970	GenBank	MG667970	http://identifiers.org/insdc/MG667970
AG-463-O06	Marker gene screening	AG-463-O06_Assay_1	MG667971	GenBank	MG667971	http://identifiers.org/insdc/MG667971
AG-463-O10	Marker gene screening	AG-463-O10_Assay_1	MG667972	GenBank	MG667972	http://identifiers.org/insdc/MG667972
AG-463-P14	Marker gene screening	AG-463-P14_Assay_1	MG667973	GenBank	MG667973	http://identifiers.org/insdc/MG667973
AG-463-P23	Marker gene screening	AG-463-P23_Assay_1	MG667974	GenBank	MG667974	http://identifiers.org/insdc/MG667974
AG-469-A04	Marker gene screening	AG-469-A04_Assay_1	MG667975	GenBank	MG667975	http://identifiers.org/insdc/MG667975
AG-469-A07	Marker gene screening	AG-469-A07_Assay_1	MG667976	GenBank	MG667976	http://identifiers.org/insdc/MG667976
AG-469-A10	Marker gene screening	AG-469-A10_Assay_1	MG667977	GenBank	MG667977	http://identifiers.org/insdc/MG667977
AG-469-A18	Marker gene screening	AG-469-A18_Assay_1	MG667978	GenBank	MG667978	http://identifiers.org/insdc/MG667978
AG-469-B04	Marker gene screening	AG-469-B04_Assay_1	MG667979	GenBank	MG667979	http://identifiers.org/insdc/MG667979
AG-469-B18	Marker gene screening	AG-469-B18_Assay_1	MG667980	GenBank	MG667980	http://identifiers.org/insdc/MG667980
AG-469-C15	Marker gene screening	AG-469-C15_Assay_1	MG667981	GenBank	MG667981	http://identifiers.org/insdc/MG667981
AG-469-D03	Marker gene screening	AG-469-D03_Assay_1	MG667982	GenBank	MG667982	http://identifiers.org/insdc/MG667982
AG-469-D10	Marker gene screening	AG-469-D10_Assay_1	MG667983	GenBank	MG667983	http://identifiers.org/insdc/MG667983
AG-469-D22	Marker gene screening	AG-469-D22_Assay_1	MG667984	GenBank	MG667984	http://identifiers.org/insdc/MG667984
AG-469-E02	Marker gene screening	AG-469-E02_Assay_1	MG667985	GenBank	MG667985	http://identifiers.org/insdc/MG667985
AG-469-E18	Marker gene screening	AG-469-E18_Assay_1	MG667986	GenBank	MG667986	http://identifiers.org/insdc/MG667986
AG-469-E20	Marker gene screening	AG-469-E20_Assay_1	MG667987	GenBank	MG667987	http://identifiers.org/insdc/MG667987
AG-469-E23	Marker gene screening	AG-469-E23_Assay_1	MG667988	GenBank	MG667988	http://identifiers.org/insdc/MG667988
AG-469-F03	Marker gene screening	AG-469-F03_Assay_1	MG667989	GenBank	MG667989	http://identifiers.org/insdc/MG667989
AG-469-F04	Marker gene screening	AG-469-F04_Assay_1	MG667990	GenBank	MG667990	http://identifiers.org/insdc/MG667990
AG-469-F10	Marker gene screening	AG-469-F10_Assay_1	MG667991	GenBank	MG667991	http://identifiers.org/insdc/MG667991
AG-469-F15	Marker gene screening	AG-469-F15_Assay_1	MG667992	GenBank	MG667992	http://identifiers.org/insdc/MG667992
AG-469-F22	Marker gene screening	AG-469-F22_Assay_1	MG667993	GenBank	MG667993	http://identifiers.org/insdc/MG667993
AG-469-G02	Marker gene screening	AG-469-G02_Assay_1	MG667994	GenBank	MG667994	http://identifiers.org/insdc/MG667994
AG-469-G10	Marker gene screening	AG-469-G10_Assay_1	MG667995	GenBank	MG667995	http://identifiers.org/insdc/MG667995
AG-469-I05	Marker gene screening	AG-469-I05_Assay_1	MG667996	GenBank	MG667996	http://identifiers.org/insdc/MG667996
AG-469-I06	Marker gene screening	AG-469-I06_Assay_1	MG667997	GenBank	MG667997	http://identifiers.org/insdc/MG667997
AG-469-J14	Marker gene screening	AG-469-J14_Assay_1	MG667998	GenBank	MG667998	http://identifiers.org/insdc/MG667998
AG-469-J15	Marker gene screening	AG-469-J15_Assay_1	MG667999	GenBank	MG667999	http://identifiers.org/insdc/MG667999
AG-469-K08	Marker gene screening	AG-469-K08_Assay_1	MG668000	GenBank	MG668000	http://identifiers.org/insdc/MG668000
AG-469-K14	Marker gene screening	AG-469-K14_Assay_1	MG668001	GenBank	MG668001	http://identifiers.org/insdc/MG668001
AG-469-L02	Marker gene screening	AG-469-L02_Assay_1	MG668002	GenBank	MG668002	http://identifiers.org/insdc/MG668002
AG-469-L20	Marker gene screening	AG-469-L20_Assay_1	MG668003	GenBank	MG668003	http://identifiers.org/insdc/MG668003
AG-469-M13	Marker gene screening	AG-469-M13_Assay_1	MG668004	GenBank	MG668004	http://identifiers.org/insdc/MG668004
AG-469-N18	Marker gene screening	AG-469-N18_Assay_1	MG668005	GenBank	MG668005	http://identifiers.org/insdc/MG668005
AG-469-N22	Marker gene screening	AG-469-N22_Assay_1	MG668006	GenBank	MG668006	http://identifiers.org/insdc/MG668006
AG-469-O15	Marker gene screening	AG-469-O15_Assay_1	MG668007	GenBank	MG668007	http://identifiers.org/insdc/MG668007
AG-469-O18	Marker gene screening	AG-469-O18_Assay_1	MG668008	GenBank	MG668008	http://identifiers.org/insdc/MG668008
AG-469-O23	Marker gene screening	AG-469-O23_Assay_1	MG668009	GenBank	MG668009	http://identifiers.org/insdc/MG668009
AG-670-A03	Marker gene screening	AG-670-A03_Assay_1	MG668010	GenBank	MG668010	http://identifiers.org/insdc/MG668010
AG-670-A04	Marker gene screening	AG-670-A04_Assay_1	MG668011	GenBank	MG668011	http://identifiers.org/insdc/MG668011
AG-670-A05	Marker gene screening	AG-670-A05_Assay_1	MG668012	GenBank	MG668012	http://identifiers.org/insdc/MG668012
AG-670-A06	Marker gene screening	AG-670-A06_Assay_1	MG668013	GenBank	MG668013	http://identifiers.org/insdc/MG668013
AG-670-A09	Marker gene screening	AG-670-A09_Assay_1	MG668014	GenBank	MG668014	http://identifiers.org/insdc/MG668014
AG-670-A13	Marker gene screening	AG-670-A13_Assay_1	MG668015	GenBank	MG668015	http://identifiers.org/insdc/MG668015
AG-670-A19	Marker gene screening	AG-670-A19_Assay_1	MG668016	GenBank	MG668016	http://identifiers.org/insdc/MG668016
AG-670-B11	Marker gene screening	AG-670-B11_Assay_1	MG668017	GenBank	MG668017	http://identifiers.org/insdc/MG668017
AG-670-B15	Marker gene screening	AG-670-B15_Assay_1	MG668018	GenBank	MG668018	http://identifiers.org/insdc/MG668018
AG-670-B16	Marker gene screening	AG-670-B16_Assay_1	MG668019	GenBank	MG668019	http://identifiers.org/insdc/MG668019
AG-670-B23	Marker gene screening	AG-670-B23_Assay_1	MG668020	GenBank	MG668020	http://identifiers.org/insdc/MG668020
AG-670-C04	Marker gene screening	AG-670-C04_Assay_1	MG668021	GenBank	MG668021	http://identifiers.org/insdc/MG668021
AG-670-C10	Marker gene screening	AG-670-C10_Assay_1	MG668022	GenBank	MG668022	http://identifiers.org/insdc/MG668022
AG-670-C13	Marker gene screening	AG-670-C13_Assay_1	MG668023	GenBank	MG668023	http://identifiers.org/insdc/MG668023
AG-670-C14	Marker gene screening	AG-670-C14_Assay_1	MG668024	GenBank	MG668024	http://identifiers.org/insdc/MG668024
AG-670-C22	Marker gene screening	AG-670-C22_Assay_1	MG668025	GenBank	MG668025	http://identifiers.org/insdc/MG668025
AG-670-C23	Marker gene screening	AG-670-C23_Assay_1	MG668026	GenBank	MG668026	http://identifiers.org/insdc/MG668026
AG-670-D06	Marker gene screening	AG-670-D06_Assay_1	MG668027	GenBank	MG668027	http://identifiers.org/insdc/MG668027
AG-670-D07	Marker gene screening	AG-670-D07_Assay_1	MG668028	GenBank	MG668028	http://identifiers.org/insdc/MG668028
AG-670-D13	Marker gene screening	AG-670-D13_Assay_1	MG668029	GenBank	MG668029	http://identifiers.org/insdc/MG668029
AG-670-D15	Marker gene screening	AG-670-D15_Assay_1	MG668030	GenBank	MG668030	http://identifiers.org/insdc/MG668030
AG-670-D19	Marker gene screening	AG-670-D19_Assay_1	MG668031	GenBank	MG668031	http://identifiers.org/insdc/MG668031
AG-670-E03	Marker gene screening	AG-670-E03_Assay_1	MG668032	GenBank	MG668032	http://identifiers.org/insdc/MG668032
AG-670-E09	Marker gene screening	AG-670-E09_Assay_1	MG668033	GenBank	MG668033	http://identifiers.org/insdc/MG668033
AG-670-E10	Marker gene screening	AG-670-E10_Assay_1	MG668034	GenBank	MG668034	http://identifiers.org/insdc/MG668034
AG-670-E13	Marker gene screening	AG-670-E13_Assay_1	MG668035	GenBank	MG668035	http://identifiers.org/insdc/MG668035
AG-670-E16	Marker gene screening	AG-670-E16_Assay_1	MG668036	GenBank	MG668036	http://identifiers.org/insdc/MG668036
AG-670-E18	Marker gene screening	AG-670-E18_Assay_1	MG668037	GenBank	MG668037	http://identifiers.org/insdc/MG668037
AG-670-E19	Marker gene screening	AG-670-E19_Assay_1	MG668038	GenBank	MG668038	http://identifiers.org/insdc/MG668038
AG-670-E22	Marker gene screening	AG-670-E22_Assay_1	MG668039	GenBank	MG668039	http://identifiers.org/insdc/MG668039
AG-670-F03	Marker gene screening	AG-670-F03_Assay_1	MG668040	GenBank	MG668040	http://identifiers.org/insdc/MG668040
AG-670-F04	Marker gene screening	AG-670-F04_Assay_1	MG668041	GenBank	MG668041	http://identifiers.org/insdc/MG668041
AG-670-F05	Marker gene screening	AG-670-F05_Assay_1	MG668042	GenBank	MG668042	http://identifiers.org/insdc/MG668042
AG-670-F06	Marker gene screening	AG-670-F06_Assay_1	MG668043	GenBank	MG668043	http://identifiers.org/insdc/MG668043
AG-670-F08	Marker gene screening	AG-670-F08_Assay_1	MG668044	GenBank	MG668044	http://identifiers.org/insdc/MG668044
AG-670-F16	Marker gene screening	AG-670-F16_Assay_1	MG668045	GenBank	MG668045	http://identifiers.org/insdc/MG668045
AG-670-F22	Marker gene screening	AG-670-F22_Assay_1	MG668046	GenBank	MG668046	http://identifiers.org/insdc/MG668046
AG-670-G05	Marker gene screening	AG-670-G05_Assay_1	MG668047	GenBank	MG668047	http://identifiers.org/insdc/MG668047
AG-670-G11	Marker gene screening	AG-670-G11_Assay_1	MG668048	GenBank	MG668048	http://identifiers.org/insdc/MG668048
AG-670-G14	Marker gene screening	AG-670-G14_Assay_1	MG668049	GenBank	MG668049	http://identifiers.org/insdc/MG668049
AG-670-G20	Marker gene screening	AG-670-G20_Assay_1	MG668050	GenBank	MG668050	http://identifiers.org/insdc/MG668050
AG-670-G21	Marker gene screening	AG-670-G21_Assay_1	MG668051	GenBank	MG668051	http://identifiers.org/insdc/MG668051
AG-670-G23	Marker gene screening	AG-670-G23_Assay_1	MG668052	GenBank	MG668052	http://identifiers.org/insdc/MG668052
AG-670-I02	Marker gene screening	AG-670-I02_Assay_1	MG668053	GenBank	MG668053	http://identifiers.org/insdc/MG668053
AG-670-I03	Marker gene screening	AG-670-I03_Assay_1	MG668054	GenBank	MG668054	http://identifiers.org/insdc/MG668054
AG-670-I04	Marker gene screening	AG-670-I04_Assay_1	MG668055	GenBank	MG668055	http://identifiers.org/insdc/MG668055
AG-670-I06	Marker gene screening	AG-670-I06_Assay_1	MG668056	GenBank	MG668056	http://identifiers.org/insdc/MG668056
AG-670-I14	Marker gene screening	AG-670-I14_Assay_1	MG668057	GenBank	MG668057	http://identifiers.org/insdc/MG668057
AG-670-I19	Marker gene screening	AG-670-I19_Assay_1	MG668058	GenBank	MG668058	http://identifiers.org/insdc/MG668058
AG-670-J03	Marker gene screening	AG-670-J03_Assay_1	MG668059	GenBank	MG668059	http://identifiers.org/insdc/MG668059
AG-670-J06	Marker gene screening	AG-670-J06_Assay_1	MG668060	GenBank	MG668060	http://identifiers.org/insdc/MG668060
AG-670-J11	Marker gene screening	AG-670-J11_Assay_1	MG668061	GenBank	MG668061	http://identifiers.org/insdc/MG668061
AG-670-J14	Marker gene screening	AG-670-J14_Assay_1	MG668062	GenBank	MG668062	http://identifiers.org/insdc/MG668062
AG-670-J15	Marker gene screening	AG-670-J15_Assay_1	MG668063	GenBank	MG668063	http://identifiers.org/insdc/MG668063
AG-670-J16	Marker gene screening	AG-670-J16_Assay_1	MG668064	GenBank	MG668064	http://identifiers.org/insdc/MG668064
AG-670-J18	Marker gene screening	AG-670-J18_Assay_1	MG668065	GenBank	MG668065	http://identifiers.org/insdc/MG668065
AG-670-J20	Marker gene screening	AG-670-J20_Assay_1	MG668066	GenBank	MG668066	http://identifiers.org/insdc/MG668066
AG-670-J21	Marker gene screening	AG-670-J21_Assay_1	MG668067	GenBank	MG668067	http://identifiers.org/insdc/MG668067
AG-670-J22	Marker gene screening	AG-670-J22_Assay_1	MG668068	GenBank	MG668068	http://identifiers.org/insdc/MG668068
AG-670-K06	Marker gene screening	AG-670-K06_Assay_1	MG668069	GenBank	MG668069	http://identifiers.org/insdc/MG668069
AG-670-K10	Marker gene screening	AG-670-K10_Assay_1	MG668070	GenBank	MG668070	http://identifiers.org/insdc/MG668070
AG-670-K23	Marker gene screening	AG-670-K23_Assay_1	MG668071	GenBank	MG668071	http://identifiers.org/insdc/MG668071
AG-670-L06	Marker gene screening	AG-670-L06_Assay_1	MG668072	GenBank	MG668072	http://identifiers.org/insdc/MG668072
AG-670-L08	Marker gene screening	AG-670-L08_Assay_1	MG668073	GenBank	MG668073	http://identifiers.org/insdc/MG668073
AG-670-L10	Marker gene screening	AG-670-L10_Assay_1	MG668074	GenBank	MG668074	http://identifiers.org/insdc/MG668074
AG-670-L11	Marker gene screening	AG-670-L11_Assay_1	MG668075	GenBank	MG668075	http://identifiers.org/insdc/MG668075
AG-670-L16	Marker gene screening	AG-670-L16_Assay_1	MG668076	GenBank	MG668076	http://identifiers.org/insdc/MG668076
AG-670-L21	Marker gene screening	AG-670-L21_Assay_1	MG668077	GenBank	MG668077	http://identifiers.org/insdc/MG668077
AG-670-M04	Marker gene screening	AG-670-M04_Assay_1	MG668078	GenBank	MG668078	http://identifiers.org/insdc/MG668078
AG-670-M15	Marker gene screening	AG-670-M15_Assay_1	MG668079	GenBank	MG668079	http://identifiers.org/insdc/MG668079
AG-670-M17	Marker gene screening	AG-670-M17_Assay_1	MG668080	GenBank	MG668080	http://identifiers.org/insdc/MG668080
AG-670-M18	Marker gene screening	AG-670-M18_Assay_1	MG668081	GenBank	MG668081	http://identifiers.org/insdc/MG668081
AG-670-M21	Marker gene screening	AG-670-M21_Assay_1	MG668082	GenBank	MG668082	http://identifiers.org/insdc/MG668082
AG-670-N04	Marker gene screening	AG-670-N04_Assay_1	MG668083	GenBank	MG668083	http://identifiers.org/insdc/MG668083
AG-670-N10	Marker gene screening	AG-670-N10_Assay_1	MG668084	GenBank	MG668084	http://identifiers.org/insdc/MG668084
AG-670-N13	Marker gene screening	AG-670-N13_Assay_1	MG668085	GenBank	MG668085	http://identifiers.org/insdc/MG668085
AG-670-N17	Marker gene screening	AG-670-N17_Assay_1	MG668086	GenBank	MG668086	http://identifiers.org/insdc/MG668086
AG-670-O04	Marker gene screening	AG-670-O04_Assay_1	MG668087	GenBank	MG668087	http://identifiers.org/insdc/MG668087
AG-670-O07	Marker gene screening	AG-670-O07_Assay_1	MG668088	GenBank	MG668088	http://identifiers.org/insdc/MG668088
AG-670-O08	Marker gene screening	AG-670-O08_Assay_1	MG668089	GenBank	MG668089	http://identifiers.org/insdc/MG668089
AG-670-O09	Marker gene screening	AG-670-O09_Assay_1	MG668090	GenBank	MG668090	http://identifiers.org/insdc/MG668090
AG-670-O11	Marker gene screening	AG-670-O11_Assay_1	MG668091	GenBank	MG668091	http://identifiers.org/insdc/MG668091
AG-670-O13	Marker gene screening	AG-670-O13_Assay_1	MG668092	GenBank	MG668092	http://identifiers.org/insdc/MG668092
AG-670-O17	Marker gene screening	AG-670-O17_Assay_1	MG668093	GenBank	MG668093	http://identifiers.org/insdc/MG668093
AG-670-O19	Marker gene screening	AG-670-O19_Assay_1	MG668094	GenBank	MG668094	http://identifiers.org/insdc/MG668094
AG-670-O22	Marker gene screening	AG-670-O22_Assay_1	MG668095	GenBank	MG668095	http://identifiers.org/insdc/MG668095
AG-670-P19	Marker gene screening	AG-670-P19_Assay_1	MG668096	GenBank	MG668096	http://identifiers.org/insdc/MG668096
AG-670-P20	Marker gene screening	AG-670-P20_Assay_1	MG668097	GenBank	MG668097	http://identifiers.org/insdc/MG668097
AG-670-P21	Marker gene screening	AG-670-P21_Assay_1	MG668098	GenBank	MG668098	http://identifiers.org/insdc/MG668098
AG-673-A02	Marker gene screening	AG-673-A02_Assay_1	MG668099	GenBank	MG668099	http://identifiers.org/insdc/MG668099
AG-673-A03	Marker gene screening	AG-673-A03_Assay_1	MG668100	GenBank	MG668100	http://identifiers.org/insdc/MG668100
AG-673-A08	Marker gene screening	AG-673-A08_Assay_1	MG668101	GenBank	MG668101	http://identifiers.org/insdc/MG668101
AG-673-A10	Marker gene screening	AG-673-A10_Assay_1	MG668102	GenBank	MG668102	http://identifiers.org/insdc/MG668102
AG-673-A14	Marker gene screening	AG-673-A14_Assay_1	MG668103	GenBank	MG668103	http://identifiers.org/insdc/MG668103
AG-673-A17	Marker gene screening	AG-673-A17_Assay_1	MG668104	GenBank	MG668104	http://identifiers.org/insdc/MG668104
AG-673-A18	Marker gene screening	AG-673-A18_Assay_1	MG668105	GenBank	MG668105	http://identifiers.org/insdc/MG668105
AG-673-B04	Marker gene screening	AG-673-B04_Assay_1	MG668106	GenBank	MG668106	http://identifiers.org/insdc/MG668106
AG-673-B08	Marker gene screening	AG-673-B08_Assay_1	MG668107	GenBank	MG668107	http://identifiers.org/insdc/MG668107
AG-673-B13	Marker gene screening	AG-673-B13_Assay_1	MG668108	GenBank	MG668108	http://identifiers.org/insdc/MG668108
AG-673-B19	Marker gene screening	AG-673-B19_Assay_1	MG668109	GenBank	MG668109	http://identifiers.org/insdc/MG668109
AG-673-B20	Marker gene screening	AG-673-B20_Assay_1	MG668110	GenBank	MG668110	http://identifiers.org/insdc/MG668110
AG-673-C02	Marker gene screening	AG-673-C02_Assay_1	MG668111	GenBank	MG668111	http://identifiers.org/insdc/MG668111
AG-673-C10	Marker gene screening	AG-673-C10_Assay_1	MG668112	GenBank	MG668112	http://identifiers.org/insdc/MG668112
AG-673-C11	Marker gene screening	AG-673-C11_Assay_1	MG668113	GenBank	MG668113	http://identifiers.org/insdc/MG668113
AG-673-C13	Marker gene screening	AG-673-C13_Assay_1	MG668114	GenBank	MG668114	http://identifiers.org/insdc/MG668114
AG-673-C20	Marker gene screening	AG-673-C20_Assay_1	MG668115	GenBank	MG668115	http://identifiers.org/insdc/MG668115
AG-673-D02	Marker gene screening	AG-673-D02_Assay_1	MG668116	GenBank	MG668116	http://identifiers.org/insdc/MG668116
AG-673-D05	Marker gene screening	AG-673-D05_Assay_1	MG668117	GenBank	MG668117	http://identifiers.org/insdc/MG668117
AG-673-D06	Marker gene screening	AG-673-D06_Assay_1	MG668118	GenBank	MG668118	http://identifiers.org/insdc/MG668118
AG-673-D14	Marker gene screening	AG-673-D14_Assay_1	MG668119	GenBank	MG668119	http://identifiers.org/insdc/MG668119
AG-673-D16	Marker gene screening	AG-673-D16_Assay_1	MG668120	GenBank	MG668120	http://identifiers.org/insdc/MG668120
AG-673-D19	Marker gene screening	AG-673-D19_Assay_1	MG668121	GenBank	MG668121	http://identifiers.org/insdc/MG668121
AG-673-D21	Marker gene screening	AG-673-D21_Assay_1	MG668122	GenBank	MG668122	http://identifiers.org/insdc/MG668122
AG-673-D23	Marker gene screening	AG-673-D23_Assay_1	MG668123	GenBank	MG668123	http://identifiers.org/insdc/MG668123
AG-673-E09	Marker gene screening	AG-673-E09_Assay_1	MG668124	GenBank	MG668124	http://identifiers.org/insdc/MG668124
AG-673-E19	Marker gene screening	AG-673-E19_Assay_1	MG668125	GenBank	MG668125	http://identifiers.org/insdc/MG668125
AG-673-E20	Marker gene screening	AG-673-E20_Assay_1	MG668126	GenBank	MG668126	http://identifiers.org/insdc/MG668126
AG-673-E22	Marker gene screening	AG-673-E22_Assay_1	MG668127	GenBank	MG668127	http://identifiers.org/insdc/MG668127
AG-673-E23	Marker gene screening	AG-673-E23_Assay_1	MG668128	GenBank	MG668128	http://identifiers.org/insdc/MG668128
AG-673-F03	Marker gene screening	AG-673-F03_Assay_1	MG668129	GenBank	MG668129	http://identifiers.org/insdc/MG668129
AG-673-F04	Marker gene screening	AG-673-F04_Assay_1	MG668130	GenBank	MG668130	http://identifiers.org/insdc/MG668130
AG-673-F11	Marker gene screening	AG-673-F11_Assay_1	MG668131	GenBank	MG668131	http://identifiers.org/insdc/MG668131
AG-673-F13	Marker gene screening	AG-673-F13_Assay_1	MG668132	GenBank	MG668132	http://identifiers.org/insdc/MG668132
AG-673-F14	Marker gene screening	AG-673-F14_Assay_1	MG668133	GenBank	MG668133	http://identifiers.org/insdc/MG668133
AG-673-F16	Marker gene screening	AG-673-F16_Assay_1	MG668134	GenBank	MG668134	http://identifiers.org/insdc/MG668134
AG-673-F19	Marker gene screening	AG-673-F19_Assay_1	MG668135	GenBank	MG668135	http://identifiers.org/insdc/MG668135
AG-673-G02	Marker gene screening	AG-673-G02_Assay_1	MG668136	GenBank	MG668136	http://identifiers.org/insdc/MG668136
AG-673-G06	Marker gene screening	AG-673-G06_Assay_1	MG668137	GenBank	MG668137	http://identifiers.org/insdc/MG668137
AG-673-G10	Marker gene screening	AG-673-G10_Assay_1	MG668138	GenBank	MG668138	http://identifiers.org/insdc/MG668138
AG-673-G13	Marker gene screening	AG-673-G13_Assay_1	MG668139	GenBank	MG668139	http://identifiers.org/insdc/MG668139
AG-673-G14	Marker gene screening	AG-673-G14_Assay_1	MG668140	GenBank	MG668140	http://identifiers.org/insdc/MG668140
AG-673-G16	Marker gene screening	AG-673-G16_Assay_1	MG668141	GenBank	MG668141	http://identifiers.org/insdc/MG668141
AG-673-G18	Marker gene screening	AG-673-G18_Assay_1	MG668142	GenBank	MG668142	http://identifiers.org/insdc/MG668142
AG-673-G22	Marker gene screening	AG-673-G22_Assay_1	MG668143	GenBank	MG668143	http://identifiers.org/insdc/MG668143
AG-673-I03	Marker gene screening	AG-673-I03_Assay_1	MG668144	GenBank	MG668144	http://identifiers.org/insdc/MG668144
AG-673-I07	Marker gene screening	AG-673-I07_Assay_1	MG668145	GenBank	MG668145	http://identifiers.org/insdc/MG668145
AG-673-I09	Marker gene screening	AG-673-I09_Assay_1	MG668146	GenBank	MG668146	http://identifiers.org/insdc/MG668146
AG-673-I10	Marker gene screening	AG-673-I10_Assay_1	MG668147	GenBank	MG668147	http://identifiers.org/insdc/MG668147
AG-673-I11	Marker gene screening	AG-673-I11_Assay_1	MG668148	GenBank	MG668148	http://identifiers.org/insdc/MG668148
AG-673-I16	Marker gene screening	AG-673-I16_Assay_1	MG668149	GenBank	MG668149	http://identifiers.org/insdc/MG668149
AG-673-I18	Marker gene screening	AG-673-I18_Assay_1	MG668150	GenBank	MG668150	http://identifiers.org/insdc/MG668150
AG-673-I21	Marker gene screening	AG-673-I21_Assay_1	MG668151	GenBank	MG668151	http://identifiers.org/insdc/MG668151
AG-673-J06	Marker gene screening	AG-673-J06_Assay_1	MG668152	GenBank	MG668152	http://identifiers.org/insdc/MG668152
AG-673-J08	Marker gene screening	AG-673-J08_Assay_1	MG668153	GenBank	MG668153	http://identifiers.org/insdc/MG668153
AG-673-J11	Marker gene screening	AG-673-J11_Assay_1	MG668154	GenBank	MG668154	http://identifiers.org/insdc/MG668154
AG-673-J15	Marker gene screening	AG-673-J15_Assay_1	MG668155	GenBank	MG668155	http://identifiers.org/insdc/MG668155
AG-673-K02	Marker gene screening	AG-673-K02_Assay_1	MG668156	GenBank	MG668156	http://identifiers.org/insdc/MG668156
AG-673-K05	Marker gene screening	AG-673-K05_Assay_1	MG668157	GenBank	MG668157	http://identifiers.org/insdc/MG668157
AG-673-K11	Marker gene screening	AG-673-K11_Assay_1	MG668158	GenBank	MG668158	http://identifiers.org/insdc/MG668158
AG-673-K15	Marker gene screening	AG-673-K15_Assay_1	MG668159	GenBank	MG668159	http://identifiers.org/insdc/MG668159
AG-673-K18	Marker gene screening	AG-673-K18_Assay_1	MG668160	GenBank	MG668160	http://identifiers.org/insdc/MG668160
AG-673-K21	Marker gene screening	AG-673-K21_Assay_1	MG668161	GenBank	MG668161	http://identifiers.org/insdc/MG668161
AG-673-K22	Marker gene screening	AG-673-K22_Assay_1	MG668162	GenBank	MG668162	http://identifiers.org/insdc/MG668162
AG-673-L11	Marker gene screening	AG-673-L11_Assay_1	MG668163	GenBank	MG668163	http://identifiers.org/insdc/MG668163
AG-673-L15	Marker gene screening	AG-673-L15_Assay_1	MG668164	GenBank	MG668164	http://identifiers.org/insdc/MG668164
AG-673-L17	Marker gene screening	AG-673-L17_Assay_1	MG668165	GenBank	MG668165	http://identifiers.org/insdc/MG668165
AG-673-L18	Marker gene screening	AG-673-L18_Assay_1	MG668166	GenBank	MG668166	http://identifiers.org/insdc/MG668166
AG-673-L20	Marker gene screening	AG-673-L20_Assay_1	MG668167	GenBank	MG668167	http://identifiers.org/insdc/MG668167
AG-673-L22	Marker gene screening	AG-673-L22_Assay_1	MG668168	GenBank	MG668168	http://identifiers.org/insdc/MG668168
AG-673-L23	Marker gene screening	AG-673-L23_Assay_1	MG668169	GenBank	MG668169	http://identifiers.org/insdc/MG668169
AG-673-M03	Marker gene screening	AG-673-M03_Assay_1	MG668170	GenBank	MG668170	http://identifiers.org/insdc/MG668170
AG-673-M04	Marker gene screening	AG-673-M04_Assay_1	MG668171	GenBank	MG668171	http://identifiers.org/insdc/MG668171
AG-673-M08	Marker gene screening	AG-673-M08_Assay_1	MG668172	GenBank	MG668172	http://identifiers.org/insdc/MG668172
AG-673-M19	Marker gene screening	AG-673-M19_Assay_1	MG668173	GenBank	MG668173	http://identifiers.org/insdc/MG668173
AG-673-M22	Marker gene screening	AG-673-M22_Assay_1	MG668174	GenBank	MG668174	http://identifiers.org/insdc/MG668174
AG-673-N06	Marker gene screening	AG-673-N06_Assay_1	MG668175	GenBank	MG668175	http://identifiers.org/insdc/MG668175
AG-673-N10	Marker gene screening	AG-673-N10_Assay_1	MG668176	GenBank	MG668176	http://identifiers.org/insdc/MG668176
AG-673-N11	Marker gene screening	AG-673-N11_Assay_1	MG668177	GenBank	MG668177	http://identifiers.org/insdc/MG668177
AG-673-N18	Marker gene screening	AG-673-N18_Assay_1	MG668178	GenBank	MG668178	http://identifiers.org/insdc/MG668178
AG-673-O02	Marker gene screening	AG-673-O02_Assay_1	MG668179	GenBank	MG668179	http://identifiers.org/insdc/MG668179
AG-673-O07	Marker gene screening	AG-673-O07_Assay_1	MG668180	GenBank	MG668180	http://identifiers.org/insdc/MG668180
AG-673-O11	Marker gene screening	AG-673-O11_Assay_1	MG668181	GenBank	MG668181	http://identifiers.org/insdc/MG668181
AG-673-O13	Marker gene screening	AG-673-O13_Assay_1	MG668182	GenBank	MG668182	http://identifiers.org/insdc/MG668182
AG-673-O15	Marker gene screening	AG-673-O15_Assay_1	MG668183	GenBank	MG668183	http://identifiers.org/insdc/MG668183
AG-673-O17	Marker gene screening	AG-673-O17_Assay_1	MG668184	GenBank	MG668184	http://identifiers.org/insdc/MG668184
AG-673-P02	Marker gene screening	AG-673-P02_Assay_1	MG668185	GenBank	MG668185	http://identifiers.org/insdc/MG668185
AG-673-P05	Marker gene screening	AG-673-P05_Assay_1	MG668186	GenBank	MG668186	http://identifiers.org/insdc/MG668186
AG-673-P08	Marker gene screening	AG-673-P08_Assay_1	MG668187	GenBank	MG668187	http://identifiers.org/insdc/MG668187
AG-673-P17	Marker gene screening	AG-673-P17_Assay_1	MG668188	GenBank	MG668188	http://identifiers.org/insdc/MG668188
AG-673-P22	Marker gene screening	AG-673-P22_Assay_1	MG668189	GenBank	MG668189	http://identifiers.org/insdc/MG668189
AG-676-A03	Marker gene screening	AG-676-A03_Assay_1	MG668190	GenBank	MG668190	http://identifiers.org/insdc/MG668190
AG-676-A05	Marker gene screening	AG-676-A05_Assay_1	MG668191	GenBank	MG668191	http://identifiers.org/insdc/MG668191
AG-676-A08	Marker gene screening	AG-676-A08_Assay_1	MG668192	GenBank	MG668192	http://identifiers.org/insdc/MG668192
AG-676-A11	Marker gene screening	AG-676-A11_Assay_1	MG668193	GenBank	MG668193	http://identifiers.org/insdc/MG668193
AG-676-A20	Marker gene screening	AG-676-A20_Assay_1	MG668194	GenBank	MG668194	http://identifiers.org/insdc/MG668194
AG-676-A21	Marker gene screening	AG-676-A21_Assay_1	MG668195	GenBank	MG668195	http://identifiers.org/insdc/MG668195
AG-676-B11	Marker gene screening	AG-676-B11_Assay_1	MG668196	GenBank	MG668196	http://identifiers.org/insdc/MG668196
AG-676-B15	Marker gene screening	AG-676-B15_Assay_1	MG668197	GenBank	MG668197	http://identifiers.org/insdc/MG668197
AG-676-B16	Marker gene screening	AG-676-B16_Assay_1	MG668198	GenBank	MG668198	http://identifiers.org/insdc/MG668198
AG-676-B18	Marker gene screening	AG-676-B18_Assay_1	MG668199	GenBank	MG668199	http://identifiers.org/insdc/MG668199
AG-676-B21	Marker gene screening	AG-676-B21_Assay_1	MG668200	GenBank	MG668200	http://identifiers.org/insdc/MG668200
AG-676-B22	Marker gene screening	AG-676-B22_Assay_1	MG668201	GenBank	MG668201	http://identifiers.org/insdc/MG668201
AG-676-B23	Marker gene screening	AG-676-B23_Assay_1	MG668202	GenBank	MG668202	http://identifiers.org/insdc/MG668202
AG-676-C06	Marker gene screening	AG-676-C06_Assay_1	MG668203	GenBank	MG668203	http://identifiers.org/insdc/MG668203
AG-676-C09	Marker gene screening	AG-676-C09_Assay_1	MG668204	GenBank	MG668204	http://identifiers.org/insdc/MG668204
AG-676-C20	Marker gene screening	AG-676-C20_Assay_1	MG668205	GenBank	MG668205	http://identifiers.org/insdc/MG668205
AG-676-C21	Marker gene screening	AG-676-C21_Assay_1	MG668206	GenBank	MG668206	http://identifiers.org/insdc/MG668206
AG-676-C22	Marker gene screening	AG-676-C22_Assay_1	MG668207	GenBank	MG668207	http://identifiers.org/insdc/MG668207
AG-676-C23	Marker gene screening	AG-676-C23_Assay_1	MG668208	GenBank	MG668208	http://identifiers.org/insdc/MG668208
AG-676-D05	Marker gene screening	AG-676-D05_Assay_1	MG668209	GenBank	MG668209	http://identifiers.org/insdc/MG668209
AG-676-D14	Marker gene screening	AG-676-D14_Assay_1	MG668210	GenBank	MG668210	http://identifiers.org/insdc/MG668210
AG-676-D15	Marker gene screening	AG-676-D15_Assay_1	MG668211	GenBank	MG668211	http://identifiers.org/insdc/MG668211
AG-676-E04	Marker gene screening	AG-676-E04_Assay_1	MG668212	GenBank	MG668212	http://identifiers.org/insdc/MG668212
AG-676-E05	Marker gene screening	AG-676-E05_Assay_1	MG668213	GenBank	MG668213	http://identifiers.org/insdc/MG668213
AG-676-E08	Marker gene screening	AG-676-E08_Assay_1	MG668214	GenBank	MG668214	http://identifiers.org/insdc/MG668214
AG-676-E10	Marker gene screening	AG-676-E10_Assay_1	MG668215	GenBank	MG668215	http://identifiers.org/insdc/MG668215
AG-676-E11	Marker gene screening	AG-676-E11_Assay_1	MG668216	GenBank	MG668216	http://identifiers.org/insdc/MG668216
AG-676-E13	Marker gene screening	AG-676-E13_Assay_1	MG668217	GenBank	MG668217	http://identifiers.org/insdc/MG668217
AG-676-E14	Marker gene screening	AG-676-E14_Assay_1	MG668218	GenBank	MG668218	http://identifiers.org/insdc/MG668218
AG-676-E23	Marker gene screening	AG-676-E23_Assay_1	MG668219	GenBank	MG668219	http://identifiers.org/insdc/MG668219
AG-676-F02	Marker gene screening	AG-676-F02_Assay_1	MG668220	GenBank	MG668220	http://identifiers.org/insdc/MG668220
AG-676-F05	Marker gene screening	AG-676-F05_Assay_1	MG668221	GenBank	MG668221	http://identifiers.org/insdc/MG668221
AG-676-F07	Marker gene screening	AG-676-F07_Assay_1	MG668222	GenBank	MG668222	http://identifiers.org/insdc/MG668222
AG-676-F08	Marker gene screening	AG-676-F08_Assay_1	MG668223	GenBank	MG668223	http://identifiers.org/insdc/MG668223
AG-676-F09	Marker gene screening	AG-676-F09_Assay_1	MG668224	GenBank	MG668224	http://identifiers.org/insdc/MG668224
AG-676-F14	Marker gene screening	AG-676-F14_Assay_1	MG668225	GenBank	MG668225	http://identifiers.org/insdc/MG668225
AG-676-F15	Marker gene screening	AG-676-F15_Assay_1	MG668226	GenBank	MG668226	http://identifiers.org/insdc/MG668226
AG-676-F16	Marker gene screening	AG-676-F16_Assay_1	MG668227	GenBank	MG668227	http://identifiers.org/insdc/MG668227
AG-676-F19	Marker gene screening	AG-676-F19_Assay_1	MG668228	GenBank	MG668228	http://identifiers.org/insdc/MG668228
AG-676-F20	Marker gene screening	AG-676-F20_Assay_1	MG668229	GenBank	MG668229	http://identifiers.org/insdc/MG668229
AG-676-F22	Marker gene screening	AG-676-F22_Assay_1	MG668230	GenBank	MG668230	http://identifiers.org/insdc/MG668230
AG-676-F23	Marker gene screening	AG-676-F23_Assay_1	MG668231	GenBank	MG668231	http://identifiers.org/insdc/MG668231
AG-676-G02	Marker gene screening	AG-676-G02_Assay_1	MG668232	GenBank	MG668232	http://identifiers.org/insdc/MG668232
AG-676-G05	Marker gene screening	AG-676-G05_Assay_1	MG668233	GenBank	MG668233	http://identifiers.org/insdc/MG668233
AG-676-G09	Marker gene screening	AG-676-G09_Assay_1	MG668234	GenBank	MG668234	http://identifiers.org/insdc/MG668234
AG-676-G11	Marker gene screening	AG-676-G11_Assay_1	MG668235	GenBank	MG668235	http://identifiers.org/insdc/MG668235
AG-676-G13	Marker gene screening	AG-676-G13_Assay_1	MG668236	GenBank	MG668236	http://identifiers.org/insdc/MG668236
AG-676-G14	Marker gene screening	AG-676-G14_Assay_1	MG668237	GenBank	MG668237	http://identifiers.org/insdc/MG668237
AG-676-G15	Marker gene screening	AG-676-G15_Assay_1	MG668238	GenBank	MG668238	http://identifiers.org/insdc/MG668238
AG-676-G17	Marker gene screening	AG-676-G17_Assay_1	MG668239	GenBank	MG668239	http://identifiers.org/insdc/MG668239
AG-676-G18	Marker gene screening	AG-676-G18_Assay_1	MG668240	GenBank	MG668240	http://identifiers.org/insdc/MG668240
AG-676-G19	Marker gene screening	AG-676-G19_Assay_1	MG668241	GenBank	MG668241	http://identifiers.org/insdc/MG668241
AG-676-I06	Marker gene screening	AG-676-I06_Assay_1	MG668242	GenBank	MG668242	http://identifiers.org/insdc/MG668242
AG-676-I08	Marker gene screening	AG-676-I08_Assay_1	MG668243	GenBank	MG668243	http://identifiers.org/insdc/MG668243
AG-676-I16	Marker gene screening	AG-676-I16_Assay_1	MG668244	GenBank	MG668244	http://identifiers.org/insdc/MG668244
AG-676-I23	Marker gene screening	AG-676-I23_Assay_1	MG668245	GenBank	MG668245	http://identifiers.org/insdc/MG668245
AG-676-J08	Marker gene screening	AG-676-J08_Assay_1	MG668246	GenBank	MG668246	http://identifiers.org/insdc/MG668246
AG-676-J10	Marker gene screening	AG-676-J10_Assay_1	MG668247	GenBank	MG668247	http://identifiers.org/insdc/MG668247
AG-676-J11	Marker gene screening	AG-676-J11_Assay_1	MG668248	GenBank	MG668248	http://identifiers.org/insdc/MG668248
AG-676-J23	Marker gene screening	AG-676-J23_Assay_1	MG668249	GenBank	MG668249	http://identifiers.org/insdc/MG668249
AG-676-K02	Marker gene screening	AG-676-K02_Assay_1	MG668250	GenBank	MG668250	http://identifiers.org/insdc/MG668250
AG-676-K04	Marker gene screening	AG-676-K04_Assay_1	MG668251	GenBank	MG668251	http://identifiers.org/insdc/MG668251
AG-676-K05	Marker gene screening	AG-676-K05_Assay_1	MG668252	GenBank	MG668252	http://identifiers.org/insdc/MG668252
AG-676-K09	Marker gene screening	AG-676-K09_Assay_1	MG668253	GenBank	MG668253	http://identifiers.org/insdc/MG668253
AG-676-K10	Marker gene screening	AG-676-K10_Assay_1	MG668254	GenBank	MG668254	http://identifiers.org/insdc/MG668254
AG-676-K22	Marker gene screening	AG-676-K22_Assay_1	MG668255	GenBank	MG668255	http://identifiers.org/insdc/MG668255
AG-676-L15	Marker gene screening	AG-676-L15_Assay_1	MG668256	GenBank	MG668256	http://identifiers.org/insdc/MG668256
AG-676-L20	Marker gene screening	AG-676-L20_Assay_1	MG668257	GenBank	MG668257	http://identifiers.org/insdc/MG668257
AG-676-L21	Marker gene screening	AG-676-L21_Assay_1	MG668258	GenBank	MG668258	http://identifiers.org/insdc/MG668258
AG-676-M04	Marker gene screening	AG-676-M04_Assay_1	MG668259	GenBank	MG668259	http://identifiers.org/insdc/MG668259
AG-676-M06	Marker gene screening	AG-676-M06_Assay_1	MG668260	GenBank	MG668260	http://identifiers.org/insdc/MG668260
AG-676-M10	Marker gene screening	AG-676-M10_Assay_1	MG668261	GenBank	MG668261	http://identifiers.org/insdc/MG668261
AG-676-M11	Marker gene screening	AG-676-M11_Assay_1	MG668262	GenBank	MG668262	http://identifiers.org/insdc/MG668262
AG-676-M17	Marker gene screening	AG-676-M17_Assay_1	MG668263	GenBank	MG668263	http://identifiers.org/insdc/MG668263
AG-676-M21	Marker gene screening	AG-676-M21_Assay_1	MG668264	GenBank	MG668264	http://identifiers.org/insdc/MG668264
AG-676-M23	Marker gene screening	AG-676-M23_Assay_1	MG668265	GenBank	MG668265	http://identifiers.org/insdc/MG668265
AG-676-N02	Marker gene screening	AG-676-N02_Assay_1	MG668266	GenBank	MG668266	http://identifiers.org/insdc/MG668266
AG-676-N03	Marker gene screening	AG-676-N03_Assay_1	MG668267	GenBank	MG668267	http://identifiers.org/insdc/MG668267
AG-676-N04	Marker gene screening	AG-676-N04_Assay_1	MG668268	GenBank	MG668268	http://identifiers.org/insdc/MG668268
AG-676-N05	Marker gene screening	AG-676-N05_Assay_1	MG668269	GenBank	MG668269	http://identifiers.org/insdc/MG668269
AG-676-N07	Marker gene screening	AG-676-N07_Assay_1	MG668270	GenBank	MG668270	http://identifiers.org/insdc/MG668270
AG-676-N09	Marker gene screening	AG-676-N09_Assay_1	MG668271	GenBank	MG668271	http://identifiers.org/insdc/MG668271
AG-676-N17	Marker gene screening	AG-676-N17_Assay_1	MG668272	GenBank	MG668272	http://identifiers.org/insdc/MG668272
AG-676-N19	Marker gene screening	AG-676-N19_Assay_1	MG668273	GenBank	MG668273	http://identifiers.org/insdc/MG668273
AG-676-N20	Marker gene screening	AG-676-N20_Assay_1	MG668274	GenBank	MG668274	http://identifiers.org/insdc/MG668274
AG-676-O17	Marker gene screening	AG-676-O17_Assay_1	MG668275	GenBank	MG668275	http://identifiers.org/insdc/MG668275
AG-676-O20	Marker gene screening	AG-676-O20_Assay_1	MG668276	GenBank	MG668276	http://identifiers.org/insdc/MG668276
AG-676-O21	Marker gene screening	AG-676-O21_Assay_1	MG668277	GenBank	MG668277	http://identifiers.org/insdc/MG668277
AG-676-P03	Marker gene screening	AG-676-P03_Assay_1	MG668278	GenBank	MG668278	http://identifiers.org/insdc/MG668278
AG-676-P06	Marker gene screening	AG-676-P06_Assay_1	MG668279	GenBank	MG668279	http://identifiers.org/insdc/MG668279
AG-676-P14	Marker gene screening	AG-676-P14_Assay_1	MG668280	GenBank	MG668280	http://identifiers.org/insdc/MG668280
AG-676-P15	Marker gene screening	AG-676-P15_Assay_1	MG668281	GenBank	MG668281	http://identifiers.org/insdc/MG668281
AG-676-P20	Marker gene screening	AG-676-P20_Assay_1	MG668282	GenBank	MG668282	http://identifiers.org/insdc/MG668282
AG-676-P22	Marker gene screening	AG-676-P22_Assay_1	MG668283	GenBank	MG668283	http://identifiers.org/insdc/MG668283
AG-676-P23	Marker gene screening	AG-676-P23_Assay_1	MG668284	GenBank	MG668284	http://identifiers.org/insdc/MG668284
AG-679-A02	Marker gene screening	AG-679-A02_Assay_1	MG668285	GenBank	MG668285	http://identifiers.org/insdc/MG668285
AG-679-A04	Marker gene screening	AG-679-A04_Assay_1	MG668286	GenBank	MG668286	http://identifiers.org/insdc/MG668286
AG-679-A06	Marker gene screening	AG-679-A06_Assay_1	MG668287	GenBank	MG668287	http://identifiers.org/insdc/MG668287
AG-679-A11	Marker gene screening	AG-679-A11_Assay_1	MG668288	GenBank	MG668288	http://identifiers.org/insdc/MG668288
AG-679-A15	Marker gene screening	AG-679-A15_Assay_1	MG668289	GenBank	MG668289	http://identifiers.org/insdc/MG668289
AG-679-A16	Marker gene screening	AG-679-A16_Assay_1	MG668290	GenBank	MG668290	http://identifiers.org/insdc/MG668290
AG-679-A18	Marker gene screening	AG-679-A18_Assay_1	MG668291	GenBank	MG668291	http://identifiers.org/insdc/MG668291
AG-679-A20	Marker gene screening	AG-679-A20_Assay_1	MG668292	GenBank	MG668292	http://identifiers.org/insdc/MG668292
AG-679-A21	Marker gene screening	AG-679-A21_Assay_1	MG668293	GenBank	MG668293	http://identifiers.org/insdc/MG668293
AG-679-A23	Marker gene screening	AG-679-A23_Assay_1	MG668294	GenBank	MG668294	http://identifiers.org/insdc/MG668294
AG-679-B03	Marker gene screening	AG-679-B03_Assay_1	MG668295	GenBank	MG668295	http://identifiers.org/insdc/MG668295
AG-679-B05	Marker gene screening	AG-679-B05_Assay_1	MG668296	GenBank	MG668296	http://identifiers.org/insdc/MG668296
AG-679-B06	Marker gene screening	AG-679-B06_Assay_1	MG668297	GenBank	MG668297	http://identifiers.org/insdc/MG668297
AG-679-B10	Marker gene screening	AG-679-B10_Assay_1	MG668298	GenBank	MG668298	http://identifiers.org/insdc/MG668298
AG-679-B11	Marker gene screening	AG-679-B11_Assay_1	MG668299	GenBank	MG668299	http://identifiers.org/insdc/MG668299
AG-679-B15	Marker gene screening	AG-679-B15_Assay_1	MG668300	GenBank	MG668300	http://identifiers.org/insdc/MG668300
AG-679-B16	Marker gene screening	AG-679-B16_Assay_1	MG668301	GenBank	MG668301	http://identifiers.org/insdc/MG668301
AG-679-B17	Marker gene screening	AG-679-B17_Assay_1	MG668302	GenBank	MG668302	http://identifiers.org/insdc/MG668302
AG-679-B20	Marker gene screening	AG-679-B20_Assay_1	MG668303	GenBank	MG668303	http://identifiers.org/insdc/MG668303
AG-679-B21	Marker gene screening	AG-679-B21_Assay_1	MG668304	GenBank	MG668304	http://identifiers.org/insdc/MG668304
AG-679-B23	Marker gene screening	AG-679-B23_Assay_1	MG668305	GenBank	MG668305	http://identifiers.org/insdc/MG668305
AG-679-C09	Marker gene screening	AG-679-C09_Assay_1	MG668306	GenBank	MG668306	http://identifiers.org/insdc/MG668306
AG-679-C10	Marker gene screening	AG-679-C10_Assay_1	MG668307	GenBank	MG668307	http://identifiers.org/insdc/MG668307
AG-679-C11	Marker gene screening	AG-679-C11_Assay_1	MG668308	GenBank	MG668308	http://identifiers.org/insdc/MG668308
AG-679-C15	Marker gene screening	AG-679-C15_Assay_1	MG668309	GenBank	MG668309	http://identifiers.org/insdc/MG668309
AG-679-C17	Marker gene screening	AG-679-C17_Assay_1	MG668310	GenBank	MG668310	http://identifiers.org/insdc/MG668310
AG-679-C18	Marker gene screening	AG-679-C18_Assay_1	MG668311	GenBank	MG668311	http://identifiers.org/insdc/MG668311
AG-679-C19	Marker gene screening	AG-679-C19_Assay_1	MG668312	GenBank	MG668312	http://identifiers.org/insdc/MG668312
AG-679-C20	Marker gene screening	AG-679-C20_Assay_1	MG668313	GenBank	MG668313	http://identifiers.org/insdc/MG668313
AG-679-C22	Marker gene screening	AG-679-C22_Assay_1	MG668314	GenBank	MG668314	http://identifiers.org/insdc/MG668314
AG-679-C23	Marker gene screening	AG-679-C23_Assay_1	MG668315	GenBank	MG668315	http://identifiers.org/insdc/MG668315
AG-679-D02	Marker gene screening	AG-679-D02_Assay_1	MG668316	GenBank	MG668316	http://identifiers.org/insdc/MG668316
AG-679-D03	Marker gene screening	AG-679-D03_Assay_1	MG668317	GenBank	MG668317	http://identifiers.org/insdc/MG668317
AG-679-D07	Marker gene screening	AG-679-D07_Assay_1	MG668318	GenBank	MG668318	http://identifiers.org/insdc/MG668318
AG-679-D08	Marker gene screening	AG-679-D08_Assay_1	MG668319	GenBank	MG668319	http://identifiers.org/insdc/MG668319
AG-679-D09	Marker gene screening	AG-679-D09_Assay_1	MG668320	GenBank	MG668320	http://identifiers.org/insdc/MG668320
AG-679-D13	Marker gene screening	AG-679-D13_Assay_1	MG668321	GenBank	MG668321	http://identifiers.org/insdc/MG668321
AG-679-D15	Marker gene screening	AG-679-D15_Assay_1	MG668322	GenBank	MG668322	http://identifiers.org/insdc/MG668322
AG-679-D17	Marker gene screening	AG-679-D17_Assay_1	MG668323	GenBank	MG668323	http://identifiers.org/insdc/MG668323
AG-679-D18	Marker gene screening	AG-679-D18_Assay_1	MG668324	GenBank	MG668324	http://identifiers.org/insdc/MG668324
AG-679-D21	Marker gene screening	AG-679-D21_Assay_1	MG668325	GenBank	MG668325	http://identifiers.org/insdc/MG668325
AG-679-E05	Marker gene screening	AG-679-E05_Assay_1	MG668326	GenBank	MG668326	http://identifiers.org/insdc/MG668326
AG-679-E14	Marker gene screening	AG-679-E14_Assay_1	MG668327	GenBank	MG668327	http://identifiers.org/insdc/MG668327
AG-679-E16	Marker gene screening	AG-679-E16_Assay_1	MG668328	GenBank	MG668328	http://identifiers.org/insdc/MG668328
AG-679-E18	Marker gene screening	AG-679-E18_Assay_1	MG668329	GenBank	MG668329	http://identifiers.org/insdc/MG668329
AG-679-E19	Marker gene screening	AG-679-E19_Assay_1	MG668330	GenBank	MG668330	http://identifiers.org/insdc/MG668330
AG-679-E23	Marker gene screening	AG-679-E23_Assay_1	MG668331	GenBank	MG668331	http://identifiers.org/insdc/MG668331
AG-679-F03	Marker gene screening	AG-679-F03_Assay_1	MG668332	GenBank	MG668332	http://identifiers.org/insdc/MG668332
AG-679-F04	Marker gene screening	AG-679-F04_Assay_1	MG668333	GenBank	MG668333	http://identifiers.org/insdc/MG668333
AG-679-F05	Marker gene screening	AG-679-F05_Assay_1	MG668334	GenBank	MG668334	http://identifiers.org/insdc/MG668334
AG-679-F06	Marker gene screening	AG-679-F06_Assay_1	MG668335	GenBank	MG668335	http://identifiers.org/insdc/MG668335
AG-679-F07	Marker gene screening	AG-679-F07_Assay_1	MG668336	GenBank	MG668336	http://identifiers.org/insdc/MG668336
AG-679-F09	Marker gene screening	AG-679-F09_Assay_1	MG668337	GenBank	MG668337	http://identifiers.org/insdc/MG668337
AG-679-F20	Marker gene screening	AG-679-F20_Assay_1	MG668338	GenBank	MG668338	http://identifiers.org/insdc/MG668338
AG-679-F23	Marker gene screening	AG-679-F23_Assay_1	MG668339	GenBank	MG668339	http://identifiers.org/insdc/MG668339
AG-679-G05	Marker gene screening	AG-679-G05_Assay_1	MG668340	GenBank	MG668340	http://identifiers.org/insdc/MG668340
AG-679-G06	Marker gene screening	AG-679-G06_Assay_1	MG668341	GenBank	MG668341	http://identifiers.org/insdc/MG668341
AG-679-G07	Marker gene screening	AG-679-G07_Assay_1	MG668342	GenBank	MG668342	http://identifiers.org/insdc/MG668342
AG-679-G08	Marker gene screening	AG-679-G08_Assay_1	MG668343	GenBank	MG668343	http://identifiers.org/insdc/MG668343
AG-679-G10	Marker gene screening	AG-679-G10_Assay_1	MG668344	GenBank	MG668344	http://identifiers.org/insdc/MG668344
AG-679-G15	Marker gene screening	AG-679-G15_Assay_1	MG668345	GenBank	MG668345	http://identifiers.org/insdc/MG668345
AG-679-G17	Marker gene screening	AG-679-G17_Assay_1	MG668346	GenBank	MG668346	http://identifiers.org/insdc/MG668346
AG-679-G18	Marker gene screening	AG-679-G18_Assay_1	MG668347	GenBank	MG668347	http://identifiers.org/insdc/MG668347
AG-679-G21	Marker gene screening	AG-679-G21_Assay_1	MG668348	GenBank	MG668348	http://identifiers.org/insdc/MG668348
AG-679-G22	Marker gene screening	AG-679-G22_Assay_1	MG668349	GenBank	MG668349	http://identifiers.org/insdc/MG668349
AG-679-G23	Marker gene screening	AG-679-G23_Assay_1	MG668350	GenBank	MG668350	http://identifiers.org/insdc/MG668350
AG-679-I07	Marker gene screening	AG-679-I07_Assay_1	MG668351	GenBank	MG668351	http://identifiers.org/insdc/MG668351
AG-679-I08	Marker gene screening	AG-679-I08_Assay_1	MG668352	GenBank	MG668352	http://identifiers.org/insdc/MG668352
AG-679-I09	Marker gene screening	AG-679-I09_Assay_1	MG668353	GenBank	MG668353	http://identifiers.org/insdc/MG668353
AG-679-I11	Marker gene screening	AG-679-I11_Assay_1	MG668354	GenBank	MG668354	http://identifiers.org/insdc/MG668354
AG-679-I22	Marker gene screening	AG-679-I22_Assay_1	MG668355	GenBank	MG668355	http://identifiers.org/insdc/MG668355
AG-679-I23	Marker gene screening	AG-679-I23_Assay_1	MG668356	GenBank	MG668356	http://identifiers.org/insdc/MG668356
AG-679-J05	Marker gene screening	AG-679-J05_Assay_1	MG668357	GenBank	MG668357	http://identifiers.org/insdc/MG668357
AG-679-J08	Marker gene screening	AG-679-J08_Assay_1	MG668358	GenBank	MG668358	http://identifiers.org/insdc/MG668358
AG-679-J11	Marker gene screening	AG-679-J11_Assay_1	MG668359	GenBank	MG668359	http://identifiers.org/insdc/MG668359
AG-679-J16	Marker gene screening	AG-679-J16_Assay_1	MG668360	GenBank	MG668360	http://identifiers.org/insdc/MG668360
AG-679-J19	Marker gene screening	AG-679-J19_Assay_1	MG668361	GenBank	MG668361	http://identifiers.org/insdc/MG668361
AG-679-J21	Marker gene screening	AG-679-J21_Assay_1	MG668362	GenBank	MG668362	http://identifiers.org/insdc/MG668362
AG-679-J23	Marker gene screening	AG-679-J23_Assay_1	MG668363	GenBank	MG668363	http://identifiers.org/insdc/MG668363
AG-679-K03	Marker gene screening	AG-679-K03_Assay_1	MG668364	GenBank	MG668364	http://identifiers.org/insdc/MG668364
AG-679-K06	Marker gene screening	AG-679-K06_Assay_1	MG668365	GenBank	MG668365	http://identifiers.org/insdc/MG668365
AG-679-K09	Marker gene screening	AG-679-K09_Assay_1	MG668366	GenBank	MG668366	http://identifiers.org/insdc/MG668366
AG-679-K10	Marker gene screening	AG-679-K10_Assay_1	MG668367	GenBank	MG668367	http://identifiers.org/insdc/MG668367
AG-679-K11	Marker gene screening	AG-679-K11_Assay_1	MG668368	GenBank	MG668368	http://identifiers.org/insdc/MG668368
AG-679-K18	Marker gene screening	AG-679-K18_Assay_1	MG668369	GenBank	MG668369	http://identifiers.org/insdc/MG668369
AG-679-K21	Marker gene screening	AG-679-K21_Assay_1	MG668370	GenBank	MG668370	http://identifiers.org/insdc/MG668370
AG-679-L05	Marker gene screening	AG-679-L05_Assay_1	MG668371	GenBank	MG668371	http://identifiers.org/insdc/MG668371
AG-679-L06	Marker gene screening	AG-679-L06_Assay_1	MG668372	GenBank	MG668372	http://identifiers.org/insdc/MG668372
AG-679-L16	Marker gene screening	AG-679-L16_Assay_1	MG668373	GenBank	MG668373	http://identifiers.org/insdc/MG668373
AG-679-L17	Marker gene screening	AG-679-L17_Assay_1	MG668374	GenBank	MG668374	http://identifiers.org/insdc/MG668374
AG-679-L20	Marker gene screening	AG-679-L20_Assay_1	MG668375	GenBank	MG668375	http://identifiers.org/insdc/MG668375
AG-679-L21	Marker gene screening	AG-679-L21_Assay_1	MG668376	GenBank	MG668376	http://identifiers.org/insdc/MG668376
AG-679-M02	Marker gene screening	AG-679-M02_Assay_1	MG668377	GenBank	MG668377	http://identifiers.org/insdc/MG668377
AG-679-M03	Marker gene screening	AG-679-M03_Assay_1	MG668378	GenBank	MG668378	http://identifiers.org/insdc/MG668378
AG-679-M07	Marker gene screening	AG-679-M07_Assay_1	MG668379	GenBank	MG668379	http://identifiers.org/insdc/MG668379
AG-679-M10	Marker gene screening	AG-679-M10_Assay_1	MG668380	GenBank	MG668380	http://identifiers.org/insdc/MG668380
AG-679-M11	Marker gene screening	AG-679-M11_Assay_1	MG668381	GenBank	MG668381	http://identifiers.org/insdc/MG668381
AG-679-M14	Marker gene screening	AG-679-M14_Assay_1	MG668382	GenBank	MG668382	http://identifiers.org/insdc/MG668382
AG-679-M16	Marker gene screening	AG-679-M16_Assay_1	MG668383	GenBank	MG668383	http://identifiers.org/insdc/MG668383
AG-679-M19	Marker gene screening	AG-679-M19_Assay_1	MG668384	GenBank	MG668384	http://identifiers.org/insdc/MG668384
AG-679-M20	Marker gene screening	AG-679-M20_Assay_1	MG668385	GenBank	MG668385	http://identifiers.org/insdc/MG668385
AG-679-M22	Marker gene screening	AG-679-M22_Assay_1	MG668386	GenBank	MG668386	http://identifiers.org/insdc/MG668386
AG-679-M23	Marker gene screening	AG-679-M23_Assay_1	MG668387	GenBank	MG668387	http://identifiers.org/insdc/MG668387
AG-679-N02	Marker gene screening	AG-679-N02_Assay_1	MG668388	GenBank	MG668388	http://identifiers.org/insdc/MG668388
AG-679-N06	Marker gene screening	AG-679-N06_Assay_1	MG668389	GenBank	MG668389	http://identifiers.org/insdc/MG668389
AG-679-N08	Marker gene screening	AG-679-N08_Assay_1	MG668390	GenBank	MG668390	http://identifiers.org/insdc/MG668390
AG-679-N20	Marker gene screening	AG-679-N20_Assay_1	MG668391	GenBank	MG668391	http://identifiers.org/insdc/MG668391
AG-679-N22	Marker gene screening	AG-679-N22_Assay_1	MG668392	GenBank	MG668392	http://identifiers.org/insdc/MG668392
AG-679-O03	Marker gene screening	AG-679-O03_Assay_1	MG668393	GenBank	MG668393	http://identifiers.org/insdc/MG668393
AG-679-O08	Marker gene screening	AG-679-O08_Assay_1	MG668394	GenBank	MG668394	http://identifiers.org/insdc/MG668394
AG-679-O10	Marker gene screening	AG-679-O10_Assay_1	MG668395	GenBank	MG668395	http://identifiers.org/insdc/MG668395
AG-679-O11	Marker gene screening	AG-679-O11_Assay_1	MG668396	GenBank	MG668396	http://identifiers.org/insdc/MG668396
AG-679-O13	Marker gene screening	AG-679-O13_Assay_1	MG668397	GenBank	MG668397	http://identifiers.org/insdc/MG668397
AG-679-O14	Marker gene screening	AG-679-O14_Assay_1	MG668398	GenBank	MG668398	http://identifiers.org/insdc/MG668398
AG-679-O18	Marker gene screening	AG-679-O18_Assay_1	MG668399	GenBank	MG668399	http://identifiers.org/insdc/MG668399
AG-679-O20	Marker gene screening	AG-679-O20_Assay_1	MG668400	GenBank	MG668400	http://identifiers.org/insdc/MG668400
AG-679-O22	Marker gene screening	AG-679-O22_Assay_1	MG668401	GenBank	MG668401	http://identifiers.org/insdc/MG668401
AG-679-P08	Marker gene screening	AG-679-P08_Assay_1	MG668402	GenBank	MG668402	http://identifiers.org/insdc/MG668402
AG-679-P10	Marker gene screening	AG-679-P10_Assay_1	MG668403	GenBank	MG668403	http://identifiers.org/insdc/MG668403
AG-679-P15	Marker gene screening	AG-679-P15_Assay_1	MG668404	GenBank	MG668404	http://identifiers.org/insdc/MG668404
AG-679-P16	Marker gene screening	AG-679-P16_Assay_1	MG668405	GenBank	MG668405	http://identifiers.org/insdc/MG668405
AG-679-P18	Marker gene screening	AG-679-P18_Assay_1	MG668406	GenBank	MG668406	http://identifiers.org/insdc/MG668406
AG-679-P22	Marker gene screening	AG-679-P22_Assay_1	MG668407	GenBank	MG668407	http://identifiers.org/insdc/MG668407
AG-683-A02	Marker gene screening	AG-683-A02_Assay_1	MG668408	GenBank	MG668408	http://identifiers.org/insdc/MG668408
AG-683-A03	Marker gene screening	AG-683-A03_Assay_1	MG668409	GenBank	MG668409	http://identifiers.org/insdc/MG668409
AG-683-A04	Marker gene screening	AG-683-A04_Assay_1	MG668410	GenBank	MG668410	http://identifiers.org/insdc/MG668410
AG-683-A07	Marker gene screening	AG-683-A07_Assay_1	MG668411	GenBank	MG668411	http://identifiers.org/insdc/MG668411
AG-683-A09	Marker gene screening	AG-683-A09_Assay_1	MG668412	GenBank	MG668412	http://identifiers.org/insdc/MG668412
AG-683-A11	Marker gene screening	AG-683-A11_Assay_1	MG668413	GenBank	MG668413	http://identifiers.org/insdc/MG668413
AG-683-A13	Marker gene screening	AG-683-A13_Assay_1	MG668414	GenBank	MG668414	http://identifiers.org/insdc/MG668414
AG-683-A14	Marker gene screening	AG-683-A14_Assay_1	MG668415	GenBank	MG668415	http://identifiers.org/insdc/MG668415
AG-683-A17	Marker gene screening	AG-683-A17_Assay_1	MG668416	GenBank	MG668416	http://identifiers.org/insdc/MG668416
AG-683-A19	Marker gene screening	AG-683-A19_Assay_1	MG668417	GenBank	MG668417	http://identifiers.org/insdc/MG668417
AG-683-A20	Marker gene screening	AG-683-A20_Assay_1	MG668418	GenBank	MG668418	http://identifiers.org/insdc/MG668418
AG-683-A22	Marker gene screening	AG-683-A22_Assay_1	MG668419	GenBank	MG668419	http://identifiers.org/insdc/MG668419
AG-683-A23	Marker gene screening	AG-683-A23_Assay_1	MG668420	GenBank	MG668420	http://identifiers.org/insdc/MG668420
AG-683-B02	Marker gene screening	AG-683-B02_Assay_1	MG668421	GenBank	MG668421	http://identifiers.org/insdc/MG668421
AG-683-B03	Marker gene screening	AG-683-B03_Assay_1	MG668422	GenBank	MG668422	http://identifiers.org/insdc/MG668422
AG-683-B05	Marker gene screening	AG-683-B05_Assay_1	MG668423	GenBank	MG668423	http://identifiers.org/insdc/MG668423
AG-683-B06	Marker gene screening	AG-683-B06_Assay_1	MG668424	GenBank	MG668424	http://identifiers.org/insdc/MG668424
AG-683-B07	Marker gene screening	AG-683-B07_Assay_1	MG668425	GenBank	MG668425	http://identifiers.org/insdc/MG668425
AG-683-B09	Marker gene screening	AG-683-B09_Assay_1	MG668426	GenBank	MG668426	http://identifiers.org/insdc/MG668426
AG-683-B10	Marker gene screening	AG-683-B10_Assay_1	MG668427	GenBank	MG668427	http://identifiers.org/insdc/MG668427
AG-683-B15	Marker gene screening	AG-683-B15_Assay_1	MG668428	GenBank	MG668428	http://identifiers.org/insdc/MG668428
AG-683-B16	Marker gene screening	AG-683-B16_Assay_1	MG668429	GenBank	MG668429	http://identifiers.org/insdc/MG668429
AG-683-B18	Marker gene screening	AG-683-B18_Assay_1	MG668430	GenBank	MG668430	http://identifiers.org/insdc/MG668430
AG-683-B19	Marker gene screening	AG-683-B19_Assay_1	MG668431	GenBank	MG668431	http://identifiers.org/insdc/MG668431
AG-683-B20	Marker gene screening	AG-683-B20_Assay_1	MG668432	GenBank	MG668432	http://identifiers.org/insdc/MG668432
AG-683-B21	Marker gene screening	AG-683-B21_Assay_1	MG668433	GenBank	MG668433	http://identifiers.org/insdc/MG668433
AG-683-B22	Marker gene screening	AG-683-B22_Assay_1	MG668434	GenBank	MG668434	http://identifiers.org/insdc/MG668434
AG-683-B23	Marker gene screening	AG-683-B23_Assay_1	MG668435	GenBank	MG668435	http://identifiers.org/insdc/MG668435
AG-683-C03	Marker gene screening	AG-683-C03_Assay_1	MG668436	GenBank	MG668436	http://identifiers.org/insdc/MG668436
AG-683-C04	Marker gene screening	AG-683-C04_Assay_1	MG668437	GenBank	MG668437	http://identifiers.org/insdc/MG668437
AG-683-C06	Marker gene screening	AG-683-C06_Assay_1	MG668438	GenBank	MG668438	http://identifiers.org/insdc/MG668438
AG-683-C07	Marker gene screening	AG-683-C07_Assay_1	MG668439	GenBank	MG668439	http://identifiers.org/insdc/MG668439
AG-683-C08	Marker gene screening	AG-683-C08_Assay_1	MG668440	GenBank	MG668440	http://identifiers.org/insdc/MG668440
AG-683-C11	Marker gene screening	AG-683-C11_Assay_1	MG668441	GenBank	MG668441	http://identifiers.org/insdc/MG668441
AG-683-C14	Marker gene screening	AG-683-C14_Assay_1	MG668442	GenBank	MG668442	http://identifiers.org/insdc/MG668442
AG-683-C17	Marker gene screening	AG-683-C17_Assay_1	MG668443	GenBank	MG668443	http://identifiers.org/insdc/MG668443
AG-683-C18	Marker gene screening	AG-683-C18_Assay_1	MG668444	GenBank	MG668444	http://identifiers.org/insdc/MG668444
AG-683-C19	Marker gene screening	AG-683-C19_Assay_1	MG668445	GenBank	MG668445	http://identifiers.org/insdc/MG668445
AG-683-C23	Marker gene screening	AG-683-C23_Assay_1	MG668446	GenBank	MG668446	http://identifiers.org/insdc/MG668446
AG-683-D03	Marker gene screening	AG-683-D03_Assay_1	MG668447	GenBank	MG668447	http://identifiers.org/insdc/MG668447
AG-683-D05	Marker gene screening	AG-683-D05_Assay_1	MG668448	GenBank	MG668448	http://identifiers.org/insdc/MG668448
AG-683-D07	Marker gene screening	AG-683-D07_Assay_1	MG668449	GenBank	MG668449	http://identifiers.org/insdc/MG668449
AG-683-D08	Marker gene screening	AG-683-D08_Assay_1	MG668450	GenBank	MG668450	http://identifiers.org/insdc/MG668450
AG-683-D09	Marker gene screening	AG-683-D09_Assay_1	MG668451	GenBank	MG668451	http://identifiers.org/insdc/MG668451
AG-683-D11	Marker gene screening	AG-683-D11_Assay_1	MG668452	GenBank	MG668452	http://identifiers.org/insdc/MG668452
AG-683-D13	Marker gene screening	AG-683-D13_Assay_1	MG668453	GenBank	MG668453	http://identifiers.org/insdc/MG668453
AG-683-D14	Marker gene screening	AG-683-D14_Assay_1	MG668454	GenBank	MG668454	http://identifiers.org/insdc/MG668454
AG-683-D15	Marker gene screening	AG-683-D15_Assay_1	MG668455	GenBank	MG668455	http://identifiers.org/insdc/MG668455
AG-683-D16	Marker gene screening	AG-683-D16_Assay_1	MG668456	GenBank	MG668456	http://identifiers.org/insdc/MG668456
AG-683-D17	Marker gene screening	AG-683-D17_Assay_1	MG668457	GenBank	MG668457	http://identifiers.org/insdc/MG668457
AG-683-D19	Marker gene screening	AG-683-D19_Assay_1	MG668458	GenBank	MG668458	http://identifiers.org/insdc/MG668458
AG-683-D20	Marker gene screening	AG-683-D20_Assay_1	MG668459	GenBank	MG668459	http://identifiers.org/insdc/MG668459
AG-683-D21	Marker gene screening	AG-683-D21_Assay_1	MG668460	GenBank	MG668460	http://identifiers.org/insdc/MG668460
AG-683-D23	Marker gene screening	AG-683-D23_Assay_1	MG668461	GenBank	MG668461	http://identifiers.org/insdc/MG668461
AG-683-E02	Marker gene screening	AG-683-E02_Assay_1	MG668462	GenBank	MG668462	http://identifiers.org/insdc/MG668462
AG-683-E03	Marker gene screening	AG-683-E03_Assay_1	MG668463	GenBank	MG668463	http://identifiers.org/insdc/MG668463
AG-683-E04	Marker gene screening	AG-683-E04_Assay_1	MG668464	GenBank	MG668464	http://identifiers.org/insdc/MG668464
AG-683-E05	Marker gene screening	AG-683-E05_Assay_1	MG668465	GenBank	MG668465	http://identifiers.org/insdc/MG668465
AG-683-E06	Marker gene screening	AG-683-E06_Assay_1	MG668466	GenBank	MG668466	http://identifiers.org/insdc/MG668466
AG-683-E07	Marker gene screening	AG-683-E07_Assay_1	MG668467	GenBank	MG668467	http://identifiers.org/insdc/MG668467
AG-683-E08	Marker gene screening	AG-683-E08_Assay_1	MG668468	GenBank	MG668468	http://identifiers.org/insdc/MG668468
AG-683-E09	Marker gene screening	AG-683-E09_Assay_1	MG668469	GenBank	MG668469	http://identifiers.org/insdc/MG668469
AG-683-E10	Marker gene screening	AG-683-E10_Assay_1	MG668470	GenBank	MG668470	http://identifiers.org/insdc/MG668470
AG-683-E11	Marker gene screening	AG-683-E11_Assay_1	MG668471	GenBank	MG668471	http://identifiers.org/insdc/MG668471
AG-683-E13	Marker gene screening	AG-683-E13_Assay_1	MG668472	GenBank	MG668472	http://identifiers.org/insdc/MG668472
AG-683-E14	Marker gene screening	AG-683-E14_Assay_1	MG668473	GenBank	MG668473	http://identifiers.org/insdc/MG668473
AG-683-E15	Marker gene screening	AG-683-E15_Assay_1	MG668474	GenBank	MG668474	http://identifiers.org/insdc/MG668474
AG-683-E17	Marker gene screening	AG-683-E17_Assay_1	MG668475	GenBank	MG668475	http://identifiers.org/insdc/MG668475
AG-683-E18	Marker gene screening	AG-683-E18_Assay_1	MG668476	GenBank	MG668476	http://identifiers.org/insdc/MG668476
AG-683-E20	Marker gene screening	AG-683-E20_Assay_1	MG668477	GenBank	MG668477	http://identifiers.org/insdc/MG668477
AG-683-E22	Marker gene screening	AG-683-E22_Assay_1	MG668478	GenBank	MG668478	http://identifiers.org/insdc/MG668478
AG-683-E23	Marker gene screening	AG-683-E23_Assay_1	MG668479	GenBank	MG668479	http://identifiers.org/insdc/MG668479
AG-683-F02	Marker gene screening	AG-683-F02_Assay_1	MG668480	GenBank	MG668480	http://identifiers.org/insdc/MG668480
AG-683-F03	Marker gene screening	AG-683-F03_Assay_1	MG668481	GenBank	MG668481	http://identifiers.org/insdc/MG668481
AG-683-F05	Marker gene screening	AG-683-F05_Assay_1	MG668482	GenBank	MG668482	http://identifiers.org/insdc/MG668482
AG-683-F07	Marker gene screening	AG-683-F07_Assay_1	MG668483	GenBank	MG668483	http://identifiers.org/insdc/MG668483
AG-683-F08	Marker gene screening	AG-683-F08_Assay_1	MG668484	GenBank	MG668484	http://identifiers.org/insdc/MG668484
AG-683-F09	Marker gene screening	AG-683-F09_Assay_1	MG668485	GenBank	MG668485	http://identifiers.org/insdc/MG668485
AG-683-F10	Marker gene screening	AG-683-F10_Assay_1	MG668486	GenBank	MG668486	http://identifiers.org/insdc/MG668486
AG-683-F13	Marker gene screening	AG-683-F13_Assay_1	MG668487	GenBank	MG668487	http://identifiers.org/insdc/MG668487
AG-683-F15	Marker gene screening	AG-683-F15_Assay_1	MG668488	GenBank	MG668488	http://identifiers.org/insdc/MG668488
AG-683-F19	Marker gene screening	AG-683-F19_Assay_1	MG668489	GenBank	MG668489	http://identifiers.org/insdc/MG668489
AG-683-F20	Marker gene screening	AG-683-F20_Assay_1	MG668490	GenBank	MG668490	http://identifiers.org/insdc/MG668490
AG-683-F23	Marker gene screening	AG-683-F23_Assay_1	MG668491	GenBank	MG668491	http://identifiers.org/insdc/MG668491
AG-683-G02	Marker gene screening	AG-683-G02_Assay_1	MG668492	GenBank	MG668492	http://identifiers.org/insdc/MG668492
AG-683-G03	Marker gene screening	AG-683-G03_Assay_1	MG668493	GenBank	MG668493	http://identifiers.org/insdc/MG668493
AG-683-G04	Marker gene screening	AG-683-G04_Assay_1	MG668494	GenBank	MG668494	http://identifiers.org/insdc/MG668494
AG-683-G05	Marker gene screening	AG-683-G05_Assay_1	MG668495	GenBank	MG668495	http://identifiers.org/insdc/MG668495
AG-683-G06	Marker gene screening	AG-683-G06_Assay_1	MG668496	GenBank	MG668496	http://identifiers.org/insdc/MG668496
AG-683-G09	Marker gene screening	AG-683-G09_Assay_1	MG668497	GenBank	MG668497	http://identifiers.org/insdc/MG668497
AG-683-G11	Marker gene screening	AG-683-G11_Assay_1	MG668498	GenBank	MG668498	http://identifiers.org/insdc/MG668498
AG-683-G13	Marker gene screening	AG-683-G13_Assay_1	MG668499	GenBank	MG668499	http://identifiers.org/insdc/MG668499
AG-683-G14	Marker gene screening	AG-683-G14_Assay_1	MG668500	GenBank	MG668500	http://identifiers.org/insdc/MG668500
AG-683-G15	Marker gene screening	AG-683-G15_Assay_1	MG668501	GenBank	MG668501	http://identifiers.org/insdc/MG668501
AG-683-G16	Marker gene screening	AG-683-G16_Assay_1	MG668502	GenBank	MG668502	http://identifiers.org/insdc/MG668502
AG-683-G18	Marker gene screening	AG-683-G18_Assay_1	MG668503	GenBank	MG668503	http://identifiers.org/insdc/MG668503
AG-683-G19	Marker gene screening	AG-683-G19_Assay_1	MG668504	GenBank	MG668504	http://identifiers.org/insdc/MG668504
AG-683-G21	Marker gene screening	AG-683-G21_Assay_1	MG668505	GenBank	MG668505	http://identifiers.org/insdc/MG668505
AG-683-K15	Marker gene screening	AG-683-K15_Assay_1	MG668506	GenBank	MG668506	http://identifiers.org/insdc/MG668506
AG-683-N02	Marker gene screening	AG-683-N02_Assay_1	MG668507	GenBank	MG668507	http://identifiers.org/insdc/MG668507
AG-683-N17	Marker gene screening	AG-683-N17_Assay_1	MG668508	GenBank	MG668508	http://identifiers.org/insdc/MG668508
AG-683-O15	Marker gene screening	AG-683-O15_Assay_1	MG668509	GenBank	MG668509	http://identifiers.org/insdc/MG668509
AG-683-O20	Marker gene screening	AG-683-O20_Assay_1	MG668510	GenBank	MG668510	http://identifiers.org/insdc/MG668510
AG-683-P16	Marker gene screening	AG-683-P16_Assay_1	MG668511	GenBank	MG668511	http://identifiers.org/insdc/MG668511
AG-686-A02	Marker gene screening	AG-686-A02_Assay_1	MG668512	GenBank	MG668512	http://identifiers.org/insdc/MG668512
AG-686-A03	Marker gene screening	AG-686-A03_Assay_1	MG668513	GenBank	MG668513	http://identifiers.org/insdc/MG668513
AG-686-A04	Marker gene screening	AG-686-A04_Assay_1	MG668514	GenBank	MG668514	http://identifiers.org/insdc/MG668514
AG-686-A05	Marker gene screening	AG-686-A05_Assay_1	MG668515	GenBank	MG668515	http://identifiers.org/insdc/MG668515
AG-686-A07	Marker gene screening	AG-686-A07_Assay_1	MG668516	GenBank	MG668516	http://identifiers.org/insdc/MG668516
AG-686-A10	Marker gene screening	AG-686-A10_Assay_1	MG668517	GenBank	MG668517	http://identifiers.org/insdc/MG668517
AG-686-A13	Marker gene screening	AG-686-A13_Assay_1	MG668518	GenBank	MG668518	http://identifiers.org/insdc/MG668518
AG-686-A15	Marker gene screening	AG-686-A15_Assay_1	MG668519	GenBank	MG668519	http://identifiers.org/insdc/MG668519
AG-686-A16	Marker gene screening	AG-686-A16_Assay_1	MG668520	GenBank	MG668520	http://identifiers.org/insdc/MG668520
AG-686-A22	Marker gene screening	AG-686-A22_Assay_1	MG668521	GenBank	MG668521	http://identifiers.org/insdc/MG668521
AG-686-B03	Marker gene screening	AG-686-B03_Assay_1	MG668522	GenBank	MG668522	http://identifiers.org/insdc/MG668522
AG-686-B07	Marker gene screening	AG-686-B07_Assay_1	MG668523	GenBank	MG668523	http://identifiers.org/insdc/MG668523
AG-686-B09	Marker gene screening	AG-686-B09_Assay_1	MG668524	GenBank	MG668524	http://identifiers.org/insdc/MG668524
AG-686-B11	Marker gene screening	AG-686-B11_Assay_1	MG668525	GenBank	MG668525	http://identifiers.org/insdc/MG668525
AG-686-B15	Marker gene screening	AG-686-B15_Assay_1	MG668526	GenBank	MG668526	http://identifiers.org/insdc/MG668526
AG-686-B17	Marker gene screening	AG-686-B17_Assay_1	MG668527	GenBank	MG668527	http://identifiers.org/insdc/MG668527
AG-686-B21	Marker gene screening	AG-686-B21_Assay_1	MG668528	GenBank	MG668528	http://identifiers.org/insdc/MG668528
AG-686-B22	Marker gene screening	AG-686-B22_Assay_1	MG668529	GenBank	MG668529	http://identifiers.org/insdc/MG668529
AG-686-C06	Marker gene screening	AG-686-C06_Assay_1	MG668530	GenBank	MG668530	http://identifiers.org/insdc/MG668530
AG-686-C15	Marker gene screening	AG-686-C15_Assay_1	MG668531	GenBank	MG668531	http://identifiers.org/insdc/MG668531
AG-686-C16	Marker gene screening	AG-686-C16_Assay_1	MG668532	GenBank	MG668532	http://identifiers.org/insdc/MG668532
AG-686-C17	Marker gene screening	AG-686-C17_Assay_1	MG668533	GenBank	MG668533	http://identifiers.org/insdc/MG668533
AG-686-C19	Marker gene screening	AG-686-C19_Assay_1	MG668534	GenBank	MG668534	http://identifiers.org/insdc/MG668534
AG-686-C20	Marker gene screening	AG-686-C20_Assay_1	MG668535	GenBank	MG668535	http://identifiers.org/insdc/MG668535
AG-686-C21	Marker gene screening	AG-686-C21_Assay_1	MG668536	GenBank	MG668536	http://identifiers.org/insdc/MG668536
AG-686-C23	Marker gene screening	AG-686-C23_Assay_1	MG668537	GenBank	MG668537	http://identifiers.org/insdc/MG668537
AG-686-D08	Marker gene screening	AG-686-D08_Assay_1	MG668538	GenBank	MG668538	http://identifiers.org/insdc/MG668538
AG-686-D09	Marker gene screening	AG-686-D09_Assay_1	MG668539	GenBank	MG668539	http://identifiers.org/insdc/MG668539
AG-686-D10	Marker gene screening	AG-686-D10_Assay_1	MG668540	GenBank	MG668540	http://identifiers.org/insdc/MG668540
AG-686-D11	Marker gene screening	AG-686-D11_Assay_1	MG668541	GenBank	MG668541	http://identifiers.org/insdc/MG668541
AG-686-D13	Marker gene screening	AG-686-D13_Assay_1	MG668542	GenBank	MG668542	http://identifiers.org/insdc/MG668542
AG-686-D15	Marker gene screening	AG-686-D15_Assay_1	MG668543	GenBank	MG668543	http://identifiers.org/insdc/MG668543
AG-686-D18	Marker gene screening	AG-686-D18_Assay_1	MG668544	GenBank	MG668544	http://identifiers.org/insdc/MG668544
AG-686-D19	Marker gene screening	AG-686-D19_Assay_1	MG668545	GenBank	MG668545	http://identifiers.org/insdc/MG668545
AG-686-D21	Marker gene screening	AG-686-D21_Assay_1	MG668546	GenBank	MG668546	http://identifiers.org/insdc/MG668546
AG-686-E04	Marker gene screening	AG-686-E04_Assay_1	MG668547	GenBank	MG668547	http://identifiers.org/insdc/MG668547
AG-686-E08	Marker gene screening	AG-686-E08_Assay_1	MG668548	GenBank	MG668548	http://identifiers.org/insdc/MG668548
AG-686-E14	Marker gene screening	AG-686-E14_Assay_1	MG668549	GenBank	MG668549	http://identifiers.org/insdc/MG668549
AG-686-E20	Marker gene screening	AG-686-E20_Assay_1	MG668550	GenBank	MG668550	http://identifiers.org/insdc/MG668550
AG-686-E22	Marker gene screening	AG-686-E22_Assay_1	MG668551	GenBank	MG668551	http://identifiers.org/insdc/MG668551
AG-686-F04	Marker gene screening	AG-686-F04_Assay_1	MG668552	GenBank	MG668552	http://identifiers.org/insdc/MG668552
AG-686-F07	Marker gene screening	AG-686-F07_Assay_1	MG668553	GenBank	MG668553	http://identifiers.org/insdc/MG668553
AG-686-F08	Marker gene screening	AG-686-F08_Assay_1	MG668554	GenBank	MG668554	http://identifiers.org/insdc/MG668554
AG-686-F09	Marker gene screening	AG-686-F09_Assay_1	MG668555	GenBank	MG668555	http://identifiers.org/insdc/MG668555
AG-686-F10	Marker gene screening	AG-686-F10_Assay_1	MG668556	GenBank	MG668556	http://identifiers.org/insdc/MG668556
AG-686-F13	Marker gene screening	AG-686-F13_Assay_1	MG668557	GenBank	MG668557	http://identifiers.org/insdc/MG668557
AG-686-F14	Marker gene screening	AG-686-F14_Assay_1	MG668558	GenBank	MG668558	http://identifiers.org/insdc/MG668558
AG-686-F16	Marker gene screening	AG-686-F16_Assay_1	MG668559	GenBank	MG668559	http://identifiers.org/insdc/MG668559
AG-686-F23	Marker gene screening	AG-686-F23_Assay_1	MG668560	GenBank	MG668560	http://identifiers.org/insdc/MG668560
AG-686-G05	Marker gene screening	AG-686-G05_Assay_1	MG668561	GenBank	MG668561	http://identifiers.org/insdc/MG668561
AG-686-G06	Marker gene screening	AG-686-G06_Assay_1	MG668562	GenBank	MG668562	http://identifiers.org/insdc/MG668562
AG-686-G07	Marker gene screening	AG-686-G07_Assay_1	MG668563	GenBank	MG668563	http://identifiers.org/insdc/MG668563
AG-686-G08	Marker gene screening	AG-686-G08_Assay_1	MG668564	GenBank	MG668564	http://identifiers.org/insdc/MG668564
AG-686-G10	Marker gene screening	AG-686-G10_Assay_1	MG668565	GenBank	MG668565	http://identifiers.org/insdc/MG668565
AG-686-G11	Marker gene screening	AG-686-G11_Assay_1	MG668566	GenBank	MG668566	http://identifiers.org/insdc/MG668566
AG-686-G13	Marker gene screening	AG-686-G13_Assay_1	MG668567	GenBank	MG668567	http://identifiers.org/insdc/MG668567
AG-686-G16	Marker gene screening	AG-686-G16_Assay_1	MG668568	GenBank	MG668568	http://identifiers.org/insdc/MG668568
AG-686-G17	Marker gene screening	AG-686-G17_Assay_1	MG668569	GenBank	MG668569	http://identifiers.org/insdc/MG668569
AG-686-G18	Marker gene screening	AG-686-G18_Assay_1	MG668570	GenBank	MG668570	http://identifiers.org/insdc/MG668570
AG-686-G19	Marker gene screening	AG-686-G19_Assay_1	MG668571	GenBank	MG668571	http://identifiers.org/insdc/MG668571
AG-686-G20	Marker gene screening	AG-686-G20_Assay_1	MG668572	GenBank	MG668572	http://identifiers.org/insdc/MG668572
AG-686-G21	Marker gene screening	AG-686-G21_Assay_1	MG668573	GenBank	MG668573	http://identifiers.org/insdc/MG668573
AG-686-G23	Marker gene screening	AG-686-G23_Assay_1	MG668574	GenBank	MG668574	http://identifiers.org/insdc/MG668574
AG-686-I04	Marker gene screening	AG-686-I04_Assay_1	MG668575	GenBank	MG668575	http://identifiers.org/insdc/MG668575
AG-686-I05	Marker gene screening	AG-686-I05_Assay_1	MG668576	GenBank	MG668576	http://identifiers.org/insdc/MG668576
AG-686-I08	Marker gene screening	AG-686-I08_Assay_1	MG668577	GenBank	MG668577	http://identifiers.org/insdc/MG668577
[truncated: 2,658 more rows]
