# Supplementary material for: Single cell genomes of Prochlorococcus, Synechococcus, and sympatric microbes from diverse marine environments
Source: Sci Data. 2018 Sep 4;5:180154. doi: 10.1038/sdata.2018.154 (PMC6122165; doi:10.1038/sdata.2018.154)
Supplement: Supplementary file 1 [file sdata2018154-isa1.zip › a_assay2.txt]

Sample Name	Protocol REF	Protocol REF	Assay Name	Raw Data File	Comment[Data Repository]	Comment[Data Record Accession]	Comment[Data Record URI]	Protocol REF	Comment[assembly data file at figshare]	Derived Data File	Comment[Data Repository]	Comment[Data Record Accession]	Comment[Data Record URI]	Protocol REF	Derived Data File	Comment[Data Repository]	Comment[Data Record Accession]	Comment[Data Record URI]	Protocol REF	Derived Data File	Comment[Data Repository]	Comment[Data Record Accession]	Comment[Data Record URI]	Protocol REF	Derived Data File	Comment[Data Repository]	Comment[Data Record Accession]	Comment[Data Record URI]	Factor Value[carbon source utilization phenotype]
AG-311-D23	Cell selection	Genomic sequencing	AG-311-D23_Assay_2	SRX3973139	NCBI Sequence Read Archive	SRP141175	http://identifiers.org/insdc.sra/SRP141175	de novo assembly	AG-311-D23_IMG_2716884681.fna	QBVH00000000	GenBank	QBVH00000000	http://identifiers.org/insdc/QBVH00000000	Genome annotation	AG-311-D23_contigs.fasta	figshare	doi:10.6084/m9.figshare.c.4037048	https://doi.org/10.6084/m9.figshare.c.4037048	Phylogeny	cyanobacteria_phylogeny_rootedtree.nwk; heterotroph_phylogeny_unrootedtree.nwk	figshare	doi:10.6084/m9.figshare.c.4037048	https://doi.org/10.6084/m9.figshare.c.4037048	Cyanobacterial Clusters of Orthologous Groups of proteins	genome_assembly_summary.tsv	figshare	doi:10.6084/m9.figshare.c.4037048	https://doi.org/10.6084/m9.figshare.c.4037048	autotrophic
AG-311-I02	Cell selection	Genomic sequencing	AG-311-I02_Assay_2	SRX3973138	NCBI Sequence Read Archive	SRP141175	http://identifiers.org/insdc.sra/SRP141175	de novo assembly	AG-311-I02_IMG_2716884682.fna	QBVI00000000	GenBank	QBVI00000000	http://identifiers.org/insdc/QBVI00000000	Genome annotation	AG-311-I02_contigs.fasta	figshare	doi:10.6084/m9.figshare.c.4037048	https://doi.org/10.6084/m9.figshare.c.4037048	Phylogeny	cyanobacteria_phylogeny_rootedtree.nwk; heterotroph_phylogeny_unrootedtree.nwk	figshare	doi:10.6084/m9.figshare.c.4037048	https://doi.org/10.6084/m9.figshare.c.4037048	Cyanobacterial Clusters of Orthologous Groups of proteins	genome_assembly_summary.tsv	figshare	doi:10.6084/m9.figshare.c.4037048	https://doi.org/10.6084/m9.figshare.c.4037048	autotrophic
AG-311-I09	Cell selection	Genomic sequencing	AG-311-I09_Assay_2	SRX3972991	NCBI Sequence Read Archive	SRP141175	http://identifiers.org/insdc.sra/SRP141175	de novo assembly	AG-311-I09_IMG_2716884683.fna	QBVJ00000000	GenBank	QBVJ00000000	http://identifiers.org/insdc/QBVJ00000000	Genome annotation	AG-311-I09_contigs.fasta	figshare	doi:10.6084/m9.figshare.c.4037048	https://doi.org/10.6084/m9.figshare.c.4037048	Phylogeny	cyanobacteria_phylogeny_rootedtree.nwk; heterotroph_phylogeny_unrootedtree.nwk	figshare	doi:10.6084/m9.figshare.c.4037048	https://doi.org/10.6084/m9.figshare.c.4037048	Cyanobacterial Clusters of Orthologous Groups of proteins	genome_assembly_summary.tsv	figshare	doi:10.6084/m9.figshare.c.4037048	https://doi.org/10.6084/m9.figshare.c.4037048	autotrophic
AG-311-J05	Cell selection	Genomic sequencing	AG-311-J05_Assay_2	SRX3972990	NCBI Sequence Read Archive	SRP141175	http://identifiers.org/insdc.sra/SRP141175	de novo assembly	AG-311-J05_IMG_2716884684.fna	QBVK00000000	GenBank	QBVK00000000	http://identifiers.org/insdc/QBVK00000000	Genome annotation	AG-311-J05_contigs.fasta	figshare	doi:10.6084/m9.figshare.c.4037048	https://doi.org/10.6084/m9.figshare.c.4037048	Phylogeny	cyanobacteria_phylogeny_rootedtree.nwk; heterotroph_phylogeny_unrootedtree.nwk	figshare	doi:10.6084/m9.figshare.c.4037048	https://doi.org/10.6084/m9.figshare.c.4037048	Cyanobacterial Clusters of Orthologous Groups of proteins	genome_assembly_summary.tsv	figshare	doi:10.6084/m9.figshare.c.4037048	https://doi.org/10.6084/m9.figshare.c.4037048	autotrophic
AG-311-J23	Cell selection	Genomic sequencing	AG-311-J23_Assay_2	SRX3972988	NCBI Sequence Read Archive	SRP141175	http://identifiers.org/insdc.sra/SRP141175	de novo assembly	AG-311-J23_IMG_2716884685.fna	QBVL00000000	GenBank	QBVL00000000	http://identifiers.org/insdc/QBVL00000000	Genome annotation	AG-311-J23_contigs.fasta	figshare	doi:10.6084/m9.figshare.c.4037048	https://doi.org/10.6084/m9.figshare.c.4037048	Phylogeny	cyanobacteria_phylogeny_rootedtree.nwk; heterotroph_phylogeny_unrootedtree.nwk	figshare	doi:10.6084/m9.figshare.c.4037048	https://doi.org/10.6084/m9.figshare.c.4037048	Cyanobacterial Clusters of Orthologous Groups of proteins	genome_assembly_summary.tsv	figshare	doi:10.6084/m9.figshare.c.4037048	https://doi.org/10.6084/m9.figshare.c.4037048	autotrophic
AG-311-K14	Cell selection	Genomic sequencing	AG-311-K14_Assay_2	SRX3972985	NCBI Sequence Read Archive	SRP141175	http://identifiers.org/insdc.sra/SRP141175	de novo assembly	AG-311-K14_IMG_2716884632.fna	QBVM00000000	GenBank	QBVM00000000	http://identifiers.org/insdc/QBVM00000000	Genome annotation	AG-311-K14_contigs.fasta	figshare	doi:10.6084/m9.figshare.c.4037048	https://doi.org/10.6084/m9.figshare.c.4037048	Phylogeny	cyanobacteria_phylogeny_rootedtree.nwk; heterotroph_phylogeny_unrootedtree.nwk	figshare	doi:10.6084/m9.figshare.c.4037048	https://doi.org/10.6084/m9.figshare.c.4037048	Cyanobacterial Clusters of Orthologous Groups of proteins	genome_assembly_summary.tsv	figshare	doi:10.6084/m9.figshare.c.4037048	https://doi.org/10.6084/m9.figshare.c.4037048	autotrophic
AG-311-K16	Cell selection	Genomic sequencing	AG-311-K16_Assay_2	SRX3972979	NCBI Sequence Read Archive	SRP141175	http://identifiers.org/insdc.sra/SRP141175	de novo assembly	AG-311-K16_IMG_2716884566.fna	MH327275-MH327278	GenBank	MH327275-MH327278	http://identifiers.org/insdc/MH327275	Genome annotation	AG-311-K16_contigs.fasta	figshare	doi:10.6084/m9.figshare.c.4037048	https://doi.org/10.6084/m9.figshare.c.4037048	Phylogeny	cyanobacteria_phylogeny_rootedtree.nwk; heterotroph_phylogeny_unrootedtree.nwk	figshare	doi:10.6084/m9.figshare.c.4037048	https://doi.org/10.6084/m9.figshare.c.4037048	Cyanobacterial Clusters of Orthologous Groups of proteins	genome_assembly_summary.tsv	figshare	doi:10.6084/m9.figshare.c.4037048	https://doi.org/10.6084/m9.figshare.c.4037048
AG-311-K20	Cell selection	Genomic sequencing	AG-311-K20_Assay_2	SRX3972973	NCBI Sequence Read Archive	SRP141175	http://identifiers.org/insdc.sra/SRP141175	de novo assembly	AG-311-K20_IMG_2716884567.fna	MH327279-MH327284	GenBank	MH327279-MH327284	http://identifiers.org/insdc/MH327279	Genome annotation	AG-311-K20_contigs.fasta	figshare	doi:10.6084/m9.figshare.c.4037048	https://doi.org/10.6084/m9.figshare.c.4037048	Phylogeny	cyanobacteria_phylogeny_rootedtree.nwk; heterotroph_phylogeny_unrootedtree.nwk	figshare	doi:10.6084/m9.figshare.c.4037048	https://doi.org/10.6084/m9.figshare.c.4037048	Cyanobacterial Clusters of Orthologous Groups of proteins	genome_assembly_summary.tsv	figshare	doi:10.6084/m9.figshare.c.4037048	https://doi.org/10.6084/m9.figshare.c.4037048
AG-311-K21	Cell selection	Genomic sequencing	AG-311-K21_Assay_2	SRX3973143	NCBI Sequence Read Archive	SRP141175	http://identifiers.org/insdc.sra/SRP141175	de novo assembly	AG-311-K21_IMG_2716884633.fna	QBVN00000000	GenBank	QBVN00000000	http://identifiers.org/insdc/QBVN00000000	Genome annotation	AG-311-K21_contigs.fasta	figshare	doi:10.6084/m9.figshare.c.4037048	https://doi.org/10.6084/m9.figshare.c.4037048	Phylogeny	cyanobacteria_phylogeny_rootedtree.nwk; heterotroph_phylogeny_unrootedtree.nwk	figshare	doi:10.6084/m9.figshare.c.4037048	https://doi.org/10.6084/m9.figshare.c.4037048	Cyanobacterial Clusters of Orthologous Groups of proteins	genome_assembly_summary.tsv	figshare	doi:10.6084/m9.figshare.c.4037048	https://doi.org/10.6084/m9.figshare.c.4037048	autotrophic
AG-311-K22	Cell selection	Genomic sequencing	AG-311-K22_Assay_2	SRX3973142	NCBI Sequence Read Archive	SRP141175	http://identifiers.org/insdc.sra/SRP141175	de novo assembly	AG-311-K22_IMG_2716884634.fna	QBVO00000000	GenBank	QBVO00000000	http://identifiers.org/insdc/QBVO00000000	Genome annotation	AG-311-K22_contigs.fasta	figshare	doi:10.6084/m9.figshare.c.4037048	https://doi.org/10.6084/m9.figshare.c.4037048	Phylogeny	cyanobacteria_phylogeny_rootedtree.nwk; heterotroph_phylogeny_unrootedtree.nwk	figshare	doi:10.6084/m9.figshare.c.4037048	https://doi.org/10.6084/m9.figshare.c.4037048	Cyanobacterial Clusters of Orthologous Groups of proteins	genome_assembly_summary.tsv	figshare	doi:10.6084/m9.figshare.c.4037048	https://doi.org/10.6084/m9.figshare.c.4037048	autotrophic
AG-311-L21	Cell selection	Genomic sequencing	AG-311-L21_Assay_2	SRX3972656	NCBI Sequence Read Archive	SRP141175	http://identifiers.org/insdc.sra/SRP141175	de novo assembly	AG-311-L21_IMG_2716884635.fna	QBVP00000000	GenBank	QBVP00000000	http://identifiers.org/insdc/QBVP00000000	Genome annotation	AG-311-L21_contigs.fasta	figshare	doi:10.6084/m9.figshare.c.4037048	https://doi.org/10.6084/m9.figshare.c.4037048	Phylogeny	cyanobacteria_phylogeny_rootedtree.nwk; heterotroph_phylogeny_unrootedtree.nwk	figshare	doi:10.6084/m9.figshare.c.4037048	https://doi.org/10.6084/m9.figshare.c.4037048	Cyanobacterial Clusters of Orthologous Groups of proteins	genome_assembly_summary.tsv	figshare	doi:10.6084/m9.figshare.c.4037048	https://doi.org/10.6084/m9.figshare.c.4037048	autotrophic
AG-311-L23	Cell selection	Genomic sequencing	AG-311-L23_Assay_2	SRX3972655	NCBI Sequence Read Archive	SRP141175	http://identifiers.org/insdc.sra/SRP141175	de novo assembly	AG-311-L23_IMG_2716884686.fna	QBVQ00000000	GenBank	QBVQ00000000	http://identifiers.org/insdc/QBVQ00000000	Genome annotation	AG-311-L23_contigs.fasta	figshare	doi:10.6084/m9.figshare.c.4037048	https://doi.org/10.6084/m9.figshare.c.4037048	Phylogeny	cyanobacteria_phylogeny_rootedtree.nwk; heterotroph_phylogeny_unrootedtree.nwk	figshare	doi:10.6084/m9.figshare.c.4037048	https://doi.org/10.6084/m9.figshare.c.4037048	Cyanobacterial Clusters of Orthologous Groups of proteins	genome_assembly_summary.tsv	figshare	doi:10.6084/m9.figshare.c.4037048	https://doi.org/10.6084/m9.figshare.c.4037048	autotrophic
AG-311-M15	Cell selection	Genomic sequencing	AG-311-M15_Assay_2	SRX3972654	NCBI Sequence Read Archive	SRP141175	http://identifiers.org/insdc.sra/SRP141175	de novo assembly	AG-311-M15_IMG_2716884687.fna	QBVR00000000	GenBank	QBVR00000000	http://identifiers.org/insdc/QBVR00000000	Genome annotation	AG-311-M15_contigs.fasta	figshare	doi:10.6084/m9.figshare.c.4037048	https://doi.org/10.6084/m9.figshare.c.4037048	Phylogeny	cyanobacteria_phylogeny_rootedtree.nwk; heterotroph_phylogeny_unrootedtree.nwk	figshare	doi:10.6084/m9.figshare.c.4037048	https://doi.org/10.6084/m9.figshare.c.4037048	Cyanobacterial Clusters of Orthologous Groups of proteins	genome_assembly_summary.tsv	figshare	doi:10.6084/m9.figshare.c.4037048	https://doi.org/10.6084/m9.figshare.c.4037048	autotrophic
AG-311-M23	Cell selection	Genomic sequencing	AG-311-M23_Assay_2	SRX3972653	NCBI Sequence Read Archive	SRP141175	http://identifiers.org/insdc.sra/SRP141175	de novo assembly	AG-311-M23_IMG_2716884636.fna	QBVS00000000	GenBank	QBVS00000000	http://identifiers.org/insdc/QBVS00000000	Genome annotation	AG-311-M23_contigs.fasta	figshare	doi:10.6084/m9.figshare.c.4037048	https://doi.org/10.6084/m9.figshare.c.4037048	Phylogeny	cyanobacteria_phylogeny_rootedtree.nwk; heterotroph_phylogeny_unrootedtree.nwk	figshare	doi:10.6084/m9.figshare.c.4037048	https://doi.org/10.6084/m9.figshare.c.4037048	Cyanobacterial Clusters of Orthologous Groups of proteins	genome_assembly_summary.tsv	figshare	doi:10.6084/m9.figshare.c.4037048	https://doi.org/10.6084/m9.figshare.c.4037048	autotrophic
AG-311-N15	Cell selection	Genomic sequencing	AG-311-N15_Assay_2	SRX3972660	NCBI Sequence Read Archive	SRP141175	http://identifiers.org/insdc.sra/SRP141175	de novo assembly	AG-311-N15_IMG_2716884568.fna	MH327285-MH327290	GenBank	MH327285-MH327290	http://identifiers.org/insdc/MH327285	Genome annotation	AG-311-N15_contigs.fasta	figshare	doi:10.6084/m9.figshare.c.4037048	https://doi.org/10.6084/m9.figshare.c.4037048	Phylogeny	cyanobacteria_phylogeny_rootedtree.nwk; heterotroph_phylogeny_unrootedtree.nwk	figshare	doi:10.6084/m9.figshare.c.4037048	https://doi.org/10.6084/m9.figshare.c.4037048	Cyanobacterial Clusters of Orthologous Groups of proteins	genome_assembly_summary.tsv	figshare	doi:10.6084/m9.figshare.c.4037048	https://doi.org/10.6084/m9.figshare.c.4037048
AG-311-N19	Cell selection	Genomic sequencing	AG-311-N19_Assay_2	SRX3972659	NCBI Sequence Read Archive	SRP141175	http://identifiers.org/insdc.sra/SRP141175	de novo assembly	AG-311-N19_IMG_2716884637.fna	QBVT00000000	GenBank	QBVT00000000	http://identifiers.org/insdc/QBVT00000000	Genome annotation	AG-311-N19_contigs.fasta	figshare	doi:10.6084/m9.figshare.c.4037048	https://doi.org/10.6084/m9.figshare.c.4037048	Phylogeny	cyanobacteria_phylogeny_rootedtree.nwk; heterotroph_phylogeny_unrootedtree.nwk	figshare	doi:10.6084/m9.figshare.c.4037048	https://doi.org/10.6084/m9.figshare.c.4037048	Cyanobacterial Clusters of Orthologous Groups of proteins	genome_assembly_summary.tsv	figshare	doi:10.6084/m9.figshare.c.4037048	https://doi.org/10.6084/m9.figshare.c.4037048	autotrophic
AG-313-A04	Cell selection	Genomic sequencing	AG-313-A04_Assay_2	SRX3972658	NCBI Sequence Read Archive	SRP141175	http://identifiers.org/insdc.sra/SRP141175	de novo assembly	AG-313-A04_IMG_2716884823.fna	QBVU00000000	GenBank	QBVU00000000	http://identifiers.org/insdc/QBVU00000000	Genome annotation	AG-313-A04_contigs.fasta	figshare	doi:10.6084/m9.figshare.c.4037048	https://doi.org/10.6084/m9.figshare.c.4037048	Phylogeny	cyanobacteria_phylogeny_rootedtree.nwk; heterotroph_phylogeny_unrootedtree.nwk	figshare	doi:10.6084/m9.figshare.c.4037048	https://doi.org/10.6084/m9.figshare.c.4037048	Cyanobacterial Clusters of Orthologous Groups of proteins	genome_assembly_summary.tsv	figshare	doi:10.6084/m9.figshare.c.4037048	https://doi.org/10.6084/m9.figshare.c.4037048	heterotrophic
AG-313-A07	Cell selection	Genomic sequencing	AG-313-A07_Assay_2	SRX3972657	NCBI Sequence Read Archive	SRP141175	http://identifiers.org/insdc.sra/SRP141175	de novo assembly	AG-313-A07_IMG_2716884285.fna	QBVV00000000	GenBank	QBVV00000000	http://identifiers.org/insdc/QBVV00000000	Genome annotation	AG-313-A07_contigs.fasta	figshare	doi:10.6084/m9.figshare.c.4037048	https://doi.org/10.6084/m9.figshare.c.4037048	Phylogeny	cyanobacteria_phylogeny_rootedtree.nwk; heterotroph_phylogeny_unrootedtree.nwk	figshare	doi:10.6084/m9.figshare.c.4037048	https://doi.org/10.6084/m9.figshare.c.4037048	Cyanobacterial Clusters of Orthologous Groups of proteins	genome_assembly_summary.tsv	figshare	doi:10.6084/m9.figshare.c.4037048	https://doi.org/10.6084/m9.figshare.c.4037048	heterotrophic
AG-313-D11	Cell selection	Genomic sequencing	AG-313-D11_Assay_2	SRX3972662	NCBI Sequence Read Archive	SRP141175	http://identifiers.org/insdc.sra/SRP141175	de novo assembly	AG-313-D11_IMG_2716884324.fna	QBVW00000000	GenBank	QBVW00000000	http://identifiers.org/insdc/QBVW00000000	Genome annotation	AG-313-D11_contigs.fasta	figshare	doi:10.6084/m9.figshare.c.4037048	https://doi.org/10.6084/m9.figshare.c.4037048	Phylogeny	cyanobacteria_phylogeny_rootedtree.nwk; heterotroph_phylogeny_unrootedtree.nwk	figshare	doi:10.6084/m9.figshare.c.4037048	https://doi.org/10.6084/m9.figshare.c.4037048	Cyanobacterial Clusters of Orthologous Groups of proteins	genome_assembly_summary.tsv	figshare	doi:10.6084/m9.figshare.c.4037048	https://doi.org/10.6084/m9.figshare.c.4037048	heterotrophic
AG-313-D15	Cell selection	Genomic sequencing	AG-313-D15_Assay_2	SRX3972661	NCBI Sequence Read Archive	SRP141175	http://identifiers.org/insdc.sra/SRP141175	de novo assembly	AG-313-D15_IMG_2716884325.fna	QBVX00000000	GenBank	QBVX00000000	http://identifiers.org/insdc/QBVX00000000	Genome annotation	AG-313-D15_contigs.fasta	figshare	doi:10.6084/m9.figshare.c.4037048	https://doi.org/10.6084/m9.figshare.c.4037048	Phylogeny	cyanobacteria_phylogeny_rootedtree.nwk; heterotroph_phylogeny_unrootedtree.nwk	figshare	doi:10.6084/m9.figshare.c.4037048	https://doi.org/10.6084/m9.figshare.c.4037048	Cyanobacterial Clusters of Orthologous Groups of proteins	genome_assembly_summary.tsv	figshare	doi:10.6084/m9.figshare.c.4037048	https://doi.org/10.6084/m9.figshare.c.4037048	heterotrophic
AG-313-N18	Cell selection	Genomic sequencing	AG-313-N18_Assay_2	SRX3973197	NCBI Sequence Read Archive	SRP141175	http://identifiers.org/insdc.sra/SRP141175	de novo assembly	AG-313-N18_IMG_2716884326.fna	QBVY00000000	GenBank	QBVY00000000	http://identifiers.org/insdc/QBVY00000000	Genome annotation	AG-313-N18_contigs.fasta	figshare	doi:10.6084/m9.figshare.c.4037048	https://doi.org/10.6084/m9.figshare.c.4037048	Phylogeny	cyanobacteria_phylogeny_rootedtree.nwk; heterotroph_phylogeny_unrootedtree.nwk	figshare	doi:10.6084/m9.figshare.c.4037048	https://doi.org/10.6084/m9.figshare.c.4037048	Cyanobacterial Clusters of Orthologous Groups of proteins	genome_assembly_summary.tsv	figshare	doi:10.6084/m9.figshare.c.4037048	https://doi.org/10.6084/m9.figshare.c.4037048	heterotrophic
AG-315-A03	Cell selection	Genomic sequencing	AG-315-A03_Assay_2	SRX3973198	NCBI Sequence Read Archive	SRP141175	http://identifiers.org/insdc.sra/SRP141175	de novo assembly	AG-315-A03_IMG_2716884688.fna	QBVZ00000000	GenBank	QBVZ00000000	http://identifiers.org/insdc/QBVZ00000000	Genome annotation	AG-315-A03_contigs.fasta	figshare	doi:10.6084/m9.figshare.c.4037048	https://doi.org/10.6084/m9.figshare.c.4037048	Phylogeny	cyanobacteria_phylogeny_rootedtree.nwk; heterotroph_phylogeny_unrootedtree.nwk	figshare	doi:10.6084/m9.figshare.c.4037048	https://doi.org/10.6084/m9.figshare.c.4037048	Cyanobacterial Clusters of Orthologous Groups of proteins	genome_assembly_summary.tsv	figshare	doi:10.6084/m9.figshare.c.4037048	https://doi.org/10.6084/m9.figshare.c.4037048	autotrophic
AG-315-B03	Cell selection	Genomic sequencing	AG-315-B03_Assay_2	SRX3973195	NCBI Sequence Read Archive	SRP141175	http://identifiers.org/insdc.sra/SRP141175	de novo assembly	AG-315-B03_IMG_2716884689.fna	QBWA00000000	GenBank	QBWA00000000	http://identifiers.org/insdc/QBWA00000000	Genome annotation	AG-315-B03_contigs.fasta	figshare	doi:10.6084/m9.figshare.c.4037048	https://doi.org/10.6084/m9.figshare.c.4037048	Phylogeny	cyanobacteria_phylogeny_rootedtree.nwk; heterotroph_phylogeny_unrootedtree.nwk	figshare	doi:10.6084/m9.figshare.c.4037048	https://doi.org/10.6084/m9.figshare.c.4037048	Cyanobacterial Clusters of Orthologous Groups of proteins	genome_assembly_summary.tsv	figshare	doi:10.6084/m9.figshare.c.4037048	https://doi.org/10.6084/m9.figshare.c.4037048	autotrophic
AG-315-C08	Cell selection	Genomic sequencing	AG-315-C08_Assay_2	SRX3973196	NCBI Sequence Read Archive	SRP141175	http://identifiers.org/insdc.sra/SRP141175	de novo assembly	AG-315-C08_IMG_2716884690.fna	QBWB00000000	GenBank	QBWB00000000	http://identifiers.org/insdc/QBWB00000000	Genome annotation	AG-315-C08_contigs.fasta	figshare	doi:10.6084/m9.figshare.c.4037048	https://doi.org/10.6084/m9.figshare.c.4037048	Phylogeny	cyanobacteria_phylogeny_rootedtree.nwk; heterotroph_phylogeny_unrootedtree.nwk	figshare	doi:10.6084/m9.figshare.c.4037048	https://doi.org/10.6084/m9.figshare.c.4037048	Cyanobacterial Clusters of Orthologous Groups of proteins	genome_assembly_summary.tsv	figshare	doi:10.6084/m9.figshare.c.4037048	https://doi.org/10.6084/m9.figshare.c.4037048	autotrophic
AG-315-C22	Cell selection	Genomic sequencing	AG-315-C22_Assay_2	SRX3973193	NCBI Sequence Read Archive	SRP141175	http://identifiers.org/insdc.sra/SRP141175	de novo assembly	AG-315-C22_IMG_2716884691.fna	QBWC00000000	GenBank	QBWC00000000	http://identifiers.org/insdc/QBWC00000000	Genome annotation	AG-315-C22_contigs.fasta	figshare	doi:10.6084/m9.figshare.c.4037048	https://doi.org/10.6084/m9.figshare.c.4037048	Phylogeny	cyanobacteria_phylogeny_rootedtree.nwk; heterotroph_phylogeny_unrootedtree.nwk	figshare	doi:10.6084/m9.figshare.c.4037048	https://doi.org/10.6084/m9.figshare.c.4037048	Cyanobacterial Clusters of Orthologous Groups of proteins	genome_assembly_summary.tsv	figshare	doi:10.6084/m9.figshare.c.4037048	https://doi.org/10.6084/m9.figshare.c.4037048	autotrophic
AG-315-D17	Cell selection	Genomic sequencing	AG-315-D17_Assay_2	SRX3973194	NCBI Sequence Read Archive	SRP141175	http://identifiers.org/insdc.sra/SRP141175	de novo assembly	AG-315-D17_IMG_2716884692.fna	QBWD00000000	GenBank	QBWD00000000	http://identifiers.org/insdc/QBWD00000000	Genome annotation	AG-315-D17_contigs.fasta	figshare	doi:10.6084/m9.figshare.c.4037048	https://doi.org/10.6084/m9.figshare.c.4037048	Phylogeny	cyanobacteria_phylogeny_rootedtree.nwk; heterotroph_phylogeny_unrootedtree.nwk	figshare	doi:10.6084/m9.figshare.c.4037048	https://doi.org/10.6084/m9.figshare.c.4037048	Cyanobacterial Clusters of Orthologous Groups of proteins	genome_assembly_summary.tsv	figshare	doi:10.6084/m9.figshare.c.4037048	https://doi.org/10.6084/m9.figshare.c.4037048	autotrophic
AG-315-E23	Cell selection	Genomic sequencing	AG-315-E23_Assay_2	SRX3973191	NCBI Sequence Read Archive	SRP141175	http://identifiers.org/insdc.sra/SRP141175	de novo assembly	AG-315-E23_IMG_2716884832.fna	MH327291-MH327292	GenBank	MH327291-MH327292	http://identifiers.org/insdc/MH327291	Genome annotation	AG-315-E23_contigs.fasta	figshare	doi:10.6084/m9.figshare.c.4037048	https://doi.org/10.6084/m9.figshare.c.4037048	Phylogeny	cyanobacteria_phylogeny_rootedtree.nwk; heterotroph_phylogeny_unrootedtree.nwk	figshare	doi:10.6084/m9.figshare.c.4037048	https://doi.org/10.6084/m9.figshare.c.4037048	Cyanobacterial Clusters of Orthologous Groups of proteins	genome_assembly_summary.tsv	figshare	doi:10.6084/m9.figshare.c.4037048	https://doi.org/10.6084/m9.figshare.c.4037048
AG-315-I10	Cell selection	Genomic sequencing	AG-315-I10_Assay_2	SRX3973192	NCBI Sequence Read Archive	SRP141175	http://identifiers.org/insdc.sra/SRP141175	de novo assembly	AG-315-I10_IMG_2716884638.fna	QBWE00000000	GenBank	QBWE00000000	http://identifiers.org/insdc/QBWE00000000	Genome annotation	AG-315-I10_contigs.fasta	figshare	doi:10.6084/m9.figshare.c.4037048	https://doi.org/10.6084/m9.figshare.c.4037048	Phylogeny	cyanobacteria_phylogeny_rootedtree.nwk; heterotroph_phylogeny_unrootedtree.nwk	figshare	doi:10.6084/m9.figshare.c.4037048	https://doi.org/10.6084/m9.figshare.c.4037048	Cyanobacterial Clusters of Orthologous Groups of proteins	genome_assembly_summary.tsv	figshare	doi:10.6084/m9.figshare.c.4037048	https://doi.org/10.6084/m9.figshare.c.4037048	autotrophic
AG-315-I14	Cell selection	Genomic sequencing	AG-315-I14_Assay_2	SRX3973200	NCBI Sequence Read Archive	SRP141175	http://identifiers.org/insdc.sra/SRP141175	de novo assembly	AG-315-I14_IMG_2716884639.fna	QBWF00000000	GenBank	QBWF00000000	http://identifiers.org/insdc/QBWF00000000	Genome annotation	AG-315-I14_contigs.fasta	figshare	doi:10.6084/m9.figshare.c.4037048	https://doi.org/10.6084/m9.figshare.c.4037048	Phylogeny	cyanobacteria_phylogeny_rootedtree.nwk; heterotroph_phylogeny_unrootedtree.nwk	figshare	doi:10.6084/m9.figshare.c.4037048	https://doi.org/10.6084/m9.figshare.c.4037048	Cyanobacterial Clusters of Orthologous Groups of proteins	genome_assembly_summary.tsv	figshare	doi:10.6084/m9.figshare.c.4037048	https://doi.org/10.6084/m9.figshare.c.4037048	autotrophic
AG-315-J23	Cell selection	Genomic sequencing	AG-315-J23_Assay_2	SRX3973201	NCBI Sequence Read Archive	SRP141175	http://identifiers.org/insdc.sra/SRP141175	de novo assembly	AG-315-J23_IMG_2716884693.fna	QBWG00000000	GenBank	QBWG00000000	http://identifiers.org/insdc/QBWG00000000	Genome annotation	AG-315-J23_contigs.fasta	figshare	doi:10.6084/m9.figshare.c.4037048	https://doi.org/10.6084/m9.figshare.c.4037048	Phylogeny	cyanobacteria_phylogeny_rootedtree.nwk; heterotroph_phylogeny_unrootedtree.nwk	figshare	doi:10.6084/m9.figshare.c.4037048	https://doi.org/10.6084/m9.figshare.c.4037048	Cyanobacterial Clusters of Orthologous Groups of proteins	genome_assembly_summary.tsv	figshare	doi:10.6084/m9.figshare.c.4037048	https://doi.org/10.6084/m9.figshare.c.4037048	autotrophic
AG-315-K21	Cell selection	Genomic sequencing	AG-315-K21_Assay_2	SRX3972675	NCBI Sequence Read Archive	SRP141175	http://identifiers.org/insdc.sra/SRP141175	de novo assembly	AG-315-K21_IMG_2716884694.fna	QBWH00000000	GenBank	QBWH00000000	http://identifiers.org/insdc/QBWH00000000	Genome annotation	AG-315-K21_contigs.fasta	figshare	doi:10.6084/m9.figshare.c.4037048	https://doi.org/10.6084/m9.figshare.c.4037048	Phylogeny	cyanobacteria_phylogeny_rootedtree.nwk; heterotroph_phylogeny_unrootedtree.nwk	figshare	doi:10.6084/m9.figshare.c.4037048	https://doi.org/10.6084/m9.figshare.c.4037048	Cyanobacterial Clusters of Orthologous Groups of proteins	genome_assembly_summary.tsv	figshare	doi:10.6084/m9.figshare.c.4037048	https://doi.org/10.6084/m9.figshare.c.4037048	autotrophic
AG-315-L02	Cell selection	Genomic sequencing	AG-315-L02_Assay_2	SRX3972996	NCBI Sequence Read Archive	SRP141175	http://identifiers.org/insdc.sra/SRP141175	de novo assembly	AG-315-L02_IMG_2716884695.fna	QBWI00000000	GenBank	QBWI00000000	http://identifiers.org/insdc/QBWI00000000	Genome annotation	AG-315-L02_contigs.fasta	figshare	doi:10.6084/m9.figshare.c.4037048	https://doi.org/10.6084/m9.figshare.c.4037048	Phylogeny	cyanobacteria_phylogeny_rootedtree.nwk; heterotroph_phylogeny_unrootedtree.nwk	figshare	doi:10.6084/m9.figshare.c.4037048	https://doi.org/10.6084/m9.figshare.c.4037048	Cyanobacterial Clusters of Orthologous Groups of proteins	genome_assembly_summary.tsv	figshare	doi:10.6084/m9.figshare.c.4037048	https://doi.org/10.6084/m9.figshare.c.4037048	autotrophic
AG-315-L09	Cell selection	Genomic sequencing	AG-315-L09_Assay_2	SRX3972999	NCBI Sequence Read Archive	SRP141175	http://identifiers.org/insdc.sra/SRP141175	de novo assembly	AG-315-L09_IMG_2716884696.fna	QBWJ00000000	GenBank	QBWJ00000000	http://identifiers.org/insdc/QBWJ00000000	Genome annotation	AG-315-L09_contigs.fasta	figshare	doi:10.6084/m9.figshare.c.4037048	https://doi.org/10.6084/m9.figshare.c.4037048	Phylogeny	cyanobacteria_phylogeny_rootedtree.nwk; heterotroph_phylogeny_unrootedtree.nwk	figshare	doi:10.6084/m9.figshare.c.4037048	https://doi.org/10.6084/m9.figshare.c.4037048	Cyanobacterial Clusters of Orthologous Groups of proteins	genome_assembly_summary.tsv	figshare	doi:10.6084/m9.figshare.c.4037048	https://doi.org/10.6084/m9.figshare.c.4037048	autotrophic
AG-315-M16	Cell selection	Genomic sequencing	AG-315-M16_Assay_2	SRX3972998	NCBI Sequence Read Archive	SRP141175	http://identifiers.org/insdc.sra/SRP141175	de novo assembly	AG-315-M16_IMG_2716884697.fna	QBWK00000000	GenBank	QBWK00000000	http://identifiers.org/insdc/QBWK00000000	Genome annotation	AG-315-M16_contigs.fasta	figshare	doi:10.6084/m9.figshare.c.4037048	https://doi.org/10.6084/m9.figshare.c.4037048	Phylogeny	cyanobacteria_phylogeny_rootedtree.nwk; heterotroph_phylogeny_unrootedtree.nwk	figshare	doi:10.6084/m9.figshare.c.4037048	https://doi.org/10.6084/m9.figshare.c.4037048	Cyanobacterial Clusters of Orthologous Groups of proteins	genome_assembly_summary.tsv	figshare	doi:10.6084/m9.figshare.c.4037048	https://doi.org/10.6084/m9.figshare.c.4037048	autotrophic
AG-315-N05	Cell selection	Genomic sequencing	AG-315-N05_Assay_2	SRX3972993	NCBI Sequence Read Archive	SRP141175	http://identifiers.org/insdc.sra/SRP141175	de novo assembly	AG-315-N05_IMG_2716884556.fna	MH327476-MH327483	GenBank	MH327476-MH327483	http://identifiers.org/insdc/MH327476	Genome annotation	AG-315-N05_contigs.fasta	figshare	doi:10.6084/m9.figshare.c.4037048	https://doi.org/10.6084/m9.figshare.c.4037048	Phylogeny	cyanobacteria_phylogeny_rootedtree.nwk; heterotroph_phylogeny_unrootedtree.nwk	figshare	doi:10.6084/m9.figshare.c.4037048	https://doi.org/10.6084/m9.figshare.c.4037048	Cyanobacterial Clusters of Orthologous Groups of proteins	genome_assembly_summary.tsv	figshare	doi:10.6084/m9.figshare.c.4037048	https://doi.org/10.6084/m9.figshare.c.4037048
AG-315-N18	Cell selection	Genomic sequencing	AG-315-N18_Assay_2	SRX3972992	NCBI Sequence Read Archive	SRP141175	http://identifiers.org/insdc.sra/SRP141175	de novo assembly	AG-315-N18_IMG_2716884640.fna	QBWL00000000	GenBank	QBWL00000000	http://identifiers.org/insdc/QBWL00000000	Genome annotation	AG-315-N18_contigs.fasta	figshare	doi:10.6084/m9.figshare.c.4037048	https://doi.org/10.6084/m9.figshare.c.4037048	Phylogeny	cyanobacteria_phylogeny_rootedtree.nwk; heterotroph_phylogeny_unrootedtree.nwk	figshare	doi:10.6084/m9.figshare.c.4037048	https://doi.org/10.6084/m9.figshare.c.4037048	Cyanobacterial Clusters of Orthologous Groups of proteins	genome_assembly_summary.tsv	figshare	doi:10.6084/m9.figshare.c.4037048	https://doi.org/10.6084/m9.figshare.c.4037048	autotrophic
AG-315-O03	Cell selection	Genomic sequencing	AG-315-O03_Assay_2	SRX3972995	NCBI Sequence Read Archive	SRP141175	http://identifiers.org/insdc.sra/SRP141175	de novo assembly	AG-315-O03_IMG_2716884641.fna	QBWM00000000	GenBank	QBWM00000000	http://identifiers.org/insdc/QBWM00000000	Genome annotation	AG-315-O03_contigs.fasta	figshare	doi:10.6084/m9.figshare.c.4037048	https://doi.org/10.6084/m9.figshare.c.4037048	Phylogeny	cyanobacteria_phylogeny_rootedtree.nwk; heterotroph_phylogeny_unrootedtree.nwk	figshare	doi:10.6084/m9.figshare.c.4037048	https://doi.org/10.6084/m9.figshare.c.4037048	Cyanobacterial Clusters of Orthologous Groups of proteins	genome_assembly_summary.tsv	figshare	doi:10.6084/m9.figshare.c.4037048	https://doi.org/10.6084/m9.figshare.c.4037048	autotrophic
AG-316-A05	Cell selection	Genomic sequencing	AG-316-A05_Assay_2	SRX3972994	NCBI Sequence Read Archive	SRP141175	http://identifiers.org/insdc.sra/SRP141175	de novo assembly	AG-316-A05_IMG_2716884642.fna	QBWN00000000	GenBank	QBWN00000000	http://identifiers.org/insdc/QBWN00000000	Genome annotation	AG-316-A05_contigs.fasta	figshare	doi:10.6084/m9.figshare.c.4037048	https://doi.org/10.6084/m9.figshare.c.4037048	Phylogeny	cyanobacteria_phylogeny_rootedtree.nwk; heterotroph_phylogeny_unrootedtree.nwk	figshare	doi:10.6084/m9.figshare.c.4037048	https://doi.org/10.6084/m9.figshare.c.4037048	Cyanobacterial Clusters of Orthologous Groups of proteins	genome_assembly_summary.tsv	figshare	doi:10.6084/m9.figshare.c.4037048	https://doi.org/10.6084/m9.figshare.c.4037048	autotrophic
AG-316-A11	Cell selection	Genomic sequencing	AG-316-A11_Assay_2	SRX3973002	NCBI Sequence Read Archive	SRP141175	http://identifiers.org/insdc.sra/SRP141175	de novo assembly	AG-316-A11_IMG_2716884833.fna	MH327293-MH327297	GenBank	MH327293-MH327297	http://identifiers.org/insdc/MH327293	Genome annotation	AG-316-A11_contigs.fasta	figshare	doi:10.6084/m9.figshare.c.4037048	https://doi.org/10.6084/m9.figshare.c.4037048	Phylogeny	cyanobacteria_phylogeny_rootedtree.nwk; heterotroph_phylogeny_unrootedtree.nwk	figshare	doi:10.6084/m9.figshare.c.4037048	https://doi.org/10.6084/m9.figshare.c.4037048	Cyanobacterial Clusters of Orthologous Groups of proteins	genome_assembly_summary.tsv	figshare	doi:10.6084/m9.figshare.c.4037048	https://doi.org/10.6084/m9.figshare.c.4037048
AG-316-A15	Cell selection	Genomic sequencing	AG-316-A15_Assay_2	SRX3973001	NCBI Sequence Read Archive	SRP141175	http://identifiers.org/insdc.sra/SRP141175	de novo assembly	AG-316-A15_IMG_2716884328.fna	MH327298-MH327301	GenBank	MH327298-MH327301	http://identifiers.org/insdc/MH327298	Genome annotation	AG-316-A15_contigs.fasta	figshare	doi:10.6084/m9.figshare.c.4037048	https://doi.org/10.6084/m9.figshare.c.4037048	Phylogeny	cyanobacteria_phylogeny_rootedtree.nwk; heterotroph_phylogeny_unrootedtree.nwk	figshare	doi:10.6084/m9.figshare.c.4037048	https://doi.org/10.6084/m9.figshare.c.4037048	Cyanobacterial Clusters of Orthologous Groups of proteins	genome_assembly_summary.tsv	figshare	doi:10.6084/m9.figshare.c.4037048	https://doi.org/10.6084/m9.figshare.c.4037048
AG-316-A20	Cell selection	Genomic sequencing	AG-316-A20_Assay_2	SRX3972930	NCBI Sequence Read Archive	SRP141175	http://identifiers.org/insdc.sra/SRP141175	de novo assembly	AG-316-A20_IMG_2716884834.fna	QBWO00000000	GenBank	QBWO00000000	http://identifiers.org/insdc/QBWO00000000	Genome annotation	AG-316-A20_contigs.fasta	figshare	doi:10.6084/m9.figshare.c.4037048	https://doi.org/10.6084/m9.figshare.c.4037048	Phylogeny	cyanobacteria_phylogeny_rootedtree.nwk; heterotroph_phylogeny_unrootedtree.nwk	figshare	doi:10.6084/m9.figshare.c.4037048	https://doi.org/10.6084/m9.figshare.c.4037048	Cyanobacterial Clusters of Orthologous Groups of proteins	genome_assembly_summary.tsv	figshare	doi:10.6084/m9.figshare.c.4037048	https://doi.org/10.6084/m9.figshare.c.4037048
AG-316-B04	Cell selection	Genomic sequencing	AG-316-B04_Assay_2	SRX3972931	NCBI Sequence Read Archive	SRP141175	http://identifiers.org/insdc.sra/SRP141175	de novo assembly	AG-316-B04_IMG_2716884835.fna	QBWP00000000	GenBank	QBWP00000000	http://identifiers.org/insdc/QBWP00000000	Genome annotation	AG-316-B04_contigs.fasta	figshare	doi:10.6084/m9.figshare.c.4037048	https://doi.org/10.6084/m9.figshare.c.4037048	Phylogeny	cyanobacteria_phylogeny_rootedtree.nwk; heterotroph_phylogeny_unrootedtree.nwk	figshare	doi:10.6084/m9.figshare.c.4037048	https://doi.org/10.6084/m9.figshare.c.4037048	Cyanobacterial Clusters of Orthologous Groups of proteins	genome_assembly_summary.tsv	figshare	doi:10.6084/m9.figshare.c.4037048	https://doi.org/10.6084/m9.figshare.c.4037048
AG-316-D23	Cell selection	Genomic sequencing	AG-316-D23_Assay_2	SRX3972932	NCBI Sequence Read Archive	SRP141175	http://identifiers.org/insdc.sra/SRP141175	de novo assembly	AG-316-D23_IMG_2716884569.fna	QBWQ00000000	GenBank	QBWQ00000000	http://identifiers.org/insdc/QBWQ00000000	Genome annotation	AG-316-D23_contigs.fasta	figshare	doi:10.6084/m9.figshare.c.4037048	https://doi.org/10.6084/m9.figshare.c.4037048	Phylogeny	cyanobacteria_phylogeny_rootedtree.nwk; heterotroph_phylogeny_unrootedtree.nwk	figshare	doi:10.6084/m9.figshare.c.4037048	https://doi.org/10.6084/m9.figshare.c.4037048	Cyanobacterial Clusters of Orthologous Groups of proteins	genome_assembly_summary.tsv	figshare	doi:10.6084/m9.figshare.c.4037048	https://doi.org/10.6084/m9.figshare.c.4037048
AG-316-G21	Cell selection	Genomic sequencing	AG-316-G21_Assay_2	SRX3972933	NCBI Sequence Read Archive	SRP141175	http://identifiers.org/insdc.sra/SRP141175	de novo assembly	AG-316-G21_IMG_2716884643.fna	QBWR00000000	GenBank	QBWR00000000	http://identifiers.org/insdc/QBWR00000000	Genome annotation	AG-316-G21_contigs.fasta	figshare	doi:10.6084/m9.figshare.c.4037048	https://doi.org/10.6084/m9.figshare.c.4037048	Phylogeny	cyanobacteria_phylogeny_rootedtree.nwk; heterotroph_phylogeny_unrootedtree.nwk	figshare	doi:10.6084/m9.figshare.c.4037048	https://doi.org/10.6084/m9.figshare.c.4037048	Cyanobacterial Clusters of Orthologous Groups of proteins	genome_assembly_summary.tsv	figshare	doi:10.6084/m9.figshare.c.4037048	https://doi.org/10.6084/m9.figshare.c.4037048	autotrophic
AG-316-J07	Cell selection	Genomic sequencing	AG-316-J07_Assay_2	SRX3972934	NCBI Sequence Read Archive	SRP141175	http://identifiers.org/insdc.sra/SRP141175	de novo assembly	AG-316-J07_IMG_2716884570.fna	QBWS00000000	GenBank	QBWS00000000	http://identifiers.org/insdc/QBWS00000000	Genome annotation	AG-316-J07_contigs.fasta	figshare	doi:10.6084/m9.figshare.c.4037048	https://doi.org/10.6084/m9.figshare.c.4037048	Phylogeny	cyanobacteria_phylogeny_rootedtree.nwk; heterotroph_phylogeny_unrootedtree.nwk	figshare	doi:10.6084/m9.figshare.c.4037048	https://doi.org/10.6084/m9.figshare.c.4037048	Cyanobacterial Clusters of Orthologous Groups of proteins	genome_assembly_summary.tsv	figshare	doi:10.6084/m9.figshare.c.4037048	https://doi.org/10.6084/m9.figshare.c.4037048
AG-316-J08	Cell selection	Genomic sequencing	AG-316-J08_Assay_2	SRX3972935	NCBI Sequence Read Archive	SRP141175	http://identifiers.org/insdc.sra/SRP141175	de novo assembly	AG-316-J08_IMG_2716884571.fna	MH327302-MH327304	GenBank	MH327302-MH327304	http://identifiers.org/insdc/MH327302	Genome annotation	AG-316-J08_contigs.fasta	figshare	doi:10.6084/m9.figshare.c.4037048	https://doi.org/10.6084/m9.figshare.c.4037048	Phylogeny	cyanobacteria_phylogeny_rootedtree.nwk; heterotroph_phylogeny_unrootedtree.nwk	figshare	doi:10.6084/m9.figshare.c.4037048	https://doi.org/10.6084/m9.figshare.c.4037048	Cyanobacterial Clusters of Orthologous Groups of proteins	genome_assembly_summary.tsv	figshare	doi:10.6084/m9.figshare.c.4037048	https://doi.org/10.6084/m9.figshare.c.4037048
AG-316-K06	Cell selection	Genomic sequencing	AG-316-K06_Assay_2	SRX3972936	NCBI Sequence Read Archive	SRP141175	http://identifiers.org/insdc.sra/SRP141175	de novo assembly	AG-316-K06_IMG_2716884572.fna	MH327305-MH327313	GenBank	MH327305-MH327313	http://identifiers.org/insdc/MH327305	Genome annotation	AG-316-K06_contigs.fasta	figshare	doi:10.6084/m9.figshare.c.4037048	https://doi.org/10.6084/m9.figshare.c.4037048	Phylogeny	cyanobacteria_phylogeny_rootedtree.nwk; heterotroph_phylogeny_unrootedtree.nwk	figshare	doi:10.6084/m9.figshare.c.4037048	https://doi.org/10.6084/m9.figshare.c.4037048	Cyanobacterial Clusters of Orthologous Groups of proteins	genome_assembly_summary.tsv	figshare	doi:10.6084/m9.figshare.c.4037048	https://doi.org/10.6084/m9.figshare.c.4037048
AG-316-L16	Cell selection	Genomic sequencing	AG-316-L16_Assay_2	SRX3972937	NCBI Sequence Read Archive	SRP141175	http://identifiers.org/insdc.sra/SRP141175	de novo assembly	AG-316-L16_IMG_2716884698.fna	QBWT00000000	GenBank	QBWT00000000	http://identifiers.org/insdc/QBWT00000000	Genome annotation	AG-316-L16_contigs.fasta	figshare	doi:10.6084/m9.figshare.c.4037048	https://doi.org/10.6084/m9.figshare.c.4037048	Phylogeny	cyanobacteria_phylogeny_rootedtree.nwk; heterotroph_phylogeny_unrootedtree.nwk	figshare	doi:10.6084/m9.figshare.c.4037048	https://doi.org/10.6084/m9.figshare.c.4037048	Cyanobacterial Clusters of Orthologous Groups of proteins	genome_assembly_summary.tsv	figshare	doi:10.6084/m9.figshare.c.4037048	https://doi.org/10.6084/m9.figshare.c.4037048	autotrophic
AG-316-L21	Cell selection	Genomic sequencing	AG-316-L21_Assay_2	SRX3972938	NCBI Sequence Read Archive	SRP141175	http://identifiers.org/insdc.sra/SRP141175	de novo assembly	AG-316-L21_IMG_2716884699.fna	QBWU00000000	GenBank	QBWU00000000	http://identifiers.org/insdc/QBWU00000000	Genome annotation	AG-316-L21_contigs.fasta	figshare	doi:10.6084/m9.figshare.c.4037048	https://doi.org/10.6084/m9.figshare.c.4037048	Phylogeny	cyanobacteria_phylogeny_rootedtree.nwk; heterotroph_phylogeny_unrootedtree.nwk	figshare	doi:10.6084/m9.figshare.c.4037048	https://doi.org/10.6084/m9.figshare.c.4037048	Cyanobacterial Clusters of Orthologous Groups of proteins	genome_assembly_summary.tsv	figshare	doi:10.6084/m9.figshare.c.4037048	https://doi.org/10.6084/m9.figshare.c.4037048	autotrophic
AG-316-M09	Cell selection	Genomic sequencing	AG-316-M09_Assay_2	SRX3972939	NCBI Sequence Read Archive	SRP141175	http://identifiers.org/insdc.sra/SRP141175	de novo assembly	AG-316-M09_IMG_2716884573.fna	QBWV00000000	GenBank	QBWV00000000	http://identifiers.org/insdc/QBWV00000000	Genome annotation	AG-316-M09_contigs.fasta	figshare	doi:10.6084/m9.figshare.c.4037048	https://doi.org/10.6084/m9.figshare.c.4037048	Phylogeny	cyanobacteria_phylogeny_rootedtree.nwk; heterotroph_phylogeny_unrootedtree.nwk	figshare	doi:10.6084/m9.figshare.c.4037048	https://doi.org/10.6084/m9.figshare.c.4037048	Cyanobacterial Clusters of Orthologous Groups of proteins	genome_assembly_summary.tsv	figshare	doi:10.6084/m9.figshare.c.4037048	https://doi.org/10.6084/m9.figshare.c.4037048
AG-316-N21	Cell selection	Genomic sequencing	AG-316-N21_Assay_2	SRX3972740	NCBI Sequence Read Archive	SRP141175	http://identifiers.org/insdc.sra/SRP141175	de novo assembly	AG-316-N21_IMG_2716884644.fna	QBWW00000000	GenBank	QBWW00000000	http://identifiers.org/insdc/QBWW00000000	Genome annotation	AG-316-N21_contigs.fasta	figshare	doi:10.6084/m9.figshare.c.4037048	https://doi.org/10.6084/m9.figshare.c.4037048	Phylogeny	cyanobacteria_phylogeny_rootedtree.nwk; heterotroph_phylogeny_unrootedtree.nwk	figshare	doi:10.6084/m9.figshare.c.4037048	https://doi.org/10.6084/m9.figshare.c.4037048	Cyanobacterial Clusters of Orthologous Groups of proteins	genome_assembly_summary.tsv	figshare	doi:10.6084/m9.figshare.c.4037048	https://doi.org/10.6084/m9.figshare.c.4037048	autotrophic
AG-316-N23	Cell selection	Genomic sequencing	AG-316-N23_Assay_2	SRX3972739	NCBI Sequence Read Archive	SRP141175	http://identifiers.org/insdc.sra/SRP141175	de novo assembly	AG-316-N23_IMG_2716884700.fna	QBWX00000000	GenBank	QBWX00000000	http://identifiers.org/insdc/QBWX00000000	Genome annotation	AG-316-N23_contigs.fasta	figshare	doi:10.6084/m9.figshare.c.4037048	https://doi.org/10.6084/m9.figshare.c.4037048	Phylogeny	cyanobacteria_phylogeny_rootedtree.nwk; heterotroph_phylogeny_unrootedtree.nwk	figshare	doi:10.6084/m9.figshare.c.4037048	https://doi.org/10.6084/m9.figshare.c.4037048	Cyanobacterial Clusters of Orthologous Groups of proteins	genome_assembly_summary.tsv	figshare	doi:10.6084/m9.figshare.c.4037048	https://doi.org/10.6084/m9.figshare.c.4037048	autotrophic
AG-316-O18	Cell selection	Genomic sequencing	AG-316-O18_Assay_2	SRX3972738	NCBI Sequence Read Archive	SRP141175	http://identifiers.org/insdc.sra/SRP141175	de novo assembly	AG-316-O18_IMG_2716884574.fna	MH327314-MH327320	GenBank	MH327314-MH327320	http://identifiers.org/insdc/MH327314	Genome annotation	AG-316-O18_contigs.fasta	figshare	doi:10.6084/m9.figshare.c.4037048	https://doi.org/10.6084/m9.figshare.c.4037048	Phylogeny	cyanobacteria_phylogeny_rootedtree.nwk; heterotroph_phylogeny_unrootedtree.nwk	figshare	doi:10.6084/m9.figshare.c.4037048	https://doi.org/10.6084/m9.figshare.c.4037048	Cyanobacterial Clusters of Orthologous Groups of proteins	genome_assembly_summary.tsv	figshare	doi:10.6084/m9.figshare.c.4037048	https://doi.org/10.6084/m9.figshare.c.4037048
AG-316-P04	Cell selection	Genomic sequencing	AG-316-P04_Assay_2	SRX3972737	NCBI Sequence Read Archive	SRP141175	http://identifiers.org/insdc.sra/SRP141175	de novo assembly	AG-316-P04_IMG_2716884575.fna	QBWY00000000	GenBank	QBWY00000000	http://identifiers.org/insdc/QBWY00000000	Genome annotation	AG-316-P04_contigs.fasta	figshare	doi:10.6084/m9.figshare.c.4037048	https://doi.org/10.6084/m9.figshare.c.4037048	Phylogeny	cyanobacteria_phylogeny_rootedtree.nwk; heterotroph_phylogeny_unrootedtree.nwk	figshare	doi:10.6084/m9.figshare.c.4037048	https://doi.org/10.6084/m9.figshare.c.4037048	Cyanobacterial Clusters of Orthologous Groups of proteins	genome_assembly_summary.tsv	figshare	doi:10.6084/m9.figshare.c.4037048	https://doi.org/10.6084/m9.figshare.c.4037048
AG-316-P23	Cell selection	Genomic sequencing	AG-316-P23_Assay_2	SRX3972716	NCBI Sequence Read Archive	SRP141175	http://identifiers.org/insdc.sra/SRP141175	de novo assembly	AG-316-P23_IMG_2716884701.fna	QBWZ00000000	GenBank	QBWZ00000000	http://identifiers.org/insdc/QBWZ00000000	Genome annotation	AG-316-P23_contigs.fasta	figshare	doi:10.6084/m9.figshare.c.4037048	https://doi.org/10.6084/m9.figshare.c.4037048	Phylogeny	cyanobacteria_phylogeny_rootedtree.nwk; heterotroph_phylogeny_unrootedtree.nwk	figshare	doi:10.6084/m9.figshare.c.4037048	https://doi.org/10.6084/m9.figshare.c.4037048	Cyanobacterial Clusters of Orthologous Groups of proteins	genome_assembly_summary.tsv	figshare	doi:10.6084/m9.figshare.c.4037048	https://doi.org/10.6084/m9.figshare.c.4037048	autotrophic
AG-319-F18	Cell selection	Genomic sequencing	AG-319-F18_Assay_2	SRX3972735	NCBI Sequence Read Archive	SRP141175	http://identifiers.org/insdc.sra/SRP141175	de novo assembly	AG-319-F18_IMG_2716884824.fna	QBXA00000000	GenBank	QBXA00000000	http://identifiers.org/insdc/QBXA00000000	Genome annotation	AG-319-F18_contigs.fasta	figshare	doi:10.6084/m9.figshare.c.4037048	https://doi.org/10.6084/m9.figshare.c.4037048	Phylogeny	cyanobacteria_phylogeny_rootedtree.nwk; heterotroph_phylogeny_unrootedtree.nwk	figshare	doi:10.6084/m9.figshare.c.4037048	https://doi.org/10.6084/m9.figshare.c.4037048	Cyanobacterial Clusters of Orthologous Groups of proteins	genome_assembly_summary.tsv	figshare	doi:10.6084/m9.figshare.c.4037048	https://doi.org/10.6084/m9.figshare.c.4037048	heterotrophic
AG-319-I22	Cell selection	Genomic sequencing	AG-319-I22_Assay_2	SRX3972734	NCBI Sequence Read Archive	SRP141175	http://identifiers.org/insdc.sra/SRP141175	de novo assembly	AG-319-I22_IMG_2716884321.fna	QBXB00000000	GenBank	QBXB00000000	http://identifiers.org/insdc/QBXB00000000	Genome annotation	AG-319-I22_contigs.fasta	figshare	doi:10.6084/m9.figshare.c.4037048	https://doi.org/10.6084/m9.figshare.c.4037048	Phylogeny	cyanobacteria_phylogeny_rootedtree.nwk; heterotroph_phylogeny_unrootedtree.nwk	figshare	doi:10.6084/m9.figshare.c.4037048	https://doi.org/10.6084/m9.figshare.c.4037048	Cyanobacterial Clusters of Orthologous Groups of proteins	genome_assembly_summary.tsv	figshare	doi:10.6084/m9.figshare.c.4037048	https://doi.org/10.6084/m9.figshare.c.4037048	heterotrophic
AG-319-J22	Cell selection	Genomic sequencing	AG-319-J22_Assay_2	SRX3972733	NCBI Sequence Read Archive	SRP141175	http://identifiers.org/insdc.sra/SRP141175	de novo assembly	AG-319-J22_IMG_2716884322.fna	QBXC00000000	GenBank	QBXC00000000	http://identifiers.org/insdc/QBXC00000000	Genome annotation	AG-319-J22_contigs.fasta	figshare	doi:10.6084/m9.figshare.c.4037048	https://doi.org/10.6084/m9.figshare.c.4037048	Phylogeny	cyanobacteria_phylogeny_rootedtree.nwk; heterotroph_phylogeny_unrootedtree.nwk	figshare	doi:10.6084/m9.figshare.c.4037048	https://doi.org/10.6084/m9.figshare.c.4037048	Cyanobacterial Clusters of Orthologous Groups of proteins	genome_assembly_summary.tsv	figshare	doi:10.6084/m9.figshare.c.4037048	https://doi.org/10.6084/m9.figshare.c.4037048	heterotrophic
AG-321-A11	Cell selection	Genomic sequencing	AG-321-A11_Assay_2	SRX3972769	NCBI Sequence Read Archive	SRP141175	http://identifiers.org/insdc.sra/SRP141175	de novo assembly	AG-321-A11_IMG_2716884576.fna	MH327321-MH327325	GenBank	MH327321-MH327325	http://identifiers.org/insdc/MH327321	Genome annotation	AG-321-A11_contigs.fasta	figshare	doi:10.6084/m9.figshare.c.4037048	https://doi.org/10.6084/m9.figshare.c.4037048	Phylogeny	cyanobacteria_phylogeny_rootedtree.nwk; heterotroph_phylogeny_unrootedtree.nwk	figshare	doi:10.6084/m9.figshare.c.4037048	https://doi.org/10.6084/m9.figshare.c.4037048	Cyanobacterial Clusters of Orthologous Groups of proteins	genome_assembly_summary.tsv	figshare	doi:10.6084/m9.figshare.c.4037048	https://doi.org/10.6084/m9.figshare.c.4037048
AG-321-A13	Cell selection	Genomic sequencing	AG-321-A13_Assay_2	SRX3972742	NCBI Sequence Read Archive	SRP141175	http://identifiers.org/insdc.sra/SRP141175	de novo assembly	AG-321-A13_IMG_2716884514.fna	QBXD00000000	GenBank	QBXD00000000	http://identifiers.org/insdc/QBXD00000000	Genome annotation	AG-321-A13_contigs.fasta	figshare	doi:10.6084/m9.figshare.c.4037048	https://doi.org/10.6084/m9.figshare.c.4037048	Phylogeny	cyanobacteria_phylogeny_rootedtree.nwk; heterotroph_phylogeny_unrootedtree.nwk	figshare	doi:10.6084/m9.figshare.c.4037048	https://doi.org/10.6084/m9.figshare.c.4037048	Cyanobacterial Clusters of Orthologous Groups of proteins	genome_assembly_summary.tsv	figshare	doi:10.6084/m9.figshare.c.4037048	https://doi.org/10.6084/m9.figshare.c.4037048	heterotrophic
AG-321-B08	Cell selection	Genomic sequencing	AG-321-B08_Assay_2	SRX3973279	NCBI Sequence Read Archive	SRP141175	http://identifiers.org/insdc.sra/SRP141175	de novo assembly	AG-321-B08_IMG_2716884702.fna	QBXE00000000	GenBank	QBXE00000000	http://identifiers.org/insdc/QBXE00000000	Genome annotation	AG-321-B08_contigs.fasta	figshare	doi:10.6084/m9.figshare.c.4037048	https://doi.org/10.6084/m9.figshare.c.4037048	Phylogeny	cyanobacteria_phylogeny_rootedtree.nwk; heterotroph_phylogeny_unrootedtree.nwk	figshare	doi:10.6084/m9.figshare.c.4037048	https://doi.org/10.6084/m9.figshare.c.4037048	Cyanobacterial Clusters of Orthologous Groups of proteins	genome_assembly_summary.tsv	figshare	doi:10.6084/m9.figshare.c.4037048	https://doi.org/10.6084/m9.figshare.c.4037048	autotrophic
AG-321-B15	Cell selection	Genomic sequencing	AG-321-B15_Assay_2	SRX3973280	NCBI Sequence Read Archive	SRP141175	http://identifiers.org/insdc.sra/SRP141175	de novo assembly	AG-321-B15_IMG_2716884703.fna	QBXF00000000	GenBank	QBXF00000000	http://identifiers.org/insdc/QBXF00000000	Genome annotation	AG-321-B15_contigs.fasta	figshare	doi:10.6084/m9.figshare.c.4037048	https://doi.org/10.6084/m9.figshare.c.4037048	Phylogeny	cyanobacteria_phylogeny_rootedtree.nwk; heterotroph_phylogeny_unrootedtree.nwk	figshare	doi:10.6084/m9.figshare.c.4037048	https://doi.org/10.6084/m9.figshare.c.4037048	Cyanobacterial Clusters of Orthologous Groups of proteins	genome_assembly_summary.tsv	figshare	doi:10.6084/m9.figshare.c.4037048	https://doi.org/10.6084/m9.figshare.c.4037048	autotrophic
AG-321-D23	Cell selection	Genomic sequencing	AG-321-D23_Assay_2	SRX3973277	NCBI Sequence Read Archive	SRP141175	http://identifiers.org/insdc.sra/SRP141175	de novo assembly	AG-321-D23_IMG_2716884704.fna	QBXG00000000	GenBank	QBXG00000000	http://identifiers.org/insdc/QBXG00000000	Genome annotation	AG-321-D23_contigs.fasta	figshare	doi:10.6084/m9.figshare.c.4037048	https://doi.org/10.6084/m9.figshare.c.4037048	Phylogeny	cyanobacteria_phylogeny_rootedtree.nwk; heterotroph_phylogeny_unrootedtree.nwk	figshare	doi:10.6084/m9.figshare.c.4037048	https://doi.org/10.6084/m9.figshare.c.4037048	Cyanobacterial Clusters of Orthologous Groups of proteins	genome_assembly_summary.tsv	figshare	doi:10.6084/m9.figshare.c.4037048	https://doi.org/10.6084/m9.figshare.c.4037048	autotrophic
AG-321-E21	Cell selection	Genomic sequencing	AG-321-E21_Assay_2	SRX3973278	NCBI Sequence Read Archive	SRP141175	http://identifiers.org/insdc.sra/SRP141175	de novo assembly	AG-321-E21_IMG_2716884705.fna	QBXH00000000	GenBank	QBXH00000000	http://identifiers.org/insdc/QBXH00000000	Genome annotation	AG-321-E21_contigs.fasta	figshare	doi:10.6084/m9.figshare.c.4037048	https://doi.org/10.6084/m9.figshare.c.4037048	Phylogeny	cyanobacteria_phylogeny_rootedtree.nwk; heterotroph_phylogeny_unrootedtree.nwk	figshare	doi:10.6084/m9.figshare.c.4037048	https://doi.org/10.6084/m9.figshare.c.4037048	Cyanobacterial Clusters of Orthologous Groups of proteins	genome_assembly_summary.tsv	figshare	doi:10.6084/m9.figshare.c.4037048	https://doi.org/10.6084/m9.figshare.c.4037048	autotrophic
AG-321-F02	Cell selection	Genomic sequencing	AG-321-F02_Assay_2	SRX3973283	NCBI Sequence Read Archive	SRP141175	http://identifiers.org/insdc.sra/SRP141175	de novo assembly	AG-321-F02_IMG_2716884706.fna	QBXI00000000	GenBank	QBXI00000000	http://identifiers.org/insdc/QBXI00000000	Genome annotation	AG-321-F02_contigs.fasta	figshare	doi:10.6084/m9.figshare.c.4037048	https://doi.org/10.6084/m9.figshare.c.4037048	Phylogeny	cyanobacteria_phylogeny_rootedtree.nwk; heterotroph_phylogeny_unrootedtree.nwk	figshare	doi:10.6084/m9.figshare.c.4037048	https://doi.org/10.6084/m9.figshare.c.4037048	Cyanobacterial Clusters of Orthologous Groups of proteins	genome_assembly_summary.tsv	figshare	doi:10.6084/m9.figshare.c.4037048	https://doi.org/10.6084/m9.figshare.c.4037048	autotrophic
AG-321-G20	Cell selection	Genomic sequencing	AG-321-G20_Assay_2	SRX3973284	NCBI Sequence Read Archive	SRP141175	http://identifiers.org/insdc.sra/SRP141175	de novo assembly	AG-321-G20_IMG_2716884707.fna	QBXJ00000000	GenBank	QBXJ00000000	http://identifiers.org/insdc/QBXJ00000000	Genome annotation	AG-321-G20_contigs.fasta	figshare	doi:10.6084/m9.figshare.c.4037048	https://doi.org/10.6084/m9.figshare.c.4037048	Phylogeny	cyanobacteria_phylogeny_rootedtree.nwk; heterotroph_phylogeny_unrootedtree.nwk	figshare	doi:10.6084/m9.figshare.c.4037048	https://doi.org/10.6084/m9.figshare.c.4037048	Cyanobacterial Clusters of Orthologous Groups of proteins	genome_assembly_summary.tsv	figshare	doi:10.6084/m9.figshare.c.4037048	https://doi.org/10.6084/m9.figshare.c.4037048	autotrophic
AG-321-G21	Cell selection	Genomic sequencing	AG-321-G21_Assay_2	SRX3973281	NCBI Sequence Read Archive	SRP141175	http://identifiers.org/insdc.sra/SRP141175	de novo assembly	AG-321-G21_IMG_2716884708.fna	QBXK00000000	GenBank	QBXK00000000	http://identifiers.org/insdc/QBXK00000000	Genome annotation	AG-321-G21_contigs.fasta	figshare	doi:10.6084/m9.figshare.c.4037048	https://doi.org/10.6084/m9.figshare.c.4037048	Phylogeny	cyanobacteria_phylogeny_rootedtree.nwk; heterotroph_phylogeny_unrootedtree.nwk	figshare	doi:10.6084/m9.figshare.c.4037048	https://doi.org/10.6084/m9.figshare.c.4037048	Cyanobacterial Clusters of Orthologous Groups of proteins	genome_assembly_summary.tsv	figshare	doi:10.6084/m9.figshare.c.4037048	https://doi.org/10.6084/m9.figshare.c.4037048	autotrophic
AG-321-I09	Cell selection	Genomic sequencing	AG-321-I09_Assay_2	SRX3973004	NCBI Sequence Read Archive	SRP141175	http://identifiers.org/insdc.sra/SRP141175	de novo assembly	AG-321-I09_IMG_2716884645.fna	QBXL00000000	GenBank	QBXL00000000	http://identifiers.org/insdc/QBXL00000000	Genome annotation	AG-321-I09_contigs.fasta	figshare	doi:10.6084/m9.figshare.c.4037048	https://doi.org/10.6084/m9.figshare.c.4037048	Phylogeny	cyanobacteria_phylogeny_rootedtree.nwk; heterotroph_phylogeny_unrootedtree.nwk	figshare	doi:10.6084/m9.figshare.c.4037048	https://doi.org/10.6084/m9.figshare.c.4037048	Cyanobacterial Clusters of Orthologous Groups of proteins	genome_assembly_summary.tsv	figshare	doi:10.6084/m9.figshare.c.4037048	https://doi.org/10.6084/m9.figshare.c.4037048	autotrophic
AG-321-K06	Cell selection	Genomic sequencing	AG-321-K06_Assay_2	SRX3973275	NCBI Sequence Read Archive	SRP141175	http://identifiers.org/insdc.sra/SRP141175	de novo assembly	AG-321-K06_IMG_2716884646.fna	QBXM00000000	GenBank	QBXM00000000	http://identifiers.org/insdc/QBXM00000000	Genome annotation	AG-321-K06_contigs.fasta	figshare	doi:10.6084/m9.figshare.c.4037048	https://doi.org/10.6084/m9.figshare.c.4037048	Phylogeny	cyanobacteria_phylogeny_rootedtree.nwk; heterotroph_phylogeny_unrootedtree.nwk	figshare	doi:10.6084/m9.figshare.c.4037048	https://doi.org/10.6084/m9.figshare.c.4037048	Cyanobacterial Clusters of Orthologous Groups of proteins	genome_assembly_summary.tsv	figshare	doi:10.6084/m9.figshare.c.4037048	https://doi.org/10.6084/m9.figshare.c.4037048	autotrophic
AG-321-K11	Cell selection	Genomic sequencing	AG-321-K11_Assay_2	SRX3973083	NCBI Sequence Read Archive	SRP141175	http://identifiers.org/insdc.sra/SRP141175	de novo assembly	AG-321-K11_IMG_2716884709.fna	QBXN00000000	GenBank	QBXN00000000	http://identifiers.org/insdc/QBXN00000000	Genome annotation	AG-321-K11_contigs.fasta	figshare	doi:10.6084/m9.figshare.c.4037048	https://doi.org/10.6084/m9.figshare.c.4037048	Phylogeny	cyanobacteria_phylogeny_rootedtree.nwk; heterotroph_phylogeny_unrootedtree.nwk	figshare	doi:10.6084/m9.figshare.c.4037048	https://doi.org/10.6084/m9.figshare.c.4037048	Cyanobacterial Clusters of Orthologous Groups of proteins	genome_assembly_summary.tsv	figshare	doi:10.6084/m9.figshare.c.4037048	https://doi.org/10.6084/m9.figshare.c.4037048	autotrophic
AG-321-K23	Cell selection	Genomic sequencing	AG-321-K23_Assay_2	SRX3973076	NCBI Sequence Read Archive	SRP141175	http://identifiers.org/insdc.sra/SRP141175	de novo assembly	AG-321-K23_IMG_2716884515.fna	QBXO00000000	GenBank	QBXO00000000	http://identifiers.org/insdc/QBXO00000000	Genome annotation	AG-321-K23_contigs.fasta	figshare	doi:10.6084/m9.figshare.c.4037048	https://doi.org/10.6084/m9.figshare.c.4037048	Phylogeny	cyanobacteria_phylogeny_rootedtree.nwk; heterotroph_phylogeny_unrootedtree.nwk	figshare	doi:10.6084/m9.figshare.c.4037048	https://doi.org/10.6084/m9.figshare.c.4037048	Cyanobacterial Clusters of Orthologous Groups of proteins	genome_assembly_summary.tsv	figshare	doi:10.6084/m9.figshare.c.4037048	https://doi.org/10.6084/m9.figshare.c.4037048	heterotrophic
AG-321-L23	Cell selection	Genomic sequencing	AG-321-L23_Assay_2	SRX3973075	NCBI Sequence Read Archive	SRP141175	http://identifiers.org/insdc.sra/SRP141175	de novo assembly	AG-321-L23_IMG_2716884259.fna	QBXP00000000	GenBank	QBXP00000000	http://identifiers.org/insdc/QBXP00000000	Genome annotation	AG-321-L23_contigs.fasta	figshare	doi:10.6084/m9.figshare.c.4037048	https://doi.org/10.6084/m9.figshare.c.4037048	Phylogeny	cyanobacteria_phylogeny_rootedtree.nwk; heterotroph_phylogeny_unrootedtree.nwk	figshare	doi:10.6084/m9.figshare.c.4037048	https://doi.org/10.6084/m9.figshare.c.4037048	Cyanobacterial Clusters of Orthologous Groups of proteins	genome_assembly_summary.tsv	figshare	doi:10.6084/m9.figshare.c.4037048	https://doi.org/10.6084/m9.figshare.c.4037048	autotrophic
AG-321-M21	Cell selection	Genomic sequencing	AG-321-M21_Assay_2	SRX3973078	NCBI Sequence Read Archive	SRP141175	http://identifiers.org/insdc.sra/SRP141175	de novo assembly	AG-321-M21_IMG_2716884647.fna	QBXQ00000000	GenBank	QBXQ00000000	http://identifiers.org/insdc/QBXQ00000000	Genome annotation	AG-321-M21_contigs.fasta	figshare	doi:10.6084/m9.figshare.c.4037048	https://doi.org/10.6084/m9.figshare.c.4037048	Phylogeny	cyanobacteria_phylogeny_rootedtree.nwk; heterotroph_phylogeny_unrootedtree.nwk	figshare	doi:10.6084/m9.figshare.c.4037048	https://doi.org/10.6084/m9.figshare.c.4037048	Cyanobacterial Clusters of Orthologous Groups of proteins	genome_assembly_summary.tsv	figshare	doi:10.6084/m9.figshare.c.4037048	https://doi.org/10.6084/m9.figshare.c.4037048	autotrophic
AG-321-O21	Cell selection	Genomic sequencing	AG-321-O21_Assay_2	SRX3973077	NCBI Sequence Read Archive	SRP141175	http://identifiers.org/insdc.sra/SRP141175	de novo assembly	AG-321-O21_IMG_2716884648.fna	MH327326-MH327339	GenBank	MH327326-MH327339	http://identifiers.org/insdc/MH327326	Genome annotation	AG-321-O21_contigs.fasta	figshare	doi:10.6084/m9.figshare.c.4037048	https://doi.org/10.6084/m9.figshare.c.4037048	Phylogeny	cyanobacteria_phylogeny_rootedtree.nwk; heterotroph_phylogeny_unrootedtree.nwk	figshare	doi:10.6084/m9.figshare.c.4037048	https://doi.org/10.6084/m9.figshare.c.4037048	Cyanobacterial Clusters of Orthologous Groups of proteins	genome_assembly_summary.tsv	figshare	doi:10.6084/m9.figshare.c.4037048	https://doi.org/10.6084/m9.figshare.c.4037048	autotrophic
AG-321-P21	Cell selection	Genomic sequencing	AG-321-P21_Assay_2	SRX3973080	NCBI Sequence Read Archive	SRP141175	http://identifiers.org/insdc.sra/SRP141175	de novo assembly	AG-321-P21_IMG_2716884649.fna	QBXR00000000	GenBank	QBXR00000000	http://identifiers.org/insdc/QBXR00000000	Genome annotation	AG-321-P21_contigs.fasta	figshare	doi:10.6084/m9.figshare.c.4037048	https://doi.org/10.6084/m9.figshare.c.4037048	Phylogeny	cyanobacteria_phylogeny_rootedtree.nwk; heterotroph_phylogeny_unrootedtree.nwk	figshare	doi:10.6084/m9.figshare.c.4037048	https://doi.org/10.6084/m9.figshare.c.4037048	Cyanobacterial Clusters of Orthologous Groups of proteins	genome_assembly_summary.tsv	figshare	doi:10.6084/m9.figshare.c.4037048	https://doi.org/10.6084/m9.figshare.c.4037048	autotrophic
AG-323-A01	Cell selection	Genomic sequencing	AG-323-A01_Assay_2	SRX3973079	NCBI Sequence Read Archive	SRP141175	http://identifiers.org/insdc.sra/SRP141175	de novo assembly	AG-323-A01_IMG_2716884599.fna	QBXS00000000	GenBank	QBXS00000000	http://identifiers.org/insdc/QBXS00000000	Genome annotation	AG-323-A01_contigs.fasta	figshare	doi:10.6084/m9.figshare.c.4037048	https://doi.org/10.6084/m9.figshare.c.4037048	Phylogeny	cyanobacteria_phylogeny_rootedtree.nwk; heterotroph_phylogeny_unrootedtree.nwk	figshare	doi:10.6084/m9.figshare.c.4037048	https://doi.org/10.6084/m9.figshare.c.4037048	Cyanobacterial Clusters of Orthologous Groups of proteins	genome_assembly_summary.tsv	figshare	doi:10.6084/m9.figshare.c.4037048	https://doi.org/10.6084/m9.figshare.c.4037048	autotrophic
AG-323-A11	Cell selection	Genomic sequencing	AG-323-A11_Assay_2	SRX3973082	NCBI Sequence Read Archive	SRP141175	http://identifiers.org/insdc.sra/SRP141175	de novo assembly	AG-323-A11_IMG_2716884600.fna	QBXT00000000	GenBank	QBXT00000000	http://identifiers.org/insdc/QBXT00000000	Genome annotation	AG-323-A11_contigs.fasta	figshare	doi:10.6084/m9.figshare.c.4037048	https://doi.org/10.6084/m9.figshare.c.4037048	Phylogeny	cyanobacteria_phylogeny_rootedtree.nwk; heterotroph_phylogeny_unrootedtree.nwk	figshare	doi:10.6084/m9.figshare.c.4037048	https://doi.org/10.6084/m9.figshare.c.4037048	Cyanobacterial Clusters of Orthologous Groups of proteins	genome_assembly_summary.tsv	figshare	doi:10.6084/m9.figshare.c.4037048	https://doi.org/10.6084/m9.figshare.c.4037048	autotrophic
AG-323-B19	Cell selection	Genomic sequencing	AG-323-B19_Assay_2	SRX3973081	NCBI Sequence Read Archive	SRP141175	http://identifiers.org/insdc.sra/SRP141175	de novo assembly	AG-323-B19_IMG_2716884836.fna	MH327340-MH327343	GenBank	MH327340-MH327343	http://identifiers.org/insdc/MH327340	Genome annotation	AG-323-B19_contigs.fasta	figshare	doi:10.6084/m9.figshare.c.4037048	https://doi.org/10.6084/m9.figshare.c.4037048	Phylogeny	cyanobacteria_phylogeny_rootedtree.nwk; heterotroph_phylogeny_unrootedtree.nwk	figshare	doi:10.6084/m9.figshare.c.4037048	https://doi.org/10.6084/m9.figshare.c.4037048	Cyanobacterial Clusters of Orthologous Groups of proteins	genome_assembly_summary.tsv	figshare	doi:10.6084/m9.figshare.c.4037048	https://doi.org/10.6084/m9.figshare.c.4037048
AG-323-C04	Cell selection	Genomic sequencing	AG-323-C04_Assay_2	SRX3973074	NCBI Sequence Read Archive	SRP141175	http://identifiers.org/insdc.sra/SRP141175	de novo assembly	AG-323-C04_IMG_2716884342.fna	QBXU00000000	GenBank	QBXU00000000	http://identifiers.org/insdc/QBXU00000000	Genome annotation	AG-323-C04_contigs.fasta	figshare	doi:10.6084/m9.figshare.c.4037048	https://doi.org/10.6084/m9.figshare.c.4037048	Phylogeny	cyanobacteria_phylogeny_rootedtree.nwk; heterotroph_phylogeny_unrootedtree.nwk	figshare	doi:10.6084/m9.figshare.c.4037048	https://doi.org/10.6084/m9.figshare.c.4037048	Cyanobacterial Clusters of Orthologous Groups of proteins	genome_assembly_summary.tsv	figshare	doi:10.6084/m9.figshare.c.4037048	https://doi.org/10.6084/m9.figshare.c.4037048
AG-323-D06	Cell selection	Genomic sequencing	AG-323-D06_Assay_2	SRX3973073	NCBI Sequence Read Archive	SRP141175	http://identifiers.org/insdc.sra/SRP141175	de novo assembly	AG-323-D06_IMG_2716884577.fna	MH327344-MH327353	GenBank	MH327344-MH327353	http://identifiers.org/insdc/MH327344	Genome annotation	AG-323-D06_contigs.fasta	figshare	doi:10.6084/m9.figshare.c.4037048	https://doi.org/10.6084/m9.figshare.c.4037048	Phylogeny	cyanobacteria_phylogeny_rootedtree.nwk; heterotroph_phylogeny_unrootedtree.nwk	figshare	doi:10.6084/m9.figshare.c.4037048	https://doi.org/10.6084/m9.figshare.c.4037048	Cyanobacterial Clusters of Orthologous Groups of proteins	genome_assembly_summary.tsv	figshare	doi:10.6084/m9.figshare.c.4037048	https://doi.org/10.6084/m9.figshare.c.4037048
AG-323-D18	Cell selection	Genomic sequencing	AG-323-D18_Assay_2	SRX3973124	NCBI Sequence Read Archive	SRP141175	http://identifiers.org/insdc.sra/SRP141175	de novo assembly	AG-323-D18_IMG_2716884578.fna	MH327354-MH327359	GenBank	MH327354-MH327359	http://identifiers.org/insdc/MH327354	Genome annotation	AG-323-D18_contigs.fasta	figshare	doi:10.6084/m9.figshare.c.4037048	https://doi.org/10.6084/m9.figshare.c.4037048	Phylogeny	cyanobacteria_phylogeny_rootedtree.nwk; heterotroph_phylogeny_unrootedtree.nwk	figshare	doi:10.6084/m9.figshare.c.4037048	https://doi.org/10.6084/m9.figshare.c.4037048	Cyanobacterial Clusters of Orthologous Groups of proteins	genome_assembly_summary.tsv	figshare	doi:10.6084/m9.figshare.c.4037048	https://doi.org/10.6084/m9.figshare.c.4037048
AG-323-E20	Cell selection	Genomic sequencing	AG-323-E20_Assay_2	SRX3973126	NCBI Sequence Read Archive	SRP141175	http://identifiers.org/insdc.sra/SRP141175	de novo assembly	AG-323-E20_IMG_2716884579.fna	MH327360-MH327361	GenBank	MH327360-MH327361	http://identifiers.org/insdc/MH327360	Genome annotation	AG-323-E20_contigs.fasta	figshare	doi:10.6084/m9.figshare.c.4037048	https://doi.org/10.6084/m9.figshare.c.4037048	Phylogeny	cyanobacteria_phylogeny_rootedtree.nwk; heterotroph_phylogeny_unrootedtree.nwk	figshare	doi:10.6084/m9.figshare.c.4037048	https://doi.org/10.6084/m9.figshare.c.4037048	Cyanobacterial Clusters of Orthologous Groups of proteins	genome_assembly_summary.tsv	figshare	doi:10.6084/m9.figshare.c.4037048	https://doi.org/10.6084/m9.figshare.c.4037048
AG-323-F11	Cell selection	Genomic sequencing	AG-323-F11_Assay_2	SRX3972683	NCBI Sequence Read Archive	SRP141175	http://identifiers.org/insdc.sra/SRP141175	de novo assembly	AG-323-F11_IMG_2716884601.fna	QBXV00000000	GenBank	QBXV00000000	http://identifiers.org/insdc/QBXV00000000	Genome annotation	AG-323-F11_contigs.fasta	figshare	doi:10.6084/m9.figshare.c.4037048	https://doi.org/10.6084/m9.figshare.c.4037048	Phylogeny	cyanobacteria_phylogeny_rootedtree.nwk; heterotroph_phylogeny_unrootedtree.nwk	figshare	doi:10.6084/m9.figshare.c.4037048	https://doi.org/10.6084/m9.figshare.c.4037048	Cyanobacterial Clusters of Orthologous Groups of proteins	genome_assembly_summary.tsv	figshare	doi:10.6084/m9.figshare.c.4037048	https://doi.org/10.6084/m9.figshare.c.4037048	autotrophic
AG-323-G20	Cell selection	Genomic sequencing	AG-323-G20_Assay_2	SRX3972684	NCBI Sequence Read Archive	SRP141175	http://identifiers.org/insdc.sra/SRP141175	de novo assembly	AG-323-G20_IMG_2716884602.fna	QBXW00000000	GenBank	QBXW00000000	http://identifiers.org/insdc/QBXW00000000	Genome annotation	AG-323-G20_contigs.fasta	figshare	doi:10.6084/m9.figshare.c.4037048	https://doi.org/10.6084/m9.figshare.c.4037048	Phylogeny	cyanobacteria_phylogeny_rootedtree.nwk; heterotroph_phylogeny_unrootedtree.nwk	figshare	doi:10.6084/m9.figshare.c.4037048	https://doi.org/10.6084/m9.figshare.c.4037048	Cyanobacterial Clusters of Orthologous Groups of proteins	genome_assembly_summary.tsv	figshare	doi:10.6084/m9.figshare.c.4037048	https://doi.org/10.6084/m9.figshare.c.4037048	autotrophic
AG-323-L13	Cell selection	Genomic sequencing	AG-323-L13_Assay_2	SRX3972677	NCBI Sequence Read Archive	SRP141175	http://identifiers.org/insdc.sra/SRP141175	de novo assembly	AG-323-L13_IMG_2716884837.fna	QBXX00000000	GenBank	QBXX00000000	http://identifiers.org/insdc/QBXX00000000	Genome annotation	AG-323-L13_contigs.fasta	figshare	doi:10.6084/m9.figshare.c.4037048	https://doi.org/10.6084/m9.figshare.c.4037048	Phylogeny	cyanobacteria_phylogeny_rootedtree.nwk; heterotroph_phylogeny_unrootedtree.nwk	figshare	doi:10.6084/m9.figshare.c.4037048	https://doi.org/10.6084/m9.figshare.c.4037048	Cyanobacterial Clusters of Orthologous Groups of proteins	genome_assembly_summary.tsv	figshare	doi:10.6084/m9.figshare.c.4037048	https://doi.org/10.6084/m9.figshare.c.4037048
AG-323-L21	Cell selection	Genomic sequencing	AG-323-L21_Assay_2	SRX3972678	NCBI Sequence Read Archive	SRP141175	http://identifiers.org/insdc.sra/SRP141175	de novo assembly	AG-323-L21_IMG_2716884838.fna	QBXY00000000	GenBank	QBXY00000000	http://identifiers.org/insdc/QBXY00000000	Genome annotation	AG-323-L21_contigs.fasta	figshare	doi:10.6084/m9.figshare.c.4037048	https://doi.org/10.6084/m9.figshare.c.4037048	Phylogeny	cyanobacteria_phylogeny_rootedtree.nwk; heterotroph_phylogeny_unrootedtree.nwk	figshare	doi:10.6084/m9.figshare.c.4037048	https://doi.org/10.6084/m9.figshare.c.4037048	Cyanobacterial Clusters of Orthologous Groups of proteins	genome_assembly_summary.tsv	figshare	doi:10.6084/m9.figshare.c.4037048	https://doi.org/10.6084/m9.figshare.c.4037048
AG-323-O03	Cell selection	Genomic sequencing	AG-323-O03_Assay_2	SRX3972679	NCBI Sequence Read Archive	SRP141175	http://identifiers.org/insdc.sra/SRP141175	de novo assembly	AG-323-O03_IMG_2716884839.fna	MH327362	GenBank	MH327362	http://identifiers.org/insdc/MH327362	Genome annotation	AG-323-O03_contigs.fasta	figshare	doi:10.6084/m9.figshare.c.4037048	https://doi.org/10.6084/m9.figshare.c.4037048	Phylogeny	cyanobacteria_phylogeny_rootedtree.nwk; heterotroph_phylogeny_unrootedtree.nwk	figshare	doi:10.6084/m9.figshare.c.4037048	https://doi.org/10.6084/m9.figshare.c.4037048	Cyanobacterial Clusters of Orthologous Groups of proteins	genome_assembly_summary.tsv	figshare	doi:10.6084/m9.figshare.c.4037048	https://doi.org/10.6084/m9.figshare.c.4037048
AG-323-O19	Cell selection	Genomic sequencing	AG-323-O19_Assay_2	SRX3972680	NCBI Sequence Read Archive	SRP141175	http://identifiers.org/insdc.sra/SRP141175	de novo assembly	AG-323-O19_IMG_2716884840.fna	QBXZ00000000	GenBank	QBXZ00000000	http://identifiers.org/insdc/QBXZ00000000	Genome annotation	AG-323-O19_contigs.fasta	figshare	doi:10.6084/m9.figshare.c.4037048	https://doi.org/10.6084/m9.figshare.c.4037048	Phylogeny	cyanobacteria_phylogeny_rootedtree.nwk; heterotroph_phylogeny_unrootedtree.nwk	figshare	doi:10.6084/m9.figshare.c.4037048	https://doi.org/10.6084/m9.figshare.c.4037048	Cyanobacterial Clusters of Orthologous Groups of proteins	genome_assembly_summary.tsv	figshare	doi:10.6084/m9.figshare.c.4037048	https://doi.org/10.6084/m9.figshare.c.4037048
AG-323-O22	Cell selection	Genomic sequencing	AG-323-O22_Assay_2	SRX3973130	NCBI Sequence Read Archive	SRP141175	http://identifiers.org/insdc.sra/SRP141175	de novo assembly	AG-323-O22_IMG_2716884603.fna	QBYA00000000	GenBank	QBYA00000000	http://identifiers.org/insdc/QBYA00000000	Genome annotation	AG-323-O22_contigs.fasta	figshare	doi:10.6084/m9.figshare.c.4037048	https://doi.org/10.6084/m9.figshare.c.4037048	Phylogeny	cyanobacteria_phylogeny_rootedtree.nwk; heterotroph_phylogeny_unrootedtree.nwk	figshare	doi:10.6084/m9.figshare.c.4037048	https://doi.org/10.6084/m9.figshare.c.4037048	Cyanobacterial Clusters of Orthologous Groups of proteins	genome_assembly_summary.tsv	figshare	doi:10.6084/m9.figshare.c.4037048	https://doi.org/10.6084/m9.figshare.c.4037048	autotrophic
AG-325-C02	Cell selection	Genomic sequencing	AG-325-C02_Assay_2	SRX3973131	NCBI Sequence Read Archive	SRP141175	http://identifiers.org/insdc.sra/SRP141175	de novo assembly	AG-325-C02_IMG_2716884825.fna	QBYB00000000	GenBank	QBYB00000000	http://identifiers.org/insdc/QBYB00000000	Genome annotation	AG-325-C02_contigs.fasta	figshare	doi:10.6084/m9.figshare.c.4037048	https://doi.org/10.6084/m9.figshare.c.4037048	Phylogeny	cyanobacteria_phylogeny_rootedtree.nwk; heterotroph_phylogeny_unrootedtree.nwk	figshare	doi:10.6084/m9.figshare.c.4037048	https://doi.org/10.6084/m9.figshare.c.4037048	Cyanobacterial Clusters of Orthologous Groups of proteins	genome_assembly_summary.tsv	figshare	doi:10.6084/m9.figshare.c.4037048	https://doi.org/10.6084/m9.figshare.c.4037048	heterotrophic
AG-325-C03	Cell selection	Genomic sequencing	AG-325-C03_Assay_2	SRX3973235	NCBI Sequence Read Archive	SRP141175	http://identifiers.org/insdc.sra/SRP141175	de novo assembly	AG-325-C03_IMG_2716884517.fna	QBYC00000000	GenBank	QBYC00000000	http://identifiers.org/insdc/QBYC00000000	Genome annotation	AG-325-C03_contigs.fasta	figshare	doi:10.6084/m9.figshare.c.4037048	https://doi.org/10.6084/m9.figshare.c.4037048	Phylogeny	cyanobacteria_phylogeny_rootedtree.nwk; heterotroph_phylogeny_unrootedtree.nwk	figshare	doi:10.6084/m9.figshare.c.4037048	https://doi.org/10.6084/m9.figshare.c.4037048	Cyanobacterial Clusters of Orthologous Groups of proteins	genome_assembly_summary.tsv	figshare	doi:10.6084/m9.figshare.c.4037048	https://doi.org/10.6084/m9.figshare.c.4037048	heterotrophic
AG-325-C10	Cell selection	Genomic sequencing	AG-325-C10_Assay_2	SRX3973234	NCBI Sequence Read Archive	SRP141175	http://identifiers.org/insdc.sra/SRP141175	de novo assembly	AG-325-C10_IMG_2716884518.fna	QBYD00000000	GenBank	QBYD00000000	http://identifiers.org/insdc/QBYD00000000	Genome annotation	AG-325-C10_contigs.fasta	figshare	doi:10.6084/m9.figshare.c.4037048	https://doi.org/10.6084/m9.figshare.c.4037048	Phylogeny	cyanobacteria_phylogeny_rootedtree.nwk; heterotroph_phylogeny_unrootedtree.nwk	figshare	doi:10.6084/m9.figshare.c.4037048	https://doi.org/10.6084/m9.figshare.c.4037048	Cyanobacterial Clusters of Orthologous Groups of proteins	genome_assembly_summary.tsv	figshare	doi:10.6084/m9.figshare.c.4037048	https://doi.org/10.6084/m9.figshare.c.4037048	heterotrophic
AG-325-E08	Cell selection	Genomic sequencing	AG-325-E08_Assay_2	SRX3973233	NCBI Sequence Read Archive	SRP141175	http://identifiers.org/insdc.sra/SRP141175	de novo assembly	AG-325-E08_IMG_2716884519.fna	QBYE00000000	GenBank	QBYE00000000	http://identifiers.org/insdc/QBYE00000000	Genome annotation	AG-325-E08_contigs.fasta	figshare	doi:10.6084/m9.figshare.c.4037048	https://doi.org/10.6084/m9.figshare.c.4037048	Phylogeny	cyanobacteria_phylogeny_rootedtree.nwk; heterotroph_phylogeny_unrootedtree.nwk	figshare	doi:10.6084/m9.figshare.c.4037048	https://doi.org/10.6084/m9.figshare.c.4037048	Cyanobacterial Clusters of Orthologous Groups of proteins	genome_assembly_summary.tsv	figshare	doi:10.6084/m9.figshare.c.4037048	https://doi.org/10.6084/m9.figshare.c.4037048	heterotrophic
AG-325-E13	Cell selection	Genomic sequencing	AG-325-E13_Assay_2	SRX3973232	NCBI Sequence Read Archive	SRP141175	http://identifiers.org/insdc.sra/SRP141175	de novo assembly	AG-325-E13_IMG_2716884520.fna	QBYF00000000	GenBank	QBYF00000000	http://identifiers.org/insdc/QBYF00000000	Genome annotation	AG-325-E13_contigs.fasta	figshare	doi:10.6084/m9.figshare.c.4037048	https://doi.org/10.6084/m9.figshare.c.4037048	Phylogeny	cyanobacteria_phylogeny_rootedtree.nwk; heterotroph_phylogeny_unrootedtree.nwk	figshare	doi:10.6084/m9.figshare.c.4037048	https://doi.org/10.6084/m9.figshare.c.4037048	Cyanobacterial Clusters of Orthologous Groups of proteins	genome_assembly_summary.tsv	figshare	doi:10.6084/m9.figshare.c.4037048	https://doi.org/10.6084/m9.figshare.c.4037048	heterotrophic
AG-325-E23	Cell selection	Genomic sequencing	AG-325-E23_Assay_2	SRX3973239	NCBI Sequence Read Archive	SRP141175	http://identifiers.org/insdc.sra/SRP141175	de novo assembly	AG-325-E23_IMG_2716884521.fna	QBYG00000000	GenBank	QBYG00000000	http://identifiers.org/insdc/QBYG00000000	Genome annotation	AG-325-E23_contigs.fasta	figshare	doi:10.6084/m9.figshare.c.4037048	https://doi.org/10.6084/m9.figshare.c.4037048	Phylogeny	cyanobacteria_phylogeny_rootedtree.nwk; heterotroph_phylogeny_unrootedtree.nwk	figshare	doi:10.6084/m9.figshare.c.4037048	https://doi.org/10.6084/m9.figshare.c.4037048	Cyanobacterial Clusters of Orthologous Groups of proteins	genome_assembly_summary.tsv	figshare	doi:10.6084/m9.figshare.c.4037048	https://doi.org/10.6084/m9.figshare.c.4037048	heterotrophic
AG-325-F13	Cell selection	Genomic sequencing	AG-325-F13_Assay_2	SRX3973238	NCBI Sequence Read Archive	SRP141175	http://identifiers.org/insdc.sra/SRP141175	de novo assembly	AG-325-F13_IMG_2716884522.fna	QBYH00000000	GenBank	QBYH00000000	http://identifiers.org/insdc/QBYH00000000	Genome annotation	AG-325-F13_contigs.fasta	figshare	doi:10.6084/m9.figshare.c.4037048	https://doi.org/10.6084/m9.figshare.c.4037048	Phylogeny	cyanobacteria_phylogeny_rootedtree.nwk; heterotroph_phylogeny_unrootedtree.nwk	figshare	doi:10.6084/m9.figshare.c.4037048	https://doi.org/10.6084/m9.figshare.c.4037048	Cyanobacterial Clusters of Orthologous Groups of proteins	genome_assembly_summary.tsv	figshare	doi:10.6084/m9.figshare.c.4037048	https://doi.org/10.6084/m9.figshare.c.4037048	heterotrophic
AG-325-F15	Cell selection	Genomic sequencing	AG-325-F15_Assay_2	SRX3973237	NCBI Sequence Read Archive	SRP141175	http://identifiers.org/insdc.sra/SRP141175	de novo assembly	AG-325-F15_IMG_2716884523.fna	QBYI00000000	GenBank	QBYI00000000	http://identifiers.org/insdc/QBYI00000000	Genome annotation	AG-325-F15_contigs.fasta	figshare	doi:10.6084/m9.figshare.c.4037048	https://doi.org/10.6084/m9.figshare.c.4037048	Phylogeny	cyanobacteria_phylogeny_rootedtree.nwk; heterotroph_phylogeny_unrootedtree.nwk	figshare	doi:10.6084/m9.figshare.c.4037048	https://doi.org/10.6084/m9.figshare.c.4037048	Cyanobacterial Clusters of Orthologous Groups of proteins	genome_assembly_summary.tsv	figshare	doi:10.6084/m9.figshare.c.4037048	https://doi.org/10.6084/m9.figshare.c.4037048	heterotrophic
AG-325-F22	Cell selection	Genomic sequencing	AG-325-F22_Assay_2	SRX3973236	NCBI Sequence Read Archive	SRP141175	http://identifiers.org/insdc.sra/SRP141175	de novo assembly	AG-325-F22_IMG_2716884810.fna	QBYJ00000000	GenBank	QBYJ00000000	http://identifiers.org/insdc/QBYJ00000000	Genome annotation	AG-325-F22_contigs.fasta	figshare	doi:10.6084/m9.figshare.c.4037048	https://doi.org/10.6084/m9.figshare.c.4037048	Phylogeny	cyanobacteria_phylogeny_rootedtree.nwk; heterotroph_phylogeny_unrootedtree.nwk	figshare	doi:10.6084/m9.figshare.c.4037048	https://doi.org/10.6084/m9.figshare.c.4037048	Cyanobacterial Clusters of Orthologous Groups of proteins	genome_assembly_summary.tsv	figshare	doi:10.6084/m9.figshare.c.4037048	https://doi.org/10.6084/m9.figshare.c.4037048	heterotrophic
AG-325-I21	Cell selection	Genomic sequencing	AG-325-I21_Assay_2	SRX3972606	NCBI Sequence Read Archive	SRP141175	http://identifiers.org/insdc.sra/SRP141175	de novo assembly	AG-325-I21_IMG_2716884811.fna	QBYK00000000	GenBank	QBYK00000000	http://identifiers.org/insdc/QBYK00000000	Genome annotation	AG-325-I21_contigs.fasta	figshare	doi:10.6084/m9.figshare.c.4037048	https://doi.org/10.6084/m9.figshare.c.4037048	Phylogeny	cyanobacteria_phylogeny_rootedtree.nwk; heterotroph_phylogeny_unrootedtree.nwk	figshare	doi:10.6084/m9.figshare.c.4037048	https://doi.org/10.6084/m9.figshare.c.4037048	Cyanobacterial Clusters of Orthologous Groups of proteins	genome_assembly_summary.tsv	figshare	doi:10.6084/m9.figshare.c.4037048	https://doi.org/10.6084/m9.figshare.c.4037048	heterotrophic
AG-325-J13	Cell selection	Genomic sequencing	AG-325-J13_Assay_2	SRX3973229	NCBI Sequence Read Archive	SRP141175	http://identifiers.org/insdc.sra/SRP141175	de novo assembly	AG-325-J13_IMG_2716884524.fna	QBYL00000000	GenBank	QBYL00000000	http://identifiers.org/insdc/QBYL00000000	Genome annotation	AG-325-J13_contigs.fasta	figshare	doi:10.6084/m9.figshare.c.4037048	https://doi.org/10.6084/m9.figshare.c.4037048	Phylogeny	cyanobacteria_phylogeny_rootedtree.nwk; heterotroph_phylogeny_unrootedtree.nwk	figshare	doi:10.6084/m9.figshare.c.4037048	https://doi.org/10.6084/m9.figshare.c.4037048	Cyanobacterial Clusters of Orthologous Groups of proteins	genome_assembly_summary.tsv	figshare	doi:10.6084/m9.figshare.c.4037048	https://doi.org/10.6084/m9.figshare.c.4037048	heterotrophic
AG-325-J17	Cell selection	Genomic sequencing	AG-325-J17_Assay_2	SRX3972764	NCBI Sequence Read Archive	SRP141175	http://identifiers.org/insdc.sra/SRP141175	de novo assembly	AG-325-J17_IMG_2716884525.fna	QBYM00000000	GenBank	QBYM00000000	http://identifiers.org/insdc/QBYM00000000	Genome annotation	AG-325-J17_contigs.fasta	figshare	doi:10.6084/m9.figshare.c.4037048	https://doi.org/10.6084/m9.figshare.c.4037048	Phylogeny	cyanobacteria_phylogeny_rootedtree.nwk; heterotroph_phylogeny_unrootedtree.nwk	figshare	doi:10.6084/m9.figshare.c.4037048	https://doi.org/10.6084/m9.figshare.c.4037048	Cyanobacterial Clusters of Orthologous Groups of proteins	genome_assembly_summary.tsv	figshare	doi:10.6084/m9.figshare.c.4037048	https://doi.org/10.6084/m9.figshare.c.4037048	heterotrophic
AG-325-K06	Cell selection	Genomic sequencing	AG-325-K06_Assay_2	SRX3972765	NCBI Sequence Read Archive	SRP141175	http://identifiers.org/insdc.sra/SRP141175	de novo assembly	AG-325-K06_IMG_2716884812.fna	QBYN00000000	GenBank	QBYN00000000	http://identifiers.org/insdc/QBYN00000000	Genome annotation	AG-325-K06_contigs.fasta	figshare	doi:10.6084/m9.figshare.c.4037048	https://doi.org/10.6084/m9.figshare.c.4037048	Phylogeny	cyanobacteria_phylogeny_rootedtree.nwk; heterotroph_phylogeny_unrootedtree.nwk	figshare	doi:10.6084/m9.figshare.c.4037048	https://doi.org/10.6084/m9.figshare.c.4037048	Cyanobacterial Clusters of Orthologous Groups of proteins	genome_assembly_summary.tsv	figshare	doi:10.6084/m9.figshare.c.4037048	https://doi.org/10.6084/m9.figshare.c.4037048	heterotrophic
AG-331-A01	Cell selection	Genomic sequencing	AG-331-A01_Assay_2	SRX3972766	NCBI Sequence Read Archive	SRP141175	http://identifiers.org/insdc.sra/SRP141175	de novo assembly	AG-331-A01_IMG_2716884650.fna	QBYO00000000	GenBank	QBYO00000000	http://identifiers.org/insdc/QBYO00000000	Genome annotation	AG-331-A01_contigs.fasta	figshare	doi:10.6084/m9.figshare.c.4037048	https://doi.org/10.6084/m9.figshare.c.4037048	Phylogeny	cyanobacteria_phylogeny_rootedtree.nwk; heterotroph_phylogeny_unrootedtree.nwk	figshare	doi:10.6084/m9.figshare.c.4037048	https://doi.org/10.6084/m9.figshare.c.4037048	Cyanobacterial Clusters of Orthologous Groups of proteins	genome_assembly_summary.tsv	figshare	doi:10.6084/m9.figshare.c.4037048	https://doi.org/10.6084/m9.figshare.c.4037048	autotrophic
AG-331-A02	Cell selection	Genomic sequencing	AG-331-A02_Assay_2	SRX3972767	NCBI Sequence Read Archive	SRP141175	http://identifiers.org/insdc.sra/SRP141175	de novo assembly	AG-331-A02_IMG_2716884651.fna	QBYP00000000	GenBank	QBYP00000000	http://identifiers.org/insdc/QBYP00000000	Genome annotation	AG-331-A02_contigs.fasta	figshare	doi:10.6084/m9.figshare.c.4037048	https://doi.org/10.6084/m9.figshare.c.4037048	Phylogeny	cyanobacteria_phylogeny_rootedtree.nwk; heterotroph_phylogeny_unrootedtree.nwk	figshare	doi:10.6084/m9.figshare.c.4037048	https://doi.org/10.6084/m9.figshare.c.4037048	Cyanobacterial Clusters of Orthologous Groups of proteins	genome_assembly_summary.tsv	figshare	doi:10.6084/m9.figshare.c.4037048	https://doi.org/10.6084/m9.figshare.c.4037048	autotrophic
AG-331-B22	Cell selection	Genomic sequencing	AG-331-B22_Assay_2	SRX3972760	NCBI Sequence Read Archive	SRP141175	http://identifiers.org/insdc.sra/SRP141175	de novo assembly	AG-331-B22_IMG_2716884652.fna	QBYQ00000000	GenBank	QBYQ00000000	http://identifiers.org/insdc/QBYQ00000000	Genome annotation	AG-331-B22_contigs.fasta	figshare	doi:10.6084/m9.figshare.c.4037048	https://doi.org/10.6084/m9.figshare.c.4037048	Phylogeny	cyanobacteria_phylogeny_rootedtree.nwk; heterotroph_phylogeny_unrootedtree.nwk	figshare	doi:10.6084/m9.figshare.c.4037048	https://doi.org/10.6084/m9.figshare.c.4037048	Cyanobacterial Clusters of Orthologous Groups of proteins	genome_assembly_summary.tsv	figshare	doi:10.6084/m9.figshare.c.4037048	https://doi.org/10.6084/m9.figshare.c.4037048	autotrophic
AG-331-B23	Cell selection	Genomic sequencing	AG-331-B23_Assay_2	SRX3972761	NCBI Sequence Read Archive	SRP141175	http://identifiers.org/insdc.sra/SRP141175	de novo assembly	AG-331-B23_IMG_2716884653.fna	QBYR00000000	GenBank	QBYR00000000	http://identifiers.org/insdc/QBYR00000000	Genome annotation	AG-331-B23_contigs.fasta	figshare	doi:10.6084/m9.figshare.c.4037048	https://doi.org/10.6084/m9.figshare.c.4037048	Phylogeny	cyanobacteria_phylogeny_rootedtree.nwk; heterotroph_phylogeny_unrootedtree.nwk	figshare	doi:10.6084/m9.figshare.c.4037048	https://doi.org/10.6084/m9.figshare.c.4037048	Cyanobacterial Clusters of Orthologous Groups of proteins	genome_assembly_summary.tsv	figshare	doi:10.6084/m9.figshare.c.4037048	https://doi.org/10.6084/m9.figshare.c.4037048	autotrophic
AG-331-C07	Cell selection	Genomic sequencing	AG-331-C07_Assay_2	SRX3972762	NCBI Sequence Read Archive	SRP141175	http://identifiers.org/insdc.sra/SRP141175	de novo assembly	AG-331-C07_IMG_2716884710.fna	QBYS00000000	GenBank	QBYS00000000	http://identifiers.org/insdc/QBYS00000000	Genome annotation	AG-331-C07_contigs.fasta	figshare	doi:10.6084/m9.figshare.c.4037048	https://doi.org/10.6084/m9.figshare.c.4037048	Phylogeny	cyanobacteria_phylogeny_rootedtree.nwk; heterotroph_phylogeny_unrootedtree.nwk	figshare	doi:10.6084/m9.figshare.c.4037048	https://doi.org/10.6084/m9.figshare.c.4037048	Cyanobacterial Clusters of Orthologous Groups of proteins	genome_assembly_summary.tsv	figshare	doi:10.6084/m9.figshare.c.4037048	https://doi.org/10.6084/m9.figshare.c.4037048	autotrophic
AG-331-C09	Cell selection	Genomic sequencing	AG-331-C09_Assay_2	SRX3972763	NCBI Sequence Read Archive	SRP141175	http://identifiers.org/insdc.sra/SRP141175	de novo assembly	AG-331-C09_IMG_2716884327.fna	QBYT00000000	GenBank	QBYT00000000	http://identifiers.org/insdc/QBYT00000000	Genome annotation	AG-331-C09_contigs.fasta	figshare	doi:10.6084/m9.figshare.c.4037048	https://doi.org/10.6084/m9.figshare.c.4037048	Phylogeny	cyanobacteria_phylogeny_rootedtree.nwk; heterotroph_phylogeny_unrootedtree.nwk	figshare	doi:10.6084/m9.figshare.c.4037048	https://doi.org/10.6084/m9.figshare.c.4037048	Cyanobacterial Clusters of Orthologous Groups of proteins	genome_assembly_summary.tsv	figshare	doi:10.6084/m9.figshare.c.4037048	https://doi.org/10.6084/m9.figshare.c.4037048
AG-331-D10	Cell selection	Genomic sequencing	AG-331-D10_Assay_2	SRX3972770	NCBI Sequence Read Archive	SRP141175	http://identifiers.org/insdc.sra/SRP141175	de novo assembly	AG-331-D10_IMG_2716884654.fna	QBYU00000000	GenBank	QBYU00000000	http://identifiers.org/insdc/QBYU00000000	Genome annotation	AG-331-D10_contigs.fasta	figshare	doi:10.6084/m9.figshare.c.4037048	https://doi.org/10.6084/m9.figshare.c.4037048	Phylogeny	cyanobacteria_phylogeny_rootedtree.nwk; heterotroph_phylogeny_unrootedtree.nwk	figshare	doi:10.6084/m9.figshare.c.4037048	https://doi.org/10.6084/m9.figshare.c.4037048	Cyanobacterial Clusters of Orthologous Groups of proteins	genome_assembly_summary.tsv	figshare	doi:10.6084/m9.figshare.c.4037048	https://doi.org/10.6084/m9.figshare.c.4037048	autotrophic
AG-331-D11	Cell selection	Genomic sequencing	AG-331-D11_Assay_2	SRX3972771	NCBI Sequence Read Archive	SRP141175	http://identifiers.org/insdc.sra/SRP141175	de novo assembly	AG-331-D11_IMG_2716884655.fna	QBYV00000000	GenBank	QBYV00000000	http://identifiers.org/insdc/QBYV00000000	Genome annotation	AG-331-D11_contigs.fasta	figshare	doi:10.6084/m9.figshare.c.4037048	https://doi.org/10.6084/m9.figshare.c.4037048	Phylogeny	cyanobacteria_phylogeny_rootedtree.nwk; heterotroph_phylogeny_unrootedtree.nwk	figshare	doi:10.6084/m9.figshare.c.4037048	https://doi.org/10.6084/m9.figshare.c.4037048	Cyanobacterial Clusters of Orthologous Groups of proteins	genome_assembly_summary.tsv	figshare	doi:10.6084/m9.figshare.c.4037048	https://doi.org/10.6084/m9.figshare.c.4037048	autotrophic
AG-331-E10	Cell selection	Genomic sequencing	AG-331-E10_Assay_2	SRX3972961	NCBI Sequence Read Archive	SRP141175	http://identifiers.org/insdc.sra/SRP141175	de novo assembly	AG-331-E10_IMG_2716884656.fna	QBYW00000000	GenBank	QBYW00000000	http://identifiers.org/insdc/QBYW00000000	Genome annotation	AG-331-E10_contigs.fasta	figshare	doi:10.6084/m9.figshare.c.4037048	https://doi.org/10.6084/m9.figshare.c.4037048	Phylogeny	cyanobacteria_phylogeny_rootedtree.nwk; heterotroph_phylogeny_unrootedtree.nwk	figshare	doi:10.6084/m9.figshare.c.4037048	https://doi.org/10.6084/m9.figshare.c.4037048	Cyanobacterial Clusters of Orthologous Groups of proteins	genome_assembly_summary.tsv	figshare	doi:10.6084/m9.figshare.c.4037048	https://doi.org/10.6084/m9.figshare.c.4037048	autotrophic
AG-331-E16	Cell selection	Genomic sequencing	AG-331-E16_Assay_2	SRX3972960	NCBI Sequence Read Archive	SRP141175	http://identifiers.org/insdc.sra/SRP141175	de novo assembly	AG-331-E16_IMG_2716884657.fna	MH327363-MH327365	GenBank	MH327363-MH327365	http://identifiers.org/insdc/MH327363	Genome annotation	AG-331-E16_contigs.fasta	figshare	doi:10.6084/m9.figshare.c.4037048	https://doi.org/10.6084/m9.figshare.c.4037048	Phylogeny	cyanobacteria_phylogeny_rootedtree.nwk; heterotroph_phylogeny_unrootedtree.nwk	figshare	doi:10.6084/m9.figshare.c.4037048	https://doi.org/10.6084/m9.figshare.c.4037048	Cyanobacterial Clusters of Orthologous Groups of proteins	genome_assembly_summary.tsv	figshare	doi:10.6084/m9.figshare.c.4037048	https://doi.org/10.6084/m9.figshare.c.4037048	autotrophic
AG-331-F21	Cell selection	Genomic sequencing	AG-331-F21_Assay_2	SRX3972959	NCBI Sequence Read Archive	SRP141175	http://identifiers.org/insdc.sra/SRP141175	de novo assembly	AG-331-F21_IMG_2716884658.fna	QBYX00000000	GenBank	QBYX00000000	http://identifiers.org/insdc/QBYX00000000	Genome annotation	AG-331-F21_contigs.fasta	figshare	doi:10.6084/m9.figshare.c.4037048	https://doi.org/10.6084/m9.figshare.c.4037048	Phylogeny	cyanobacteria_phylogeny_rootedtree.nwk; heterotroph_phylogeny_unrootedtree.nwk	figshare	doi:10.6084/m9.figshare.c.4037048	https://doi.org/10.6084/m9.figshare.c.4037048	Cyanobacterial Clusters of Orthologous Groups of proteins	genome_assembly_summary.tsv	figshare	doi:10.6084/m9.figshare.c.4037048	https://doi.org/10.6084/m9.figshare.c.4037048	autotrophic
AG-331-J19	Cell selection	Genomic sequencing	AG-331-J19_Assay_2	SRX3972958	NCBI Sequence Read Archive	SRP141175	http://identifiers.org/insdc.sra/SRP141175	de novo assembly	AG-331-J19_IMG_2716884659.fna	QBYY00000000	GenBank	QBYY00000000	http://identifiers.org/insdc/QBYY00000000	Genome annotation	AG-331-J19_contigs.fasta	figshare	doi:10.6084/m9.figshare.c.4037048	https://doi.org/10.6084/m9.figshare.c.4037048	Phylogeny	cyanobacteria_phylogeny_rootedtree.nwk; heterotroph_phylogeny_unrootedtree.nwk	figshare	doi:10.6084/m9.figshare.c.4037048	https://doi.org/10.6084/m9.figshare.c.4037048	Cyanobacterial Clusters of Orthologous Groups of proteins	genome_assembly_summary.tsv	figshare	doi:10.6084/m9.figshare.c.4037048	https://doi.org/10.6084/m9.figshare.c.4037048	autotrophic
AG-331-J21	Cell selection	Genomic sequencing	AG-331-J21_Assay_2	SRX3972965	NCBI Sequence Read Archive	SRP141175	http://identifiers.org/insdc.sra/SRP141175	de novo assembly	AG-331-J21_IMG_2716884660.fna	QBYZ00000000	GenBank	QBYZ00000000	http://identifiers.org/insdc/QBYZ00000000	Genome annotation	AG-331-J21_contigs.fasta	figshare	doi:10.6084/m9.figshare.c.4037048	https://doi.org/10.6084/m9.figshare.c.4037048	Phylogeny	cyanobacteria_phylogeny_rootedtree.nwk; heterotroph_phylogeny_unrootedtree.nwk	figshare	doi:10.6084/m9.figshare.c.4037048	https://doi.org/10.6084/m9.figshare.c.4037048	Cyanobacterial Clusters of Orthologous Groups of proteins	genome_assembly_summary.tsv	figshare	doi:10.6084/m9.figshare.c.4037048	https://doi.org/10.6084/m9.figshare.c.4037048	autotrophic
AG-331-K04	Cell selection	Genomic sequencing	AG-331-K04_Assay_2	SRX3972964	NCBI Sequence Read Archive	SRP141175	http://identifiers.org/insdc.sra/SRP141175	de novo assembly	AG-331-K04_IMG_2716884661.fna	QBZA00000000	GenBank	QBZA00000000	http://identifiers.org/insdc/QBZA00000000	Genome annotation	AG-331-K04_contigs.fasta	figshare	doi:10.6084/m9.figshare.c.4037048	https://doi.org/10.6084/m9.figshare.c.4037048	Phylogeny	cyanobacteria_phylogeny_rootedtree.nwk; heterotroph_phylogeny_unrootedtree.nwk	figshare	doi:10.6084/m9.figshare.c.4037048	https://doi.org/10.6084/m9.figshare.c.4037048	Cyanobacterial Clusters of Orthologous Groups of proteins	genome_assembly_summary.tsv	figshare	doi:10.6084/m9.figshare.c.4037048	https://doi.org/10.6084/m9.figshare.c.4037048	autotrophic
AG-331-K15	Cell selection	Genomic sequencing	AG-331-K15_Assay_2	SRX3972963	NCBI Sequence Read Archive	SRP141175	http://identifiers.org/insdc.sra/SRP141175	de novo assembly	AG-331-K15_IMG_2716884557.fna	QBZB00000000	GenBank	QBZB00000000	http://identifiers.org/insdc/QBZB00000000	Genome annotation	AG-331-K15_contigs.fasta	figshare	doi:10.6084/m9.figshare.c.4037048	https://doi.org/10.6084/m9.figshare.c.4037048	Phylogeny	cyanobacteria_phylogeny_rootedtree.nwk; heterotroph_phylogeny_unrootedtree.nwk	figshare	doi:10.6084/m9.figshare.c.4037048	https://doi.org/10.6084/m9.figshare.c.4037048	Cyanobacterial Clusters of Orthologous Groups of proteins	genome_assembly_summary.tsv	figshare	doi:10.6084/m9.figshare.c.4037048	https://doi.org/10.6084/m9.figshare.c.4037048
AG-331-M18	Cell selection	Genomic sequencing	AG-331-M18_Assay_2	SRX3972962	NCBI Sequence Read Archive	SRP141175	http://identifiers.org/insdc.sra/SRP141175	de novo assembly	AG-331-M18_IMG_2716884711.fna	QBZC00000000	GenBank	QBZC00000000	http://identifiers.org/insdc/QBZC00000000	Genome annotation	AG-331-M18_contigs.fasta	figshare	doi:10.6084/m9.figshare.c.4037048	https://doi.org/10.6084/m9.figshare.c.4037048	Phylogeny	cyanobacteria_phylogeny_rootedtree.nwk; heterotroph_phylogeny_unrootedtree.nwk	figshare	doi:10.6084/m9.figshare.c.4037048	https://doi.org/10.6084/m9.figshare.c.4037048	Cyanobacterial Clusters of Orthologous Groups of proteins	genome_assembly_summary.tsv	figshare	doi:10.6084/m9.figshare.c.4037048	https://doi.org/10.6084/m9.figshare.c.4037048	autotrophic
AG-331-N22	Cell selection	Genomic sequencing	AG-331-N22_Assay_2	SRX3972968	NCBI Sequence Read Archive	SRP141175	http://identifiers.org/insdc.sra/SRP141175	de novo assembly	AG-331-N22_IMG_2716884329.fna	MH327366	GenBank	MH327366	http://identifiers.org/insdc/MH327366	Genome annotation	AG-331-N22_contigs.fasta	figshare	doi:10.6084/m9.figshare.c.4037048	https://doi.org/10.6084/m9.figshare.c.4037048	Phylogeny	cyanobacteria_phylogeny_rootedtree.nwk; heterotroph_phylogeny_unrootedtree.nwk	figshare	doi:10.6084/m9.figshare.c.4037048	https://doi.org/10.6084/m9.figshare.c.4037048	Cyanobacterial Clusters of Orthologous Groups of proteins	genome_assembly_summary.tsv	figshare	doi:10.6084/m9.figshare.c.4037048	https://doi.org/10.6084/m9.figshare.c.4037048
AG-333-C14	Cell selection	Genomic sequencing	AG-333-C14_Assay_2	SRX3972967	NCBI Sequence Read Archive	SRP141175	http://identifiers.org/insdc.sra/SRP141175	de novo assembly	AG-333-C14_IMG_2716884526.fna	QBZD00000000	GenBank	QBZD00000000	http://identifiers.org/insdc/QBZD00000000	Genome annotation	AG-333-C14_contigs.fasta	figshare	doi:10.6084/m9.figshare.c.4037048	https://doi.org/10.6084/m9.figshare.c.4037048	Phylogeny	cyanobacteria_phylogeny_rootedtree.nwk; heterotroph_phylogeny_unrootedtree.nwk	figshare	doi:10.6084/m9.figshare.c.4037048	https://doi.org/10.6084/m9.figshare.c.4037048	Cyanobacterial Clusters of Orthologous Groups of proteins	genome_assembly_summary.tsv	figshare	doi:10.6084/m9.figshare.c.4037048	https://doi.org/10.6084/m9.figshare.c.4037048	heterotrophic
AG-333-G23	Cell selection	Genomic sequencing	AG-333-G23_Assay_2	SRX3973095	NCBI Sequence Read Archive	SRP141175	http://identifiers.org/insdc.sra/SRP141175	de novo assembly	AG-333-G23_IMG_2716884587.fna	QBZE00000000	GenBank	QBZE00000000	http://identifiers.org/insdc/QBZE00000000	Genome annotation	AG-333-G23_contigs.fasta	figshare	doi:10.6084/m9.figshare.c.4037048	https://doi.org/10.6084/m9.figshare.c.4037048	Phylogeny	cyanobacteria_phylogeny_rootedtree.nwk; heterotroph_phylogeny_unrootedtree.nwk	figshare	doi:10.6084/m9.figshare.c.4037048	https://doi.org/10.6084/m9.figshare.c.4037048	Cyanobacterial Clusters of Orthologous Groups of proteins	genome_assembly_summary.tsv	figshare	doi:10.6084/m9.figshare.c.4037048	https://doi.org/10.6084/m9.figshare.c.4037048	heterotrophic
AG-335-A05	Cell selection	Genomic sequencing	AG-335-A05_Assay_2	SRX3973096	NCBI Sequence Read Archive	SRP141175	http://identifiers.org/insdc.sra/SRP141175	de novo assembly	AG-335-A05_IMG_2716884712.fna	QBZF00000000	GenBank	QBZF00000000	http://identifiers.org/insdc/QBZF00000000	Genome annotation	AG-335-A05_contigs.fasta	figshare	doi:10.6084/m9.figshare.c.4037048	https://doi.org/10.6084/m9.figshare.c.4037048	Phylogeny	cyanobacteria_phylogeny_rootedtree.nwk; heterotroph_phylogeny_unrootedtree.nwk	figshare	doi:10.6084/m9.figshare.c.4037048	https://doi.org/10.6084/m9.figshare.c.4037048	Cyanobacterial Clusters of Orthologous Groups of proteins	genome_assembly_summary.tsv	figshare	doi:10.6084/m9.figshare.c.4037048	https://doi.org/10.6084/m9.figshare.c.4037048	autotrophic
AG-335-B03	Cell selection	Genomic sequencing	AG-335-B03_Assay_2	SRX3973093	NCBI Sequence Read Archive	SRP141175	http://identifiers.org/insdc.sra/SRP141175	de novo assembly	AG-335-B03_IMG_2716884813.fna	QBZG00000000	GenBank	QBZG00000000	http://identifiers.org/insdc/QBZG00000000	Genome annotation	AG-335-B03_contigs.fasta	figshare	doi:10.6084/m9.figshare.c.4037048	https://doi.org/10.6084/m9.figshare.c.4037048	Phylogeny	cyanobacteria_phylogeny_rootedtree.nwk; heterotroph_phylogeny_unrootedtree.nwk	figshare	doi:10.6084/m9.figshare.c.4037048	https://doi.org/10.6084/m9.figshare.c.4037048	Cyanobacterial Clusters of Orthologous Groups of proteins	genome_assembly_summary.tsv	figshare	doi:10.6084/m9.figshare.c.4037048	https://doi.org/10.6084/m9.figshare.c.4037048	heterotrophic
AG-335-B08	Cell selection	Genomic sequencing	AG-335-B08_Assay_2	SRX3973094	NCBI Sequence Read Archive	SRP141175	http://identifiers.org/insdc.sra/SRP141175	de novo assembly	AG-335-B08_IMG_2716884713.fna	QBZH00000000	GenBank	QBZH00000000	http://identifiers.org/insdc/QBZH00000000	Genome annotation	AG-335-B08_contigs.fasta	figshare	doi:10.6084/m9.figshare.c.4037048	https://doi.org/10.6084/m9.figshare.c.4037048	Phylogeny	cyanobacteria_phylogeny_rootedtree.nwk; heterotroph_phylogeny_unrootedtree.nwk	figshare	doi:10.6084/m9.figshare.c.4037048	https://doi.org/10.6084/m9.figshare.c.4037048	Cyanobacterial Clusters of Orthologous Groups of proteins	genome_assembly_summary.tsv	figshare	doi:10.6084/m9.figshare.c.4037048	https://doi.org/10.6084/m9.figshare.c.4037048	autotrophic
AG-335-C21	Cell selection	Genomic sequencing	AG-335-C21_Assay_2	SRX3973099	NCBI Sequence Read Archive	SRP141175	http://identifiers.org/insdc.sra/SRP141175	de novo assembly	AG-335-C21_IMG_2716884714.fna	QBZI00000000	GenBank	QBZI00000000	http://identifiers.org/insdc/QBZI00000000	Genome annotation	AG-335-C21_contigs.fasta	figshare	doi:10.6084/m9.figshare.c.4037048	https://doi.org/10.6084/m9.figshare.c.4037048	Phylogeny	cyanobacteria_phylogeny_rootedtree.nwk; heterotroph_phylogeny_unrootedtree.nwk	figshare	doi:10.6084/m9.figshare.c.4037048	https://doi.org/10.6084/m9.figshare.c.4037048	Cyanobacterial Clusters of Orthologous Groups of proteins	genome_assembly_summary.tsv	figshare	doi:10.6084/m9.figshare.c.4037048	https://doi.org/10.6084/m9.figshare.c.4037048	autotrophic
AG-335-D02	Cell selection	Genomic sequencing	AG-335-D02_Assay_2	SRX3973100	NCBI Sequence Read Archive	SRP141175	http://identifiers.org/insdc.sra/SRP141175	de novo assembly	AG-335-D02_IMG_2716884715.fna	QBZJ00000000	GenBank	QBZJ00000000	http://identifiers.org/insdc/QBZJ00000000	Genome annotation	AG-335-D02_contigs.fasta	figshare	doi:10.6084/m9.figshare.c.4037048	https://doi.org/10.6084/m9.figshare.c.4037048	Phylogeny	cyanobacteria_phylogeny_rootedtree.nwk; heterotroph_phylogeny_unrootedtree.nwk	figshare	doi:10.6084/m9.figshare.c.4037048	https://doi.org/10.6084/m9.figshare.c.4037048	Cyanobacterial Clusters of Orthologous Groups of proteins	genome_assembly_summary.tsv	figshare	doi:10.6084/m9.figshare.c.4037048	https://doi.org/10.6084/m9.figshare.c.4037048	autotrophic
AG-335-D04	Cell selection	Genomic sequencing	AG-335-D04_Assay_2	SRX3973097	NCBI Sequence Read Archive	SRP141175	http://identifiers.org/insdc.sra/SRP141175	de novo assembly	AG-335-D04_IMG_2716884716.fna	QBZK00000000	GenBank	QBZK00000000	http://identifiers.org/insdc/QBZK00000000	Genome annotation	AG-335-D04_contigs.fasta	figshare	doi:10.6084/m9.figshare.c.4037048	https://doi.org/10.6084/m9.figshare.c.4037048	Phylogeny	cyanobacteria_phylogeny_rootedtree.nwk; heterotroph_phylogeny_unrootedtree.nwk	figshare	doi:10.6084/m9.figshare.c.4037048	https://doi.org/10.6084/m9.figshare.c.4037048	Cyanobacterial Clusters of Orthologous Groups of proteins	genome_assembly_summary.tsv	figshare	doi:10.6084/m9.figshare.c.4037048	https://doi.org/10.6084/m9.figshare.c.4037048	autotrophic
AG-335-E22	Cell selection	Genomic sequencing	AG-335-E22_Assay_2	SRX3973098	NCBI Sequence Read Archive	SRP141175	http://identifiers.org/insdc.sra/SRP141175	de novo assembly	AG-335-E22_IMG_2716884717.fna	QBZL00000000	GenBank	QBZL00000000	http://identifiers.org/insdc/QBZL00000000	Genome annotation	AG-335-E22_contigs.fasta	figshare	doi:10.6084/m9.figshare.c.4037048	https://doi.org/10.6084/m9.figshare.c.4037048	Phylogeny	cyanobacteria_phylogeny_rootedtree.nwk; heterotroph_phylogeny_unrootedtree.nwk	figshare	doi:10.6084/m9.figshare.c.4037048	https://doi.org/10.6084/m9.figshare.c.4037048	Cyanobacterial Clusters of Orthologous Groups of proteins	genome_assembly_summary.tsv	figshare	doi:10.6084/m9.figshare.c.4037048	https://doi.org/10.6084/m9.figshare.c.4037048	autotrophic
AG-335-F06	Cell selection	Genomic sequencing	AG-335-F06_Assay_2	SRX3973253	NCBI Sequence Read Archive	SRP141175	http://identifiers.org/insdc.sra/SRP141175	de novo assembly	AG-335-F06_IMG_2716884718.fna	QBZM00000000	GenBank	QBZM00000000	http://identifiers.org/insdc/QBZM00000000	Genome annotation	AG-335-F06_contigs.fasta	figshare	doi:10.6084/m9.figshare.c.4037048	https://doi.org/10.6084/m9.figshare.c.4037048	Phylogeny	cyanobacteria_phylogeny_rootedtree.nwk; heterotroph_phylogeny_unrootedtree.nwk	figshare	doi:10.6084/m9.figshare.c.4037048	https://doi.org/10.6084/m9.figshare.c.4037048	Cyanobacterial Clusters of Orthologous Groups of proteins	genome_assembly_summary.tsv	figshare	doi:10.6084/m9.figshare.c.4037048	https://doi.org/10.6084/m9.figshare.c.4037048	autotrophic
AG-335-I15	Cell selection	Genomic sequencing	AG-335-I15_Assay_2	SRX3973088	NCBI Sequence Read Archive	SRP141175	http://identifiers.org/insdc.sra/SRP141175	de novo assembly	AG-335-I15_IMG_2716884260.fna	QBZN00000000	GenBank	QBZN00000000	http://identifiers.org/insdc/QBZN00000000	Genome annotation	AG-335-I15_contigs.fasta	figshare	doi:10.6084/m9.figshare.c.4037048	https://doi.org/10.6084/m9.figshare.c.4037048	Phylogeny	cyanobacteria_phylogeny_rootedtree.nwk; heterotroph_phylogeny_unrootedtree.nwk	figshare	doi:10.6084/m9.figshare.c.4037048	https://doi.org/10.6084/m9.figshare.c.4037048	Cyanobacterial Clusters of Orthologous Groups of proteins	genome_assembly_summary.tsv	figshare	doi:10.6084/m9.figshare.c.4037048	https://doi.org/10.6084/m9.figshare.c.4037048	autotrophic
AG-335-I21	Cell selection	Genomic sequencing	AG-335-I21_Assay_2	SRX3973297	NCBI Sequence Read Archive	SRP141175	http://identifiers.org/insdc.sra/SRP141175	de novo assembly	AG-335-I21_IMG_2716884343.fna	QBZO00000000	GenBank	QBZO00000000	http://identifiers.org/insdc/QBZO00000000	Genome annotation	AG-335-I21_contigs.fasta	figshare	doi:10.6084/m9.figshare.c.4037048	https://doi.org/10.6084/m9.figshare.c.4037048	Phylogeny	cyanobacteria_phylogeny_rootedtree.nwk; heterotroph_phylogeny_unrootedtree.nwk	figshare	doi:10.6084/m9.figshare.c.4037048	https://doi.org/10.6084/m9.figshare.c.4037048	Cyanobacterial Clusters of Orthologous Groups of proteins	genome_assembly_summary.tsv	figshare	doi:10.6084/m9.figshare.c.4037048	https://doi.org/10.6084/m9.figshare.c.4037048	autotrophic
AG-335-J02	Cell selection	Genomic sequencing	AG-335-J02_Assay_2	SRX3973296	NCBI Sequence Read Archive	SRP141175	http://identifiers.org/insdc.sra/SRP141175	de novo assembly	AG-335-J02_IMG_2716884719.fna	QBZP00000000	GenBank	QBZP00000000	http://identifiers.org/insdc/QBZP00000000	Genome annotation	AG-335-J02_contigs.fasta	figshare	doi:10.6084/m9.figshare.c.4037048	https://doi.org/10.6084/m9.figshare.c.4037048	Phylogeny	cyanobacteria_phylogeny_rootedtree.nwk; heterotroph_phylogeny_unrootedtree.nwk	figshare	doi:10.6084/m9.figshare.c.4037048	https://doi.org/10.6084/m9.figshare.c.4037048	Cyanobacterial Clusters of Orthologous Groups of proteins	genome_assembly_summary.tsv	figshare	doi:10.6084/m9.figshare.c.4037048	https://doi.org/10.6084/m9.figshare.c.4037048	autotrophic
AG-335-J19	Cell selection	Genomic sequencing	AG-335-J19_Assay_2	SRX3973299	NCBI Sequence Read Archive	SRP141175	http://identifiers.org/insdc.sra/SRP141175	de novo assembly	AG-335-J19_IMG_2716884720.fna	QBZQ00000000	GenBank	QBZQ00000000	http://identifiers.org/insdc/QBZQ00000000	Genome annotation	AG-335-J19_contigs.fasta	figshare	doi:10.6084/m9.figshare.c.4037048	https://doi.org/10.6084/m9.figshare.c.4037048	Phylogeny	cyanobacteria_phylogeny_rootedtree.nwk; heterotroph_phylogeny_unrootedtree.nwk	figshare	doi:10.6084/m9.figshare.c.4037048	https://doi.org/10.6084/m9.figshare.c.4037048	Cyanobacterial Clusters of Orthologous Groups of proteins	genome_assembly_summary.tsv	figshare	doi:10.6084/m9.figshare.c.4037048	https://doi.org/10.6084/m9.figshare.c.4037048	autotrophic
AG-335-L06	Cell selection	Genomic sequencing	AG-335-L06_Assay_2	SRX3973298	NCBI Sequence Read Archive	SRP141175	http://identifiers.org/insdc.sra/SRP141175	de novo assembly	AG-335-L06_IMG_2716884721.fna	QBZR00000000	GenBank	QBZR00000000	http://identifiers.org/insdc/QBZR00000000	Genome annotation	AG-335-L06_contigs.fasta	figshare	doi:10.6084/m9.figshare.c.4037048	https://doi.org/10.6084/m9.figshare.c.4037048	Phylogeny	cyanobacteria_phylogeny_rootedtree.nwk; heterotroph_phylogeny_unrootedtree.nwk	figshare	doi:10.6084/m9.figshare.c.4037048	https://doi.org/10.6084/m9.figshare.c.4037048	Cyanobacterial Clusters of Orthologous Groups of proteins	genome_assembly_summary.tsv	figshare	doi:10.6084/m9.figshare.c.4037048	https://doi.org/10.6084/m9.figshare.c.4037048	autotrophic
AG-335-N04	Cell selection	Genomic sequencing	AG-335-N04_Assay_2	SRX3973301	NCBI Sequence Read Archive	SRP141175	http://identifiers.org/insdc.sra/SRP141175	de novo assembly	AG-335-N04_IMG_2716884814.fna	QBZS00000000	GenBank	QBZS00000000	http://identifiers.org/insdc/QBZS00000000	Genome annotation	AG-335-N04_contigs.fasta	figshare	doi:10.6084/m9.figshare.c.4037048	https://doi.org/10.6084/m9.figshare.c.4037048	Phylogeny	cyanobacteria_phylogeny_rootedtree.nwk; heterotroph_phylogeny_unrootedtree.nwk	figshare	doi:10.6084/m9.figshare.c.4037048	https://doi.org/10.6084/m9.figshare.c.4037048	Cyanobacterial Clusters of Orthologous Groups of proteins	genome_assembly_summary.tsv	figshare	doi:10.6084/m9.figshare.c.4037048	https://doi.org/10.6084/m9.figshare.c.4037048	heterotrophic
AG-335-N20	Cell selection	Genomic sequencing	AG-335-N20_Assay_2	SRX3973300	NCBI Sequence Read Archive	SRP141175	http://identifiers.org/insdc.sra/SRP141175	de novo assembly	AG-335-N20_IMG_2716884344.fna	QBZT00000000	GenBank	QBZT00000000	http://identifiers.org/insdc/QBZT00000000	Genome annotation	AG-335-N20_contigs.fasta	figshare	doi:10.6084/m9.figshare.c.4037048	https://doi.org/10.6084/m9.figshare.c.4037048	Phylogeny	cyanobacteria_phylogeny_rootedtree.nwk; heterotroph_phylogeny_unrootedtree.nwk	figshare	doi:10.6084/m9.figshare.c.4037048	https://doi.org/10.6084/m9.figshare.c.4037048	Cyanobacterial Clusters of Orthologous Groups of proteins	genome_assembly_summary.tsv	figshare	doi:10.6084/m9.figshare.c.4037048	https://doi.org/10.6084/m9.figshare.c.4037048	autotrophic
AG-335-O19	Cell selection	Genomic sequencing	AG-335-O19_Assay_2	SRX3973303	NCBI Sequence Read Archive	SRP141175	http://identifiers.org/insdc.sra/SRP141175	de novo assembly	AG-335-O19_IMG_2716884722.fna	QBZU00000000	GenBank	QBZU00000000	http://identifiers.org/insdc/QBZU00000000	Genome annotation	AG-335-O19_contigs.fasta	figshare	doi:10.6084/m9.figshare.c.4037048	https://doi.org/10.6084/m9.figshare.c.4037048	Phylogeny	cyanobacteria_phylogeny_rootedtree.nwk; heterotroph_phylogeny_unrootedtree.nwk	figshare	doi:10.6084/m9.figshare.c.4037048	https://doi.org/10.6084/m9.figshare.c.4037048	Cyanobacterial Clusters of Orthologous Groups of proteins	genome_assembly_summary.tsv	figshare	doi:10.6084/m9.figshare.c.4037048	https://doi.org/10.6084/m9.figshare.c.4037048	autotrophic
AG-335-P02	Cell selection	Genomic sequencing	AG-335-P02_Assay_2	SRX3973302	NCBI Sequence Read Archive	SRP141175	http://identifiers.org/insdc.sra/SRP141175	de novo assembly	AG-335-P02_IMG_2716884345.fna	QBZV00000000	GenBank	QBZV00000000	http://identifiers.org/insdc/QBZV00000000	Genome annotation	AG-335-P02_contigs.fasta	figshare	doi:10.6084/m9.figshare.c.4037048	https://doi.org/10.6084/m9.figshare.c.4037048	Phylogeny	cyanobacteria_phylogeny_rootedtree.nwk; heterotroph_phylogeny_unrootedtree.nwk	figshare	doi:10.6084/m9.figshare.c.4037048	https://doi.org/10.6084/m9.figshare.c.4037048	Cyanobacterial Clusters of Orthologous Groups of proteins	genome_assembly_summary.tsv	figshare	doi:10.6084/m9.figshare.c.4037048	https://doi.org/10.6084/m9.figshare.c.4037048	autotrophic
AG-337-G04	Cell selection	Genomic sequencing	AG-337-G04_Assay_2	SRX3973289	NCBI Sequence Read Archive	SRP141175	http://identifiers.org/insdc.sra/SRP141175	de novo assembly	AG-337-G04_IMG_2716884527.fna	QBZW00000000	GenBank	QBZW00000000	http://identifiers.org/insdc/QBZW00000000	Genome annotation	AG-337-G04_contigs.fasta	figshare	doi:10.6084/m9.figshare.c.4037048	https://doi.org/10.6084/m9.figshare.c.4037048	Phylogeny	cyanobacteria_phylogeny_rootedtree.nwk; heterotroph_phylogeny_unrootedtree.nwk	figshare	doi:10.6084/m9.figshare.c.4037048	https://doi.org/10.6084/m9.figshare.c.4037048	Cyanobacterial Clusters of Orthologous Groups of proteins	genome_assembly_summary.tsv	figshare	doi:10.6084/m9.figshare.c.4037048	https://doi.org/10.6084/m9.figshare.c.4037048	heterotrophic
AG-337-G06	Cell selection	Genomic sequencing	AG-337-G06_Assay_2	SRX3973288	NCBI Sequence Read Archive	SRP141175	http://identifiers.org/insdc.sra/SRP141175	de novo assembly	AG-337-G06_IMG_2716884528.fna	QBZX00000000	GenBank	QBZX00000000	http://identifiers.org/insdc/QBZX00000000	Genome annotation	AG-337-G06_contigs.fasta	figshare	doi:10.6084/m9.figshare.c.4037048	https://doi.org/10.6084/m9.figshare.c.4037048	Phylogeny	cyanobacteria_phylogeny_rootedtree.nwk; heterotroph_phylogeny_unrootedtree.nwk	figshare	doi:10.6084/m9.figshare.c.4037048	https://doi.org/10.6084/m9.figshare.c.4037048	Cyanobacterial Clusters of Orthologous Groups of proteins	genome_assembly_summary.tsv	figshare	doi:10.6084/m9.figshare.c.4037048	https://doi.org/10.6084/m9.figshare.c.4037048	heterotrophic
AG-337-I02	Cell selection	Genomic sequencing	AG-337-I02_Assay_2	SRX3972609	NCBI Sequence Read Archive	SRP141175	http://identifiers.org/insdc.sra/SRP141175	de novo assembly	AG-337-I02_IMG_2716884529.fna	QBZY00000000	GenBank	QBZY00000000	http://identifiers.org/insdc/QBZY00000000	Genome annotation	AG-337-I02_contigs.fasta	figshare	doi:10.6084/m9.figshare.c.4037048	https://doi.org/10.6084/m9.figshare.c.4037048	Phylogeny	cyanobacteria_phylogeny_rootedtree.nwk; heterotroph_phylogeny_unrootedtree.nwk	figshare	doi:10.6084/m9.figshare.c.4037048	https://doi.org/10.6084/m9.figshare.c.4037048	Cyanobacterial Clusters of Orthologous Groups of proteins	genome_assembly_summary.tsv	figshare	doi:10.6084/m9.figshare.c.4037048	https://doi.org/10.6084/m9.figshare.c.4037048	heterotrophic
AG-337-N21	Cell selection	Genomic sequencing	AG-337-N21_Assay_2	SRX3972610	NCBI Sequence Read Archive	SRP141175	http://identifiers.org/insdc.sra/SRP141175	de novo assembly	AG-337-N21_IMG_2716884815.fna	QBZZ00000000	GenBank	QBZZ00000000	http://identifiers.org/insdc/QBZZ00000000	Genome annotation	AG-337-N21_contigs.fasta	figshare	doi:10.6084/m9.figshare.c.4037048	https://doi.org/10.6084/m9.figshare.c.4037048	Phylogeny	cyanobacteria_phylogeny_rootedtree.nwk; heterotroph_phylogeny_unrootedtree.nwk	figshare	doi:10.6084/m9.figshare.c.4037048	https://doi.org/10.6084/m9.figshare.c.4037048	Cyanobacterial Clusters of Orthologous Groups of proteins	genome_assembly_summary.tsv	figshare	doi:10.6084/m9.figshare.c.4037048	https://doi.org/10.6084/m9.figshare.c.4037048	heterotrophic
AG-339-F18	Cell selection	Genomic sequencing	AG-339-F18_Assay_2	SRX3972611	NCBI Sequence Read Archive	SRP141175	http://identifiers.org/insdc.sra/SRP141175	de novo assembly	AG-339-F18_IMG_2716884564.fna	QCAA00000000	GenBank	QCAA00000000	http://identifiers.org/insdc/QCAA00000000	Genome annotation	AG-339-F18_contigs.fasta	figshare	doi:10.6084/m9.figshare.c.4037048	https://doi.org/10.6084/m9.figshare.c.4037048	Phylogeny	cyanobacteria_phylogeny_rootedtree.nwk; heterotroph_phylogeny_unrootedtree.nwk	figshare	doi:10.6084/m9.figshare.c.4037048	https://doi.org/10.6084/m9.figshare.c.4037048	Cyanobacterial Clusters of Orthologous Groups of proteins	genome_assembly_summary.tsv	figshare	doi:10.6084/m9.figshare.c.4037048	https://doi.org/10.6084/m9.figshare.c.4037048
AG-339-G14	Cell selection	Genomic sequencing	AG-339-G14_Assay_2	SRX3972612	NCBI Sequence Read Archive	SRP141175	http://identifiers.org/insdc.sra/SRP141175	de novo assembly	AG-339-G14_IMG_2716884826.fna	QCAB00000000	GenBank	QCAB00000000	http://identifiers.org/insdc/QCAB00000000	Genome annotation	AG-339-G14_contigs.fasta	figshare	doi:10.6084/m9.figshare.c.4037048	https://doi.org/10.6084/m9.figshare.c.4037048	Phylogeny	cyanobacteria_phylogeny_rootedtree.nwk; heterotroph_phylogeny_unrootedtree.nwk	figshare	doi:10.6084/m9.figshare.c.4037048	https://doi.org/10.6084/m9.figshare.c.4037048	Cyanobacterial Clusters of Orthologous Groups of proteins	genome_assembly_summary.tsv	figshare	doi:10.6084/m9.figshare.c.4037048	https://doi.org/10.6084/m9.figshare.c.4037048	heterotrophic
AG-339-L04	Cell selection	Genomic sequencing	AG-339-L04_Assay_2	SRX3972613	NCBI Sequence Read Archive	SRP141175	http://identifiers.org/insdc.sra/SRP141175	de novo assembly	AG-339-L04_IMG_2716884530.fna	QCAC00000000	GenBank	QCAC00000000	http://identifiers.org/insdc/QCAC00000000	Genome annotation	AG-339-L04_contigs.fasta	figshare	doi:10.6084/m9.figshare.c.4037048	https://doi.org/10.6084/m9.figshare.c.4037048	Phylogeny	cyanobacteria_phylogeny_rootedtree.nwk; heterotroph_phylogeny_unrootedtree.nwk	figshare	doi:10.6084/m9.figshare.c.4037048	https://doi.org/10.6084/m9.figshare.c.4037048	Cyanobacterial Clusters of Orthologous Groups of proteins	genome_assembly_summary.tsv	figshare	doi:10.6084/m9.figshare.c.4037048	https://doi.org/10.6084/m9.figshare.c.4037048	heterotrophic
AG-339-L21	Cell selection	Genomic sequencing	AG-339-L21_Assay_2	SRX3972614	NCBI Sequence Read Archive	SRP141175	http://identifiers.org/insdc.sra/SRP141175	de novo assembly	AG-339-L21_IMG_2716884853.fna	MH319718-MH319719	GenBank	MH319718-MH319719	http://identifiers.org/insdc/MH319718	Genome annotation	AG-339-L21_contigs.fasta	figshare	doi:10.6084/m9.figshare.c.4037048	https://doi.org/10.6084/m9.figshare.c.4037048	Phylogeny	cyanobacteria_phylogeny_rootedtree.nwk; heterotroph_phylogeny_unrootedtree.nwk	figshare	doi:10.6084/m9.figshare.c.4037048	https://doi.org/10.6084/m9.figshare.c.4037048	Cyanobacterial Clusters of Orthologous Groups of proteins	genome_assembly_summary.tsv	figshare	doi:10.6084/m9.figshare.c.4037048	https://doi.org/10.6084/m9.figshare.c.4037048
AG-339-M23	Cell selection	Genomic sequencing	AG-339-M23_Assay_2	SRX3972615	NCBI Sequence Read Archive	SRP141175	http://identifiers.org/insdc.sra/SRP141175	de novo assembly	AG-339-M23_IMG_2716884580.fna	MH327367-MH327369	GenBank	MH327367-MH327369	http://identifiers.org/insdc/MH327367	Genome annotation	AG-339-M23_contigs.fasta	figshare	doi:10.6084/m9.figshare.c.4037048	https://doi.org/10.6084/m9.figshare.c.4037048	Phylogeny	cyanobacteria_phylogeny_rootedtree.nwk; heterotroph_phylogeny_unrootedtree.nwk	figshare	doi:10.6084/m9.figshare.c.4037048	https://doi.org/10.6084/m9.figshare.c.4037048	Cyanobacterial Clusters of Orthologous Groups of proteins	genome_assembly_summary.tsv	figshare	doi:10.6084/m9.figshare.c.4037048	https://doi.org/10.6084/m9.figshare.c.4037048
AG-339-N18	Cell selection	Genomic sequencing	AG-339-N18_Assay_2	SRX3972616	NCBI Sequence Read Archive	SRP141175	http://identifiers.org/insdc.sra/SRP141175	de novo assembly	AG-339-N18_IMG_2716884531.fna	QCAD00000000	GenBank	QCAD00000000	http://identifiers.org/insdc/QCAD00000000	Genome annotation	AG-339-N18_contigs.fasta	figshare	doi:10.6084/m9.figshare.c.4037048	https://doi.org/10.6084/m9.figshare.c.4037048	Phylogeny	cyanobacteria_phylogeny_rootedtree.nwk; heterotroph_phylogeny_unrootedtree.nwk	figshare	doi:10.6084/m9.figshare.c.4037048	https://doi.org/10.6084/m9.figshare.c.4037048	Cyanobacterial Clusters of Orthologous Groups of proteins	genome_assembly_summary.tsv	figshare	doi:10.6084/m9.figshare.c.4037048	https://doi.org/10.6084/m9.figshare.c.4037048	heterotrophic
AG-339-O17	Cell selection	Genomic sequencing	AG-339-O17_Assay_2	SRX3972617	NCBI Sequence Read Archive	SRP141175	http://identifiers.org/insdc.sra/SRP141175	de novo assembly	AG-339-O17_IMG_2716884665.fna	MH327370-MH327380	GenBank	MH327370-MH327380	http://identifiers.org/insdc/MH327370	Genome annotation	AG-339-O17_contigs.fasta	figshare	doi:10.6084/m9.figshare.c.4037048	https://doi.org/10.6084/m9.figshare.c.4037048	Phylogeny	cyanobacteria_phylogeny_rootedtree.nwk; heterotroph_phylogeny_unrootedtree.nwk	figshare	doi:10.6084/m9.figshare.c.4037048	https://doi.org/10.6084/m9.figshare.c.4037048	Cyanobacterial Clusters of Orthologous Groups of proteins	genome_assembly_summary.tsv	figshare	doi:10.6084/m9.figshare.c.4037048	https://doi.org/10.6084/m9.figshare.c.4037048
AG-339-P23	Cell selection	Genomic sequencing	AG-339-P23_Assay_2	SRX3972618	NCBI Sequence Read Archive	SRP141175	http://identifiers.org/insdc.sra/SRP141175	de novo assembly	AG-339-P23_IMG_2716884841.fna	MH327381-MH327383	GenBank	MH327381-MH327383	http://identifiers.org/insdc/MH327381	Genome annotation	AG-339-P23_contigs.fasta	figshare	doi:10.6084/m9.figshare.c.4037048	https://doi.org/10.6084/m9.figshare.c.4037048	Phylogeny	cyanobacteria_phylogeny_rootedtree.nwk; heterotroph_phylogeny_unrootedtree.nwk	figshare	doi:10.6084/m9.figshare.c.4037048	https://doi.org/10.6084/m9.figshare.c.4037048	Cyanobacterial Clusters of Orthologous Groups of proteins	genome_assembly_summary.tsv	figshare	doi:10.6084/m9.figshare.c.4037048	https://doi.org/10.6084/m9.figshare.c.4037048
AG-341-A02	Cell selection	Genomic sequencing	AG-341-A02_Assay_2	SRX3972885	NCBI Sequence Read Archive	SRP141175	http://identifiers.org/insdc.sra/SRP141175	de novo assembly	AG-341-A02_IMG_2716884723.fna	QCAE00000000	GenBank	QCAE00000000	http://identifiers.org/insdc/QCAE00000000	Genome annotation	AG-341-A02_contigs.fasta	figshare	doi:10.6084/m9.figshare.c.4037048	https://doi.org/10.6084/m9.figshare.c.4037048	Phylogeny	cyanobacteria_phylogeny_rootedtree.nwk; heterotroph_phylogeny_unrootedtree.nwk	figshare	doi:10.6084/m9.figshare.c.4037048	https://doi.org/10.6084/m9.figshare.c.4037048	Cyanobacterial Clusters of Orthologous Groups of proteins	genome_assembly_summary.tsv	figshare	doi:10.6084/m9.figshare.c.4037048	https://doi.org/10.6084/m9.figshare.c.4037048	autotrophic
AG-341-B22	Cell selection	Genomic sequencing	AG-341-B22_Assay_2	SRX3972884	NCBI Sequence Read Archive	SRP141175	http://identifiers.org/insdc.sra/SRP141175	de novo assembly	AG-341-B22_IMG_2716884346.fna	QCAF00000000	GenBank	QCAF00000000	http://identifiers.org/insdc/QCAF00000000	Genome annotation	AG-341-B22_contigs.fasta	figshare	doi:10.6084/m9.figshare.c.4037048	https://doi.org/10.6084/m9.figshare.c.4037048	Phylogeny	cyanobacteria_phylogeny_rootedtree.nwk; heterotroph_phylogeny_unrootedtree.nwk	figshare	doi:10.6084/m9.figshare.c.4037048	https://doi.org/10.6084/m9.figshare.c.4037048	Cyanobacterial Clusters of Orthologous Groups of proteins	genome_assembly_summary.tsv	figshare	doi:10.6084/m9.figshare.c.4037048	https://doi.org/10.6084/m9.figshare.c.4037048	autotrophic
AG-341-E15	Cell selection	Genomic sequencing	AG-341-E15_Assay_2	SRX3972883	NCBI Sequence Read Archive	SRP141175	http://identifiers.org/insdc.sra/SRP141175	de novo assembly	AG-341-E15_IMG_2716884724.fna	QCAG00000000	GenBank	QCAG00000000	http://identifiers.org/insdc/QCAG00000000	Genome annotation	AG-341-E15_contigs.fasta	figshare	doi:10.6084/m9.figshare.c.4037048	https://doi.org/10.6084/m9.figshare.c.4037048	Phylogeny	cyanobacteria_phylogeny_rootedtree.nwk; heterotroph_phylogeny_unrootedtree.nwk	figshare	doi:10.6084/m9.figshare.c.4037048	https://doi.org/10.6084/m9.figshare.c.4037048	Cyanobacterial Clusters of Orthologous Groups of proteins	genome_assembly_summary.tsv	figshare	doi:10.6084/m9.figshare.c.4037048	https://doi.org/10.6084/m9.figshare.c.4037048	autotrophic
AG-341-I22	Cell selection	Genomic sequencing	AG-341-I22_Assay_2	SRX3972882	NCBI Sequence Read Archive	SRP141175	http://identifiers.org/insdc.sra/SRP141175	de novo assembly	AG-341-I22_IMG_2716884347.fna	QCAH00000000	GenBank	QCAH00000000	http://identifiers.org/insdc/QCAH00000000	Genome annotation	AG-341-I22_contigs.fasta	figshare	doi:10.6084/m9.figshare.c.4037048	https://doi.org/10.6084/m9.figshare.c.4037048	Phylogeny	cyanobacteria_phylogeny_rootedtree.nwk; heterotroph_phylogeny_unrootedtree.nwk	figshare	doi:10.6084/m9.figshare.c.4037048	https://doi.org/10.6084/m9.figshare.c.4037048	Cyanobacterial Clusters of Orthologous Groups of proteins	genome_assembly_summary.tsv	figshare	doi:10.6084/m9.figshare.c.4037048	https://doi.org/10.6084/m9.figshare.c.4037048	autotrophic
AG-341-J21	Cell selection	Genomic sequencing	AG-341-J21_Assay_2	SRX3972881	NCBI Sequence Read Archive	SRP141175	http://identifiers.org/insdc.sra/SRP141175	de novo assembly	AG-341-J21_IMG_2716884558.fna	QCAI00000000	GenBank	QCAI00000000	http://identifiers.org/insdc/QCAI00000000	Genome annotation	AG-341-J21_contigs.fasta	figshare	doi:10.6084/m9.figshare.c.4037048	https://doi.org/10.6084/m9.figshare.c.4037048	Phylogeny	cyanobacteria_phylogeny_rootedtree.nwk; heterotroph_phylogeny_unrootedtree.nwk	figshare	doi:10.6084/m9.figshare.c.4037048	https://doi.org/10.6084/m9.figshare.c.4037048	Cyanobacterial Clusters of Orthologous Groups of proteins	genome_assembly_summary.tsv	figshare	doi:10.6084/m9.figshare.c.4037048	https://doi.org/10.6084/m9.figshare.c.4037048
AG-341-K02	Cell selection	Genomic sequencing	AG-341-K02_Assay_2	SRX3972880	NCBI Sequence Read Archive	SRP141175	http://identifiers.org/insdc.sra/SRP141175	de novo assembly	AG-341-K02_IMG_2716884725.fna	QCAJ00000000	GenBank	QCAJ00000000	http://identifiers.org/insdc/QCAJ00000000	Genome annotation	AG-341-K02_contigs.fasta	figshare	doi:10.6084/m9.figshare.c.4037048	https://doi.org/10.6084/m9.figshare.c.4037048	Phylogeny	cyanobacteria_phylogeny_rootedtree.nwk; heterotroph_phylogeny_unrootedtree.nwk	figshare	doi:10.6084/m9.figshare.c.4037048	https://doi.org/10.6084/m9.figshare.c.4037048	Cyanobacterial Clusters of Orthologous Groups of proteins	genome_assembly_summary.tsv	figshare	doi:10.6084/m9.figshare.c.4037048	https://doi.org/10.6084/m9.figshare.c.4037048	autotrophic
AG-341-K05	Cell selection	Genomic sequencing	AG-341-K05_Assay_2	SRX3972879	NCBI Sequence Read Archive	SRP141175	http://identifiers.org/insdc.sra/SRP141175	de novo assembly	AG-341-K05_IMG_2716884261.fna	QCAK00000000	GenBank	QCAK00000000	http://identifiers.org/insdc/QCAK00000000	Genome annotation	AG-341-K05_contigs.fasta	figshare	doi:10.6084/m9.figshare.c.4037048	https://doi.org/10.6084/m9.figshare.c.4037048	Phylogeny	cyanobacteria_phylogeny_rootedtree.nwk; heterotroph_phylogeny_unrootedtree.nwk	figshare	doi:10.6084/m9.figshare.c.4037048	https://doi.org/10.6084/m9.figshare.c.4037048	Cyanobacterial Clusters of Orthologous Groups of proteins	genome_assembly_summary.tsv	figshare	doi:10.6084/m9.figshare.c.4037048	https://doi.org/10.6084/m9.figshare.c.4037048	autotrophic
AG-341-L22	Cell selection	Genomic sequencing	AG-341-L22_Assay_2	SRX3972878	NCBI Sequence Read Archive	SRP141175	http://identifiers.org/insdc.sra/SRP141175	de novo assembly	AG-341-L22_IMG_2716884348.fna	QCAL00000000	GenBank	QCAL00000000	http://identifiers.org/insdc/QCAL00000000	Genome annotation	AG-341-L22_contigs.fasta	figshare	doi:10.6084/m9.figshare.c.4037048	https://doi.org/10.6084/m9.figshare.c.4037048	Phylogeny	cyanobacteria_phylogeny_rootedtree.nwk; heterotroph_phylogeny_unrootedtree.nwk	figshare	doi:10.6084/m9.figshare.c.4037048	https://doi.org/10.6084/m9.figshare.c.4037048	Cyanobacterial Clusters of Orthologous Groups of proteins	genome_assembly_summary.tsv	figshare	doi:10.6084/m9.figshare.c.4037048	https://doi.org/10.6084/m9.figshare.c.4037048	autotrophic
AG-341-M17	Cell selection	Genomic sequencing	AG-341-M17_Assay_2	SRX3972877	NCBI Sequence Read Archive	SRP141175	http://identifiers.org/insdc.sra/SRP141175	de novo assembly	AG-341-M17_IMG_2716884559.fna	QCAM00000000	GenBank	QCAM00000000	http://identifiers.org/insdc/QCAM00000000	Genome annotation	AG-341-M17_contigs.fasta	figshare	doi:10.6084/m9.figshare.c.4037048	https://doi.org/10.6084/m9.figshare.c.4037048	Phylogeny	cyanobacteria_phylogeny_rootedtree.nwk; heterotroph_phylogeny_unrootedtree.nwk	figshare	doi:10.6084/m9.figshare.c.4037048	https://doi.org/10.6084/m9.figshare.c.4037048	Cyanobacterial Clusters of Orthologous Groups of proteins	genome_assembly_summary.tsv	figshare	doi:10.6084/m9.figshare.c.4037048	https://doi.org/10.6084/m9.figshare.c.4037048
AG-341-M18	Cell selection	Genomic sequencing	AG-341-M18_Assay_2	SRX3972775	NCBI Sequence Read Archive	SRP141175	http://identifiers.org/insdc.sra/SRP141175	de novo assembly	AG-341-M18_IMG_2716884842.fna	MH327384-MH327396	GenBank	MH327384-MH327396	http://identifiers.org/insdc/MH327384	Genome annotation	AG-341-M18_contigs.fasta	figshare	doi:10.6084/m9.figshare.c.4037048	https://doi.org/10.6084/m9.figshare.c.4037048	Phylogeny	cyanobacteria_phylogeny_rootedtree.nwk; heterotroph_phylogeny_unrootedtree.nwk	figshare	doi:10.6084/m9.figshare.c.4037048	https://doi.org/10.6084/m9.figshare.c.4037048	Cyanobacterial Clusters of Orthologous Groups of proteins	genome_assembly_summary.tsv	figshare	doi:10.6084/m9.figshare.c.4037048	https://doi.org/10.6084/m9.figshare.c.4037048
AG-341-N05	Cell selection	Genomic sequencing	AG-341-N05_Assay_2	SRX3972925	NCBI Sequence Read Archive	SRP141175	http://identifiers.org/insdc.sra/SRP141175	de novo assembly	AG-341-N05_IMG_2716884349.fna	QCAN00000000	GenBank	QCAN00000000	http://identifiers.org/insdc/QCAN00000000	Genome annotation	AG-341-N05_contigs.fasta	figshare	doi:10.6084/m9.figshare.c.4037048	https://doi.org/10.6084/m9.figshare.c.4037048	Phylogeny	cyanobacteria_phylogeny_rootedtree.nwk; heterotroph_phylogeny_unrootedtree.nwk	figshare	doi:10.6084/m9.figshare.c.4037048	https://doi.org/10.6084/m9.figshare.c.4037048	Cyanobacterial Clusters of Orthologous Groups of proteins	genome_assembly_summary.tsv	figshare	doi:10.6084/m9.figshare.c.4037048	https://doi.org/10.6084/m9.figshare.c.4037048	autotrophic
AG-341-O08	Cell selection	Genomic sequencing	AG-341-O08_Assay_2	SRX3972926	NCBI Sequence Read Archive	SRP141175	http://identifiers.org/insdc.sra/SRP141175	de novo assembly	AG-341-O08_IMG_2716884565.fna	QCAO00000000	GenBank	QCAO00000000	http://identifiers.org/insdc/QCAO00000000	Genome annotation	AG-341-O08_contigs.fasta	figshare	doi:10.6084/m9.figshare.c.4037048	https://doi.org/10.6084/m9.figshare.c.4037048	Phylogeny	cyanobacteria_phylogeny_rootedtree.nwk; heterotroph_phylogeny_unrootedtree.nwk	figshare	doi:10.6084/m9.figshare.c.4037048	https://doi.org/10.6084/m9.figshare.c.4037048	Cyanobacterial Clusters of Orthologous Groups of proteins	genome_assembly_summary.tsv	figshare	doi:10.6084/m9.figshare.c.4037048	https://doi.org/10.6084/m9.figshare.c.4037048
AG-341-O18	Cell selection	Genomic sequencing	AG-341-O18_Assay_2	SRX3972923	NCBI Sequence Read Archive	SRP141175	http://identifiers.org/insdc.sra/SRP141175	de novo assembly	AG-341-O18_IMG_2716884560.fna	QCAP00000000	GenBank	QCAP00000000	http://identifiers.org/insdc/QCAP00000000	Genome annotation	AG-341-O18_contigs.fasta	figshare	doi:10.6084/m9.figshare.c.4037048	https://doi.org/10.6084/m9.figshare.c.4037048	Phylogeny	cyanobacteria_phylogeny_rootedtree.nwk; heterotroph_phylogeny_unrootedtree.nwk	figshare	doi:10.6084/m9.figshare.c.4037048	https://doi.org/10.6084/m9.figshare.c.4037048	Cyanobacterial Clusters of Orthologous Groups of proteins	genome_assembly_summary.tsv	figshare	doi:10.6084/m9.figshare.c.4037048	https://doi.org/10.6084/m9.figshare.c.4037048
AG-341-O20	Cell selection	Genomic sequencing	AG-341-O20_Assay_2	SRX3972924	NCBI Sequence Read Archive	SRP141175	http://identifiers.org/insdc.sra/SRP141175	de novo assembly	AG-341-O20_IMG_2716884350.fna	QCAQ00000000	GenBank	QCAQ00000000	http://identifiers.org/insdc/QCAQ00000000	Genome annotation	AG-341-O20_contigs.fasta	figshare	doi:10.6084/m9.figshare.c.4037048	https://doi.org/10.6084/m9.figshare.c.4037048	Phylogeny	cyanobacteria_phylogeny_rootedtree.nwk; heterotroph_phylogeny_unrootedtree.nwk	figshare	doi:10.6084/m9.figshare.c.4037048	https://doi.org/10.6084/m9.figshare.c.4037048	Cyanobacterial Clusters of Orthologous Groups of proteins	genome_assembly_summary.tsv	figshare	doi:10.6084/m9.figshare.c.4037048	https://doi.org/10.6084/m9.figshare.c.4037048	autotrophic
AG-341-P01	Cell selection	Genomic sequencing	AG-341-P01_Assay_2	SRX3972921	NCBI Sequence Read Archive	SRP141175	http://identifiers.org/insdc.sra/SRP141175	de novo assembly	AG-341-P01_IMG_2716884561.fna	MH327484-MH327489	GenBank	MH327484-MH327489	http://identifiers.org/insdc/MH327484	Genome annotation	AG-341-P01_contigs.fasta	figshare	doi:10.6084/m9.figshare.c.4037048	https://doi.org/10.6084/m9.figshare.c.4037048	Phylogeny	cyanobacteria_phylogeny_rootedtree.nwk; heterotroph_phylogeny_unrootedtree.nwk	figshare	doi:10.6084/m9.figshare.c.4037048	https://doi.org/10.6084/m9.figshare.c.4037048	Cyanobacterial Clusters of Orthologous Groups of proteins	genome_assembly_summary.tsv	figshare	doi:10.6084/m9.figshare.c.4037048	https://doi.org/10.6084/m9.figshare.c.4037048
AG-341-P17	Cell selection	Genomic sequencing	AG-341-P17_Assay_2	SRX3972922	NCBI Sequence Read Archive	SRP141175	http://identifiers.org/insdc.sra/SRP141175	de novo assembly	AG-341-P17_IMG_2716884351.fna	QCAR00000000	GenBank	QCAR00000000	http://identifiers.org/insdc/QCAR00000000	Genome annotation	AG-341-P17_contigs.fasta	figshare	doi:10.6084/m9.figshare.c.4037048	https://doi.org/10.6084/m9.figshare.c.4037048	Phylogeny	cyanobacteria_phylogeny_rootedtree.nwk; heterotroph_phylogeny_unrootedtree.nwk	figshare	doi:10.6084/m9.figshare.c.4037048	https://doi.org/10.6084/m9.figshare.c.4037048	Cyanobacterial Clusters of Orthologous Groups of proteins	genome_assembly_summary.tsv	figshare	doi:10.6084/m9.figshare.c.4037048	https://doi.org/10.6084/m9.figshare.c.4037048	autotrophic
AG-341-P21	Cell selection	Genomic sequencing	AG-341-P21_Assay_2	SRX3972919	NCBI Sequence Read Archive	SRP141175	http://identifiers.org/insdc.sra/SRP141175	de novo assembly	AG-341-P21_IMG_2716884562.fna	QCAS00000000	GenBank	QCAS00000000	http://identifiers.org/insdc/QCAS00000000	Genome annotation	AG-341-P21_contigs.fasta	figshare	doi:10.6084/m9.figshare.c.4037048	https://doi.org/10.6084/m9.figshare.c.4037048	Phylogeny	cyanobacteria_phylogeny_rootedtree.nwk; heterotroph_phylogeny_unrootedtree.nwk	figshare	doi:10.6084/m9.figshare.c.4037048	https://doi.org/10.6084/m9.figshare.c.4037048	Cyanobacterial Clusters of Orthologous Groups of proteins	genome_assembly_summary.tsv	figshare	doi:10.6084/m9.figshare.c.4037048	https://doi.org/10.6084/m9.figshare.c.4037048
AG-343-E15	Cell selection	Genomic sequencing	AG-343-E15_Assay_2	SRX3972920	NCBI Sequence Read Archive	SRP141175	http://identifiers.org/insdc.sra/SRP141175	de novo assembly	AG-343-E15_IMG_2716884511.fna	QCAT00000000	GenBank	QCAT00000000	http://identifiers.org/insdc/QCAT00000000	Genome annotation	AG-343-E15_contigs.fasta	figshare	doi:10.6084/m9.figshare.c.4037048	https://doi.org/10.6084/m9.figshare.c.4037048	Phylogeny	cyanobacteria_phylogeny_rootedtree.nwk; heterotroph_phylogeny_unrootedtree.nwk	figshare	doi:10.6084/m9.figshare.c.4037048	https://doi.org/10.6084/m9.figshare.c.4037048	Cyanobacterial Clusters of Orthologous Groups of proteins	genome_assembly_summary.tsv	figshare	doi:10.6084/m9.figshare.c.4037048	https://doi.org/10.6084/m9.figshare.c.4037048	heterotrophic
AG-345-A04	Cell selection	Genomic sequencing	AG-345-A04_Assay_2	SRX3972928	NCBI Sequence Read Archive	SRP141175	http://identifiers.org/insdc.sra/SRP141175	de novo assembly	AG-345-A04_IMG_2716884843.fna	QCAU00000000	GenBank	QCAU00000000	http://identifiers.org/insdc/QCAU00000000	Genome annotation	AG-345-A04_contigs.fasta	figshare	doi:10.6084/m9.figshare.c.4037048	https://doi.org/10.6084/m9.figshare.c.4037048	Phylogeny	cyanobacteria_phylogeny_rootedtree.nwk; heterotroph_phylogeny_unrootedtree.nwk	figshare	doi:10.6084/m9.figshare.c.4037048	https://doi.org/10.6084/m9.figshare.c.4037048	Cyanobacterial Clusters of Orthologous Groups of proteins	genome_assembly_summary.tsv	figshare	doi:10.6084/m9.figshare.c.4037048	https://doi.org/10.6084/m9.figshare.c.4037048
AG-345-A17	Cell selection	Genomic sequencing	AG-345-A17_Assay_2	SRX3973240	NCBI Sequence Read Archive	SRP141175	http://identifiers.org/insdc.sra/SRP141175	de novo assembly	AG-345-A17_IMG_2716884563.fna	MH327490-MH327492	GenBank	MH327490-MH327492	http://identifiers.org/insdc/MH327490	Genome annotation	AG-345-A17_contigs.fasta	figshare	doi:10.6084/m9.figshare.c.4037048	https://doi.org/10.6084/m9.figshare.c.4037048	Phylogeny	cyanobacteria_phylogeny_rootedtree.nwk; heterotroph_phylogeny_unrootedtree.nwk	figshare	doi:10.6084/m9.figshare.c.4037048	https://doi.org/10.6084/m9.figshare.c.4037048	Cyanobacterial Clusters of Orthologous Groups of proteins	genome_assembly_summary.tsv	figshare	doi:10.6084/m9.figshare.c.4037048	https://doi.org/10.6084/m9.figshare.c.4037048
AG-345-A23	Cell selection	Genomic sequencing	AG-345-A23_Assay_2	SRX3973137	NCBI Sequence Read Archive	SRP141175	http://identifiers.org/insdc.sra/SRP141175	de novo assembly	AG-345-A23_IMG_2716884844.fna	MH327397	GenBank	MH327397	http://identifiers.org/insdc/MH327397	Genome annotation	AG-345-A23_contigs.fasta	figshare	doi:10.6084/m9.figshare.c.4037048	https://doi.org/10.6084/m9.figshare.c.4037048	Phylogeny	cyanobacteria_phylogeny_rootedtree.nwk; heterotroph_phylogeny_unrootedtree.nwk	figshare	doi:10.6084/m9.figshare.c.4037048	https://doi.org/10.6084/m9.figshare.c.4037048	Cyanobacterial Clusters of Orthologous Groups of proteins	genome_assembly_summary.tsv	figshare	doi:10.6084/m9.figshare.c.4037048	https://doi.org/10.6084/m9.figshare.c.4037048
AG-345-D19	Cell selection	Genomic sequencing	AG-345-D19_Assay_2	SRX3973136	NCBI Sequence Read Archive	SRP141175	http://identifiers.org/insdc.sra/SRP141175	de novo assembly	AG-345-D19_IMG_2716884854.fna	MH319720-MH319730	GenBank	MH319720-MH319730	http://identifiers.org/insdc/MH319720	Genome annotation	AG-345-D19_contigs.fasta	figshare	doi:10.6084/m9.figshare.c.4037048	https://doi.org/10.6084/m9.figshare.c.4037048	Phylogeny	cyanobacteria_phylogeny_rootedtree.nwk; heterotroph_phylogeny_unrootedtree.nwk	figshare	doi:10.6084/m9.figshare.c.4037048	https://doi.org/10.6084/m9.figshare.c.4037048	Cyanobacterial Clusters of Orthologous Groups of proteins	genome_assembly_summary.tsv	figshare	doi:10.6084/m9.figshare.c.4037048	https://doi.org/10.6084/m9.figshare.c.4037048
AG-345-E02	Cell selection	Genomic sequencing	AG-345-E02_Assay_2	SRX3973000	NCBI Sequence Read Archive	SRP141175	http://identifiers.org/insdc.sra/SRP141175	de novo assembly	AG-345-E02_IMG_2716884855.fna	MH319731-MH319736	GenBank	MH319731-MH319736	http://identifiers.org/insdc/MH319731	Genome annotation	AG-345-E02_contigs.fasta	figshare	doi:10.6084/m9.figshare.c.4037048	https://doi.org/10.6084/m9.figshare.c.4037048	Phylogeny	cyanobacteria_phylogeny_rootedtree.nwk; heterotroph_phylogeny_unrootedtree.nwk	figshare	doi:10.6084/m9.figshare.c.4037048	https://doi.org/10.6084/m9.figshare.c.4037048	Cyanobacterial Clusters of Orthologous Groups of proteins	genome_assembly_summary.tsv	figshare	doi:10.6084/m9.figshare.c.4037048	https://doi.org/10.6084/m9.figshare.c.4037048
AG-345-E08	Cell selection	Genomic sequencing	AG-345-E08_Assay_2	SRX3972997	NCBI Sequence Read Archive	SRP141175	http://identifiers.org/insdc.sra/SRP141175	de novo assembly	AG-345-E08_IMG_2716884582.fna	MH319737-MH319740	GenBank	MH319737-MH319740	http://identifiers.org/insdc/MH319737	Genome annotation	AG-345-E08_contigs.fasta	figshare	doi:10.6084/m9.figshare.c.4037048	https://doi.org/10.6084/m9.figshare.c.4037048	Phylogeny	cyanobacteria_phylogeny_rootedtree.nwk; heterotroph_phylogeny_unrootedtree.nwk	figshare	doi:10.6084/m9.figshare.c.4037048	https://doi.org/10.6084/m9.figshare.c.4037048	Cyanobacterial Clusters of Orthologous Groups of proteins	genome_assembly_summary.tsv	figshare	doi:10.6084/m9.figshare.c.4037048	https://doi.org/10.6084/m9.figshare.c.4037048
AG-345-E15	Cell selection	Genomic sequencing	AG-345-E15_Assay_2	SRX3973133	NCBI Sequence Read Archive	SRP141175	http://identifiers.org/insdc.sra/SRP141175	de novo assembly	AG-345-E15_IMG_2716884583.fna	MH319741-MH319748	GenBank	MH319741-MH319748	http://identifiers.org/insdc/MH319741	Genome annotation	AG-345-E15_contigs.fasta	figshare	doi:10.6084/m9.figshare.c.4037048	https://doi.org/10.6084/m9.figshare.c.4037048	Phylogeny	cyanobacteria_phylogeny_rootedtree.nwk; heterotroph_phylogeny_unrootedtree.nwk	figshare	doi:10.6084/m9.figshare.c.4037048	https://doi.org/10.6084/m9.figshare.c.4037048	Cyanobacterial Clusters of Orthologous Groups of proteins	genome_assembly_summary.tsv	figshare	doi:10.6084/m9.figshare.c.4037048	https://doi.org/10.6084/m9.figshare.c.4037048
AG-345-F03	Cell selection	Genomic sequencing	AG-345-F03_Assay_2	SRX3973132	NCBI Sequence Read Archive	SRP141175	http://identifiers.org/insdc.sra/SRP141175	de novo assembly	AG-345-F03_IMG_2716884532.fna	QCAV00000000	GenBank	QCAV00000000	http://identifiers.org/insdc/QCAV00000000	Genome annotation	AG-345-F03_contigs.fasta	figshare	doi:10.6084/m9.figshare.c.4037048	https://doi.org/10.6084/m9.figshare.c.4037048	Phylogeny	cyanobacteria_phylogeny_rootedtree.nwk; heterotroph_phylogeny_unrootedtree.nwk	figshare	doi:10.6084/m9.figshare.c.4037048	https://doi.org/10.6084/m9.figshare.c.4037048	Cyanobacterial Clusters of Orthologous Groups of proteins	genome_assembly_summary.tsv	figshare	doi:10.6084/m9.figshare.c.4037048	https://doi.org/10.6084/m9.figshare.c.4037048	heterotrophic
AG-345-F14	Cell selection	Genomic sequencing	AG-345-F14_Assay_2	SRX3973135	NCBI Sequence Read Archive	SRP141175	http://identifiers.org/insdc.sra/SRP141175	de novo assembly	AG-345-F14_IMG_2716884845.fna	MH327398-MH327403	GenBank	MH327398-MH327403	http://identifiers.org/insdc/MH327398	Genome annotation	AG-345-F14_contigs.fasta	figshare	doi:10.6084/m9.figshare.c.4037048	https://doi.org/10.6084/m9.figshare.c.4037048	Phylogeny	cyanobacteria_phylogeny_rootedtree.nwk; heterotroph_phylogeny_unrootedtree.nwk	figshare	doi:10.6084/m9.figshare.c.4037048	https://doi.org/10.6084/m9.figshare.c.4037048	Cyanobacterial Clusters of Orthologous Groups of proteins	genome_assembly_summary.tsv	figshare	doi:10.6084/m9.figshare.c.4037048	https://doi.org/10.6084/m9.figshare.c.4037048
AG-345-F15	Cell selection	Genomic sequencing	AG-345-F15_Assay_2	SRX3973134	NCBI Sequence Read Archive	SRP141175	http://identifiers.org/insdc.sra/SRP141175	de novo assembly	AG-345-F15_IMG_2716884584.fna	MH319749-MH319753	GenBank	MH319749-MH319753	http://identifiers.org/insdc/MH319749	Genome annotation	AG-345-F15_contigs.fasta	figshare	doi:10.6084/m9.figshare.c.4037048	https://doi.org/10.6084/m9.figshare.c.4037048	Phylogeny	cyanobacteria_phylogeny_rootedtree.nwk; heterotroph_phylogeny_unrootedtree.nwk	figshare	doi:10.6084/m9.figshare.c.4037048	https://doi.org/10.6084/m9.figshare.c.4037048	Cyanobacterial Clusters of Orthologous Groups of proteins	genome_assembly_summary.tsv	figshare	doi:10.6084/m9.figshare.c.4037048	https://doi.org/10.6084/m9.figshare.c.4037048
AG-345-F21	Cell selection	Genomic sequencing	AG-345-F21_Assay_2	SRX3973141	NCBI Sequence Read Archive	SRP141175	http://identifiers.org/insdc.sra/SRP141175	de novo assembly	AG-345-F21_IMG_2716884533.fna	QCAW00000000	GenBank	QCAW00000000	http://identifiers.org/insdc/QCAW00000000	Genome annotation	AG-345-F21_contigs.fasta	figshare	doi:10.6084/m9.figshare.c.4037048	https://doi.org/10.6084/m9.figshare.c.4037048	Phylogeny	cyanobacteria_phylogeny_rootedtree.nwk; heterotroph_phylogeny_unrootedtree.nwk	figshare	doi:10.6084/m9.figshare.c.4037048	https://doi.org/10.6084/m9.figshare.c.4037048	Cyanobacterial Clusters of Orthologous Groups of proteins	genome_assembly_summary.tsv	figshare	doi:10.6084/m9.figshare.c.4037048	https://doi.org/10.6084/m9.figshare.c.4037048	heterotrophic
AG-345-F22	Cell selection	Genomic sequencing	AG-345-F22_Assay_2	SRX3973140	NCBI Sequence Read Archive	SRP141175	http://identifiers.org/insdc.sra/SRP141175	de novo assembly	AG-345-F22_IMG_2716884846.fna	MH327404-MH327407	GenBank	MH327404-MH327407	http://identifiers.org/insdc/MH327404	Genome annotation	AG-345-F22_contigs.fasta	figshare	doi:10.6084/m9.figshare.c.4037048	https://doi.org/10.6084/m9.figshare.c.4037048	Phylogeny	cyanobacteria_phylogeny_rootedtree.nwk; heterotroph_phylogeny_unrootedtree.nwk	figshare	doi:10.6084/m9.figshare.c.4037048	https://doi.org/10.6084/m9.figshare.c.4037048	Cyanobacterial Clusters of Orthologous Groups of proteins	genome_assembly_summary.tsv	figshare	doi:10.6084/m9.figshare.c.4037048	https://doi.org/10.6084/m9.figshare.c.4037048
AG-345-G23	Cell selection	Genomic sequencing	AG-345-G23_Assay_2	SRX3973271	NCBI Sequence Read Archive	SRP141175	http://identifiers.org/insdc.sra/SRP141175	de novo assembly	AG-345-G23_IMG_2716884847.fna	MH327408-MH327413	GenBank	MH327408-MH327413	http://identifiers.org/insdc/MH327408	Genome annotation	AG-345-G23_contigs.fasta	figshare	doi:10.6084/m9.figshare.c.4037048	https://doi.org/10.6084/m9.figshare.c.4037048	Phylogeny	cyanobacteria_phylogeny_rootedtree.nwk; heterotroph_phylogeny_unrootedtree.nwk	figshare	doi:10.6084/m9.figshare.c.4037048	https://doi.org/10.6084/m9.figshare.c.4037048	Cyanobacterial Clusters of Orthologous Groups of proteins	genome_assembly_summary.tsv	figshare	doi:10.6084/m9.figshare.c.4037048	https://doi.org/10.6084/m9.figshare.c.4037048
AG-345-I07	Cell selection	Genomic sequencing	AG-345-I07_Assay_2	SRX3972929	NCBI Sequence Read Archive	SRP141175	http://identifiers.org/insdc.sra/SRP141175	de novo assembly	AG-345-I07_IMG_2716884848.fna	MH327414	GenBank	MH327414	http://identifiers.org/insdc/MH327414	Genome annotation	AG-345-I07_contigs.fasta	figshare	doi:10.6084/m9.figshare.c.4037048	https://doi.org/10.6084/m9.figshare.c.4037048	Phylogeny	cyanobacteria_phylogeny_rootedtree.nwk; heterotroph_phylogeny_unrootedtree.nwk	figshare	doi:10.6084/m9.figshare.c.4037048	https://doi.org/10.6084/m9.figshare.c.4037048	Cyanobacterial Clusters of Orthologous Groups of proteins	genome_assembly_summary.tsv	figshare	doi:10.6084/m9.figshare.c.4037048	https://doi.org/10.6084/m9.figshare.c.4037048
AG-345-I14	Cell selection	Genomic sequencing	AG-345-I14_Assay_2	SRX3973273	NCBI Sequence Read Archive	SRP141175	http://identifiers.org/insdc.sra/SRP141175	de novo assembly	AG-345-I14_IMG_2716884849.fna	QCAX00000000	GenBank	QCAX00000000	http://identifiers.org/insdc/QCAX00000000	Genome annotation	AG-345-I14_contigs.fasta	figshare	doi:10.6084/m9.figshare.c.4037048	https://doi.org/10.6084/m9.figshare.c.4037048	Phylogeny	cyanobacteria_phylogeny_rootedtree.nwk; heterotroph_phylogeny_unrootedtree.nwk	figshare	doi:10.6084/m9.figshare.c.4037048	https://doi.org/10.6084/m9.figshare.c.4037048	Cyanobacterial Clusters of Orthologous Groups of proteins	genome_assembly_summary.tsv	figshare	doi:10.6084/m9.figshare.c.4037048	https://doi.org/10.6084/m9.figshare.c.4037048
AG-345-J02	Cell selection	Genomic sequencing	AG-345-J02_Assay_2	SRX3973274	NCBI Sequence Read Archive	SRP141175	http://identifiers.org/insdc.sra/SRP141175	de novo assembly	AG-345-J02_IMG_2716884850.fna	QCAY00000000	GenBank	QCAY00000000	http://identifiers.org/insdc/QCAY00000000	Genome annotation	AG-345-J02_contigs.fasta	figshare	doi:10.6084/m9.figshare.c.4037048	https://doi.org/10.6084/m9.figshare.c.4037048	Phylogeny	cyanobacteria_phylogeny_rootedtree.nwk; heterotroph_phylogeny_unrootedtree.nwk	figshare	doi:10.6084/m9.figshare.c.4037048	https://doi.org/10.6084/m9.figshare.c.4037048	Cyanobacterial Clusters of Orthologous Groups of proteins	genome_assembly_summary.tsv	figshare	doi:10.6084/m9.figshare.c.4037048	https://doi.org/10.6084/m9.figshare.c.4037048
AG-345-J16	Cell selection	Genomic sequencing	AG-345-J16_Assay_2	SRX3973267	NCBI Sequence Read Archive	SRP141175	http://identifiers.org/insdc.sra/SRP141175	de novo assembly	AG-345-J16_IMG_2716884851.fna	QCAZ00000000	GenBank	QCAZ00000000	http://identifiers.org/insdc/QCAZ00000000	Genome annotation	AG-345-J16_contigs.fasta	figshare	doi:10.6084/m9.figshare.c.4037048	https://doi.org/10.6084/m9.figshare.c.4037048	Phylogeny	cyanobacteria_phylogeny_rootedtree.nwk; heterotroph_phylogeny_unrootedtree.nwk	figshare	doi:10.6084/m9.figshare.c.4037048	https://doi.org/10.6084/m9.figshare.c.4037048	Cyanobacterial Clusters of Orthologous Groups of proteins	genome_assembly_summary.tsv	figshare	doi:10.6084/m9.figshare.c.4037048	https://doi.org/10.6084/m9.figshare.c.4037048
AG-345-K09	Cell selection	Genomic sequencing	AG-345-K09_Assay_2	SRX3973268	NCBI Sequence Read Archive	SRP141175	http://identifiers.org/insdc.sra/SRP141175	de novo assembly	AG-345-K09_IMG_2716884352.fna	MH327415-MH327431	GenBank	MH327415-MH327431	http://identifiers.org/insdc/MH327415	Genome annotation	AG-345-K09_contigs.fasta	figshare	doi:10.6084/m9.figshare.c.4037048	https://doi.org/10.6084/m9.figshare.c.4037048	Phylogeny	cyanobacteria_phylogeny_rootedtree.nwk; heterotroph_phylogeny_unrootedtree.nwk	figshare	doi:10.6084/m9.figshare.c.4037048	https://doi.org/10.6084/m9.figshare.c.4037048	Cyanobacterial Clusters of Orthologous Groups of proteins	genome_assembly_summary.tsv	figshare	doi:10.6084/m9.figshare.c.4037048	https://doi.org/10.6084/m9.figshare.c.4037048	autotrophic
AG-345-L05	Cell selection	Genomic sequencing	AG-345-L05_Assay_2	SRX3973269	NCBI Sequence Read Archive	SRP141175	http://identifiers.org/insdc.sra/SRP141175	de novo assembly	AG-345-L05_IMG_2716884585.fna	MH319754-MH319756	GenBank	MH319754-MH319756	http://identifiers.org/insdc/MH319754	Genome annotation	AG-345-L05_contigs.fasta	figshare	doi:10.6084/m9.figshare.c.4037048	https://doi.org/10.6084/m9.figshare.c.4037048	Phylogeny	cyanobacteria_phylogeny_rootedtree.nwk; heterotroph_phylogeny_unrootedtree.nwk	figshare	doi:10.6084/m9.figshare.c.4037048	https://doi.org/10.6084/m9.figshare.c.4037048	Cyanobacterial Clusters of Orthologous Groups of proteins	genome_assembly_summary.tsv	figshare	doi:10.6084/m9.figshare.c.4037048	https://doi.org/10.6084/m9.figshare.c.4037048
AG-345-L07	Cell selection	Genomic sequencing	AG-345-L07_Assay_2	SRX3973270	NCBI Sequence Read Archive	SRP141175	http://identifiers.org/insdc.sra/SRP141175	de novo assembly	AG-345-L07_IMG_2716884286.fna	QCBA00000000	GenBank	QCBA00000000	http://identifiers.org/insdc/QCBA00000000	Genome annotation	AG-345-L07_contigs.fasta	figshare	doi:10.6084/m9.figshare.c.4037048	https://doi.org/10.6084/m9.figshare.c.4037048	Phylogeny	cyanobacteria_phylogeny_rootedtree.nwk; heterotroph_phylogeny_unrootedtree.nwk	figshare	doi:10.6084/m9.figshare.c.4037048	https://doi.org/10.6084/m9.figshare.c.4037048	Cyanobacterial Clusters of Orthologous Groups of proteins	genome_assembly_summary.tsv	figshare	doi:10.6084/m9.figshare.c.4037048	https://doi.org/10.6084/m9.figshare.c.4037048	heterotrophic
AG-345-M19	Cell selection	Genomic sequencing	AG-345-M19_Assay_2	SRX3973263	NCBI Sequence Read Archive	SRP141175	http://identifiers.org/insdc.sra/SRP141175	de novo assembly	AG-345-M19_IMG_2716884353.fna	MH327432-MH327446	GenBank	MH327432-MH327446	http://identifiers.org/insdc/MH327432	Genome annotation	AG-345-M19_contigs.fasta	figshare	doi:10.6084/m9.figshare.c.4037048	https://doi.org/10.6084/m9.figshare.c.4037048	Phylogeny	cyanobacteria_phylogeny_rootedtree.nwk; heterotroph_phylogeny_unrootedtree.nwk	figshare	doi:10.6084/m9.figshare.c.4037048	https://doi.org/10.6084/m9.figshare.c.4037048	Cyanobacterial Clusters of Orthologous Groups of proteins	genome_assembly_summary.tsv	figshare	doi:10.6084/m9.figshare.c.4037048	https://doi.org/10.6084/m9.figshare.c.4037048	autotrophic
AG-345-N06	Cell selection	Genomic sequencing	AG-345-N06_Assay_2	SRX3973264	NCBI Sequence Read Archive	SRP141175	http://identifiers.org/insdc.sra/SRP141175	de novo assembly	AG-345-N06_IMG_2716884581.fna	QCBB00000000	GenBank	QCBB00000000	http://identifiers.org/insdc/QCBB00000000	Genome annotation	AG-345-N06_contigs.fasta	figshare	doi:10.6084/m9.figshare.c.4037048	https://doi.org/10.6084/m9.figshare.c.4037048	Phylogeny	cyanobacteria_phylogeny_rootedtree.nwk; heterotroph_phylogeny_unrootedtree.nwk	figshare	doi:10.6084/m9.figshare.c.4037048	https://doi.org/10.6084/m9.figshare.c.4037048	Cyanobacterial Clusters of Orthologous Groups of proteins	genome_assembly_summary.tsv	figshare	doi:10.6084/m9.figshare.c.4037048	https://doi.org/10.6084/m9.figshare.c.4037048
AG-345-O09	Cell selection	Genomic sequencing	AG-345-O09_Assay_2	SRX3972728	NCBI Sequence Read Archive	SRP141175	http://identifiers.org/insdc.sra/SRP141175	de novo assembly	AG-345-O09_IMG_2716884287.fna	QCBC00000000	GenBank	QCBC00000000	http://identifiers.org/insdc/QCBC00000000	Genome annotation	AG-345-O09_contigs.fasta	figshare	doi:10.6084/m9.figshare.c.4037048	https://doi.org/10.6084/m9.figshare.c.4037048	Phylogeny	cyanobacteria_phylogeny_rootedtree.nwk; heterotroph_phylogeny_unrootedtree.nwk	figshare	doi:10.6084/m9.figshare.c.4037048	https://doi.org/10.6084/m9.figshare.c.4037048	Cyanobacterial Clusters of Orthologous Groups of proteins	genome_assembly_summary.tsv	figshare	doi:10.6084/m9.figshare.c.4037048	https://doi.org/10.6084/m9.figshare.c.4037048	heterotrophic
AG-345-O18	Cell selection	Genomic sequencing	AG-345-O18_Assay_2	SRX3972727	NCBI Sequence Read Archive	SRP141175	http://identifiers.org/insdc.sra/SRP141175	de novo assembly	AG-345-O18_IMG_2716884586.fna	MH319757-MH319763	GenBank	MH319757-MH319763	http://identifiers.org/insdc/MH319757	Genome annotation	AG-345-O18_contigs.fasta	figshare	doi:10.6084/m9.figshare.c.4037048	https://doi.org/10.6084/m9.figshare.c.4037048	Phylogeny	cyanobacteria_phylogeny_rootedtree.nwk; heterotroph_phylogeny_unrootedtree.nwk	figshare	doi:10.6084/m9.figshare.c.4037048	https://doi.org/10.6084/m9.figshare.c.4037048	Cyanobacterial Clusters of Orthologous Groups of proteins	genome_assembly_summary.tsv	figshare	doi:10.6084/m9.figshare.c.4037048	https://doi.org/10.6084/m9.figshare.c.4037048
AG-345-P13	Cell selection	Genomic sequencing	AG-345-P13_Assay_2	SRX3972698	NCBI Sequence Read Archive	SRP141175	http://identifiers.org/insdc.sra/SRP141175	de novo assembly	AG-345-P13_IMG_2716884354.fna	MH327447-MH327469	GenBank	MH327447-MH327469	http://identifiers.org/insdc/MH327447	Genome annotation	AG-345-P13_contigs.fasta	figshare	doi:10.6084/m9.figshare.c.4037048	https://doi.org/10.6084/m9.figshare.c.4037048	Phylogeny	cyanobacteria_phylogeny_rootedtree.nwk; heterotroph_phylogeny_unrootedtree.nwk	figshare	doi:10.6084/m9.figshare.c.4037048	https://doi.org/10.6084/m9.figshare.c.4037048	Cyanobacterial Clusters of Orthologous Groups of proteins	genome_assembly_summary.tsv	figshare	doi:10.6084/m9.figshare.c.4037048	https://doi.org/10.6084/m9.figshare.c.4037048	autotrophic
AG-345-P14	Cell selection	Genomic sequencing	AG-345-P14_Assay_2	SRX3972697	NCBI Sequence Read Archive	SRP141175	http://identifiers.org/insdc.sra/SRP141175	de novo assembly	AG-345-P14_IMG_2716884856.fna	MH319764-MH319767	GenBank	MH319764-MH319767	http://identifiers.org/insdc/MH319764	Genome annotation	AG-345-P14_contigs.fasta	figshare	doi:10.6084/m9.figshare.c.4037048	https://doi.org/10.6084/m9.figshare.c.4037048	Phylogeny	cyanobacteria_phylogeny_rootedtree.nwk; heterotroph_phylogeny_unrootedtree.nwk	figshare	doi:10.6084/m9.figshare.c.4037048	https://doi.org/10.6084/m9.figshare.c.4037048	Cyanobacterial Clusters of Orthologous Groups of proteins	genome_assembly_summary.tsv	figshare	doi:10.6084/m9.figshare.c.4037048	https://doi.org/10.6084/m9.figshare.c.4037048
AG-345-P15	Cell selection	Genomic sequencing	AG-345-P15_Assay_2	SRX3972732	NCBI Sequence Read Archive	SRP141175	http://identifiers.org/insdc.sra/SRP141175	de novo assembly	AG-345-P15_IMG_2716884852.fna	MH327470-MH327475	GenBank	MH327470-MH327475	http://identifiers.org/insdc/MH327470	Genome annotation	AG-345-P15_contigs.fasta	figshare	doi:10.6084/m9.figshare.c.4037048	https://doi.org/10.6084/m9.figshare.c.4037048	Phylogeny	cyanobacteria_phylogeny_rootedtree.nwk; heterotroph_phylogeny_unrootedtree.nwk	figshare	doi:10.6084/m9.figshare.c.4037048	https://doi.org/10.6084/m9.figshare.c.4037048	Cyanobacterial Clusters of Orthologous Groups of proteins	genome_assembly_summary.tsv	figshare	doi:10.6084/m9.figshare.c.4037048	https://doi.org/10.6084/m9.figshare.c.4037048
AG-347-B08	Cell selection	Genomic sequencing	AG-347-B08_Assay_2	SRX3972731	NCBI Sequence Read Archive	SRP141175	http://identifiers.org/insdc.sra/SRP141175	de novo assembly	AG-347-B08_IMG_2716884355.fna	QCBD00000000	GenBank	QCBD00000000	http://identifiers.org/insdc/QCBD00000000	Genome annotation	AG-347-B08_contigs.fasta	figshare	doi:10.6084/m9.figshare.c.4037048	https://doi.org/10.6084/m9.figshare.c.4037048	Phylogeny	cyanobacteria_phylogeny_rootedtree.nwk; heterotroph_phylogeny_unrootedtree.nwk	figshare	doi:10.6084/m9.figshare.c.4037048	https://doi.org/10.6084/m9.figshare.c.4037048	Cyanobacterial Clusters of Orthologous Groups of proteins	genome_assembly_summary.tsv	figshare	doi:10.6084/m9.figshare.c.4037048	https://doi.org/10.6084/m9.figshare.c.4037048	autotrophic
AG-347-B23	Cell selection	Genomic sequencing	AG-347-B23_Assay_2	SRX3972730	NCBI Sequence Read Archive	SRP141175	http://identifiers.org/insdc.sra/SRP141175	de novo assembly	AG-347-B23_IMG_2667527321.fna	QCBE00000000	GenBank	QCBE00000000	http://identifiers.org/insdc/QCBE00000000	Genome annotation	AG-347-B23_contigs.fasta	figshare	doi:10.6084/m9.figshare.c.4037048	https://doi.org/10.6084/m9.figshare.c.4037048	Phylogeny	cyanobacteria_phylogeny_rootedtree.nwk; heterotroph_phylogeny_unrootedtree.nwk	figshare	doi:10.6084/m9.figshare.c.4037048	https://doi.org/10.6084/m9.figshare.c.4037048	Cyanobacterial Clusters of Orthologous Groups of proteins	genome_assembly_summary.tsv	figshare	doi:10.6084/m9.figshare.c.4037048	https://doi.org/10.6084/m9.figshare.c.4037048	autotrophic
AG-347-C10	Cell selection	Genomic sequencing	AG-347-C10_Assay_2	SRX3972729	NCBI Sequence Read Archive	SRP141175	http://identifiers.org/insdc.sra/SRP141175	de novo assembly	AG-347-C10_IMG_2716884356.fna	QCBF00000000	GenBank	QCBF00000000	http://identifiers.org/insdc/QCBF00000000	Genome annotation	AG-347-C10_contigs.fasta	figshare	doi:10.6084/m9.figshare.c.4037048	https://doi.org/10.6084/m9.figshare.c.4037048	Phylogeny	cyanobacteria_phylogeny_rootedtree.nwk; heterotroph_phylogeny_unrootedtree.nwk	figshare	doi:10.6084/m9.figshare.c.4037048	https://doi.org/10.6084/m9.figshare.c.4037048	Cyanobacterial Clusters of Orthologous Groups of proteins	genome_assembly_summary.tsv	figshare	doi:10.6084/m9.figshare.c.4037048	https://doi.org/10.6084/m9.figshare.c.4037048	autotrophic
AG-347-E03	Cell selection	Genomic sequencing	AG-347-E03_Assay_2	SRX3972695	NCBI Sequence Read Archive	SRP141175	http://identifiers.org/insdc.sra/SRP141175	de novo assembly	AG-347-E03_IMG_2716884357.fna	QCBG00000000	GenBank	QCBG00000000	http://identifiers.org/insdc/QCBG00000000	Genome annotation	AG-347-E03_contigs.fasta	figshare	doi:10.6084/m9.figshare.c.4037048	https://doi.org/10.6084/m9.figshare.c.4037048	Phylogeny	cyanobacteria_phylogeny_rootedtree.nwk; heterotroph_phylogeny_unrootedtree.nwk	figshare	doi:10.6084/m9.figshare.c.4037048	https://doi.org/10.6084/m9.figshare.c.4037048	Cyanobacterial Clusters of Orthologous Groups of proteins	genome_assembly_summary.tsv	figshare	doi:10.6084/m9.figshare.c.4037048	https://doi.org/10.6084/m9.figshare.c.4037048	autotrophic
AG-347-E23	Cell selection	Genomic sequencing	AG-347-E23_Assay_2	SRX3972694	NCBI Sequence Read Archive	SRP141175	http://identifiers.org/insdc.sra/SRP141175	de novo assembly	AG-347-E23_IMG_2716884358.fna	QCBH00000000	GenBank	QCBH00000000	http://identifiers.org/insdc/QCBH00000000	Genome annotation	AG-347-E23_contigs.fasta	figshare	doi:10.6084/m9.figshare.c.4037048	https://doi.org/10.6084/m9.figshare.c.4037048	Phylogeny	cyanobacteria_phylogeny_rootedtree.nwk; heterotroph_phylogeny_unrootedtree.nwk	figshare	doi:10.6084/m9.figshare.c.4037048	https://doi.org/10.6084/m9.figshare.c.4037048	Cyanobacterial Clusters of Orthologous Groups of proteins	genome_assembly_summary.tsv	figshare	doi:10.6084/m9.figshare.c.4037048	https://doi.org/10.6084/m9.figshare.c.4037048	autotrophic
AG-347-G18	Cell selection	Genomic sequencing	AG-347-G18_Assay_2	SRX3973020	NCBI Sequence Read Archive	SRP141175	http://identifiers.org/insdc.sra/SRP141175	de novo assembly	AG-347-G18_IMG_2667527329.fna	QCBI00000000	GenBank	QCBI00000000	http://identifiers.org/insdc/QCBI00000000	Genome annotation	AG-347-G18_contigs.fasta	figshare	doi:10.6084/m9.figshare.c.4037048	https://doi.org/10.6084/m9.figshare.c.4037048	Phylogeny	cyanobacteria_phylogeny_rootedtree.nwk; heterotroph_phylogeny_unrootedtree.nwk	figshare	doi:10.6084/m9.figshare.c.4037048	https://doi.org/10.6084/m9.figshare.c.4037048	Cyanobacterial Clusters of Orthologous Groups of proteins	genome_assembly_summary.tsv	figshare	doi:10.6084/m9.figshare.c.4037048	https://doi.org/10.6084/m9.figshare.c.4037048	autotrophic
AG-347-G20	Cell selection	Genomic sequencing	AG-347-G20_Assay_2	SRX3973019	NCBI Sequence Read Archive	SRP141175	http://identifiers.org/insdc.sra/SRP141175	de novo assembly	AG-347-G20_IMG_2667527330.fna	QCBJ00000000	GenBank	QCBJ00000000	http://identifiers.org/insdc/QCBJ00000000	Genome annotation	AG-347-G20_contigs.fasta	figshare	doi:10.6084/m9.figshare.c.4037048	https://doi.org/10.6084/m9.figshare.c.4037048	Phylogeny	cyanobacteria_phylogeny_rootedtree.nwk; heterotroph_phylogeny_unrootedtree.nwk	figshare	doi:10.6084/m9.figshare.c.4037048	https://doi.org/10.6084/m9.figshare.c.4037048	Cyanobacterial Clusters of Orthologous Groups of proteins	genome_assembly_summary.tsv	figshare	doi:10.6084/m9.figshare.c.4037048	https://doi.org/10.6084/m9.figshare.c.4037048	autotrophic
AG-347-G22	Cell selection	Genomic sequencing	AG-347-G22_Assay_2	SRX3973018	NCBI Sequence Read Archive	SRP141175	http://identifiers.org/insdc.sra/SRP141175	de novo assembly	AG-347-G22_IMG_2667527331.fna	QCBK00000000	GenBank	QCBK00000000	http://identifiers.org/insdc/QCBK00000000	Genome annotation	AG-347-G22_contigs.fasta	figshare	doi:10.6084/m9.figshare.c.4037048	https://doi.org/10.6084/m9.figshare.c.4037048	Phylogeny	cyanobacteria_phylogeny_rootedtree.nwk; heterotroph_phylogeny_unrootedtree.nwk	figshare	doi:10.6084/m9.figshare.c.4037048	https://doi.org/10.6084/m9.figshare.c.4037048	Cyanobacterial Clusters of Orthologous Groups of proteins	genome_assembly_summary.tsv	figshare	doi:10.6084/m9.figshare.c.4037048	https://doi.org/10.6084/m9.figshare.c.4037048	autotrophic
AG-347-I04	Cell selection	Genomic sequencing	AG-347-I04_Assay_2	SRX3973017	NCBI Sequence Read Archive	SRP141175	http://identifiers.org/insdc.sra/SRP141175	de novo assembly	AG-347-I04_IMG_2716884359.fna	QCBL00000000	GenBank	QCBL00000000	http://identifiers.org/insdc/QCBL00000000	Genome annotation	AG-347-I04_contigs.fasta	figshare	doi:10.6084/m9.figshare.c.4037048	https://doi.org/10.6084/m9.figshare.c.4037048	Phylogeny	cyanobacteria_phylogeny_rootedtree.nwk; heterotroph_phylogeny_unrootedtree.nwk	figshare	doi:10.6084/m9.figshare.c.4037048	https://doi.org/10.6084/m9.figshare.c.4037048	Cyanobacterial Clusters of Orthologous Groups of proteins	genome_assembly_summary.tsv	figshare	doi:10.6084/m9.figshare.c.4037048	https://doi.org/10.6084/m9.figshare.c.4037048	autotrophic
AG-347-I06	Cell selection	Genomic sequencing	AG-347-I06_Assay_2	SRX3973016	NCBI Sequence Read Archive	SRP141175	http://identifiers.org/insdc.sra/SRP141175	de novo assembly	AG-347-I06_IMG_2667527332.fna	QCBM00000000	GenBank	QCBM00000000	http://identifiers.org/insdc/QCBM00000000	Genome annotation	AG-347-I06_contigs.fasta	figshare	doi:10.6084/m9.figshare.c.4037048	https://doi.org/10.6084/m9.figshare.c.4037048	Phylogeny	cyanobacteria_phylogeny_rootedtree.nwk; heterotroph_phylogeny_unrootedtree.nwk	figshare	doi:10.6084/m9.figshare.c.4037048	https://doi.org/10.6084/m9.figshare.c.4037048	Cyanobacterial Clusters of Orthologous Groups of proteins	genome_assembly_summary.tsv	figshare	doi:10.6084/m9.figshare.c.4037048	https://doi.org/10.6084/m9.figshare.c.4037048	autotrophic
AG-347-I15	Cell selection	Genomic sequencing	AG-347-I15_Assay_2	SRX3973015	NCBI Sequence Read Archive	SRP141175	http://identifiers.org/insdc.sra/SRP141175	de novo assembly	AG-347-I15_IMG_2667527333.fna	QCBN00000000	GenBank	QCBN00000000	http://identifiers.org/insdc/QCBN00000000	Genome annotation	AG-347-I15_contigs.fasta	figshare	doi:10.6084/m9.figshare.c.4037048	https://doi.org/10.6084/m9.figshare.c.4037048	Phylogeny	cyanobacteria_phylogeny_rootedtree.nwk; heterotroph_phylogeny_unrootedtree.nwk	figshare	doi:10.6084/m9.figshare.c.4037048	https://doi.org/10.6084/m9.figshare.c.4037048	Cyanobacterial Clusters of Orthologous Groups of proteins	genome_assembly_summary.tsv	figshare	doi:10.6084/m9.figshare.c.4037048	https://doi.org/10.6084/m9.figshare.c.4037048	autotrophic
AG-347-I19	Cell selection	Genomic sequencing	AG-347-I19_Assay_2	SRX3973014	NCBI Sequence Read Archive	SRP141175	http://identifiers.org/insdc.sra/SRP141175	de novo assembly	AG-347-I19_IMG_2667527334.fna	QCBO00000000	GenBank	QCBO00000000	http://identifiers.org/insdc/QCBO00000000	Genome annotation	AG-347-I19_contigs.fasta	figshare	doi:10.6084/m9.figshare.c.4037048	https://doi.org/10.6084/m9.figshare.c.4037048	Phylogeny	cyanobacteria_phylogeny_rootedtree.nwk; heterotroph_phylogeny_unrootedtree.nwk	figshare	doi:10.6084/m9.figshare.c.4037048	https://doi.org/10.6084/m9.figshare.c.4037048	Cyanobacterial Clusters of Orthologous Groups of proteins	genome_assembly_summary.tsv	figshare	doi:10.6084/m9.figshare.c.4037048	https://doi.org/10.6084/m9.figshare.c.4037048	autotrophic
AG-347-I21	Cell selection	Genomic sequencing	AG-347-I21_Assay_2	SRX3973013	NCBI Sequence Read Archive	SRP141175	http://identifiers.org/insdc.sra/SRP141175	de novo assembly	AG-347-I21_IMG_2667527335.fna	QCBP00000000	GenBank	QCBP00000000	http://identifiers.org/insdc/QCBP00000000	Genome annotation	AG-347-I21_contigs.fasta	figshare	doi:10.6084/m9.figshare.c.4037048	https://doi.org/10.6084/m9.figshare.c.4037048	Phylogeny	cyanobacteria_phylogeny_rootedtree.nwk; heterotroph_phylogeny_unrootedtree.nwk	figshare	doi:10.6084/m9.figshare.c.4037048	https://doi.org/10.6084/m9.figshare.c.4037048	Cyanobacterial Clusters of Orthologous Groups of proteins	genome_assembly_summary.tsv	figshare	doi:10.6084/m9.figshare.c.4037048	https://doi.org/10.6084/m9.figshare.c.4037048	autotrophic
AG-347-I22	Cell selection	Genomic sequencing	AG-347-I22_Assay_2	SRX3973012	NCBI Sequence Read Archive	SRP141175	http://identifiers.org/insdc.sra/SRP141175	de novo assembly	AG-347-I22_IMG_2667527336.fna	QCBQ00000000	GenBank	QCBQ00000000	http://identifiers.org/insdc/QCBQ00000000	Genome annotation	AG-347-I22_contigs.fasta	figshare	doi:10.6084/m9.figshare.c.4037048	https://doi.org/10.6084/m9.figshare.c.4037048	Phylogeny	cyanobacteria_phylogeny_rootedtree.nwk; heterotroph_phylogeny_unrootedtree.nwk	figshare	doi:10.6084/m9.figshare.c.4037048	https://doi.org/10.6084/m9.figshare.c.4037048	Cyanobacterial Clusters of Orthologous Groups of proteins	genome_assembly_summary.tsv	figshare	doi:10.6084/m9.figshare.c.4037048	https://doi.org/10.6084/m9.figshare.c.4037048	autotrophic
AG-347-I23	Cell selection	Genomic sequencing	AG-347-I23_Assay_2	SRX3973011	NCBI Sequence Read Archive	SRP141175	http://identifiers.org/insdc.sra/SRP141175	de novo assembly	AG-347-I23_IMG_2667527337.fna	QCBR00000000	GenBank	QCBR00000000	http://identifiers.org/insdc/QCBR00000000	Genome annotation	AG-347-I23_contigs.fasta	figshare	doi:10.6084/m9.figshare.c.4037048	https://doi.org/10.6084/m9.figshare.c.4037048	Phylogeny	cyanobacteria_phylogeny_rootedtree.nwk; heterotroph_phylogeny_unrootedtree.nwk	figshare	doi:10.6084/m9.figshare.c.4037048	https://doi.org/10.6084/m9.figshare.c.4037048	Cyanobacterial Clusters of Orthologous Groups of proteins	genome_assembly_summary.tsv	figshare	doi:10.6084/m9.figshare.c.4037048	https://doi.org/10.6084/m9.figshare.c.4037048	autotrophic
AG-347-J05	Cell selection	Genomic sequencing	AG-347-J05_Assay_2	SRX3972717	NCBI Sequence Read Archive	SRP141175	http://identifiers.org/insdc.sra/SRP141175	de novo assembly	AG-347-J05_IMG_2716884726.fna	QCBS00000000	GenBank	QCBS00000000	http://identifiers.org/insdc/QCBS00000000	Genome annotation	AG-347-J05_contigs.fasta	figshare	doi:10.6084/m9.figshare.c.4037048	https://doi.org/10.6084/m9.figshare.c.4037048	Phylogeny	cyanobacteria_phylogeny_rootedtree.nwk; heterotroph_phylogeny_unrootedtree.nwk	figshare	doi:10.6084/m9.figshare.c.4037048	https://doi.org/10.6084/m9.figshare.c.4037048	Cyanobacterial Clusters of Orthologous Groups of proteins	genome_assembly_summary.tsv	figshare	doi:10.6084/m9.figshare.c.4037048	https://doi.org/10.6084/m9.figshare.c.4037048	autotrophic
AG-347-J06	Cell selection	Genomic sequencing	AG-347-J06_Assay_2	SRX3972718	NCBI Sequence Read Archive	SRP141175	http://identifiers.org/insdc.sra/SRP141175	de novo assembly	AG-347-J06_IMG_2716884360.fna	QCBT00000000	GenBank	QCBT00000000	http://identifiers.org/insdc/QCBT00000000	Genome annotation	AG-347-J06_contigs.fasta	figshare	doi:10.6084/m9.figshare.c.4037048	https://doi.org/10.6084/m9.figshare.c.4037048	Phylogeny	cyanobacteria_phylogeny_rootedtree.nwk; heterotroph_phylogeny_unrootedtree.nwk	figshare	doi:10.6084/m9.figshare.c.4037048	https://doi.org/10.6084/m9.figshare.c.4037048	Cyanobacterial Clusters of Orthologous Groups of proteins	genome_assembly_summary.tsv	figshare	doi:10.6084/m9.figshare.c.4037048	https://doi.org/10.6084/m9.figshare.c.4037048	autotrophic
AG-347-J14	Cell selection	Genomic sequencing	AG-347-J14_Assay_2	SRX3972719	NCBI Sequence Read Archive	SRP141175	http://identifiers.org/insdc.sra/SRP141175	de novo assembly	AG-347-J14_IMG_2667527338.fna	QCBU00000000	GenBank	QCBU00000000	http://identifiers.org/insdc/QCBU00000000	Genome annotation	AG-347-J14_contigs.fasta	figshare	doi:10.6084/m9.figshare.c.4037048	https://doi.org/10.6084/m9.figshare.c.4037048	Phylogeny	cyanobacteria_phylogeny_rootedtree.nwk; heterotroph_phylogeny_unrootedtree.nwk	figshare	doi:10.6084/m9.figshare.c.4037048	https://doi.org/10.6084/m9.figshare.c.4037048	Cyanobacterial Clusters of Orthologous Groups of proteins	genome_assembly_summary.tsv	figshare	doi:10.6084/m9.figshare.c.4037048	https://doi.org/10.6084/m9.figshare.c.4037048	autotrophic
AG-347-J19	Cell selection	Genomic sequencing	AG-347-J19_Assay_2	SRX3972720	NCBI Sequence Read Archive	SRP141175	http://identifiers.org/insdc.sra/SRP141175	de novo assembly	AG-347-J19_IMG_2667527339.fna	QCBV00000000	GenBank	QCBV00000000	http://identifiers.org/insdc/QCBV00000000	Genome annotation	AG-347-J19_contigs.fasta	figshare	doi:10.6084/m9.figshare.c.4037048	https://doi.org/10.6084/m9.figshare.c.4037048	Phylogeny	cyanobacteria_phylogeny_rootedtree.nwk; heterotroph_phylogeny_unrootedtree.nwk	figshare	doi:10.6084/m9.figshare.c.4037048	https://doi.org/10.6084/m9.figshare.c.4037048	Cyanobacterial Clusters of Orthologous Groups of proteins	genome_assembly_summary.tsv	figshare	doi:10.6084/m9.figshare.c.4037048	https://doi.org/10.6084/m9.figshare.c.4037048	autotrophic
AG-347-J20	Cell selection	Genomic sequencing	AG-347-J20_Assay_2	SRX3972721	NCBI Sequence Read Archive	SRP141175	http://identifiers.org/insdc.sra/SRP141175	de novo assembly	AG-347-J20_IMG_2667527340.fna	QCBW00000000	GenBank	QCBW00000000	http://identifiers.org/insdc/QCBW00000000	Genome annotation	AG-347-J20_contigs.fasta	figshare	doi:10.6084/m9.figshare.c.4037048	https://doi.org/10.6084/m9.figshare.c.4037048	Phylogeny	cyanobacteria_phylogeny_rootedtree.nwk; heterotroph_phylogeny_unrootedtree.nwk	figshare	doi:10.6084/m9.figshare.c.4037048	https://doi.org/10.6084/m9.figshare.c.4037048	Cyanobacterial Clusters of Orthologous Groups of proteins	genome_assembly_summary.tsv	figshare	doi:10.6084/m9.figshare.c.4037048	https://doi.org/10.6084/m9.figshare.c.4037048	autotrophic
AG-347-J21	Cell selection	Genomic sequencing	AG-347-J21_Assay_2	SRX3972722	NCBI Sequence Read Archive	SRP141175	http://identifiers.org/insdc.sra/SRP141175	de novo assembly	AG-347-J21_IMG_2667527341.fna	QCBX00000000	GenBank	QCBX00000000	http://identifiers.org/insdc/QCBX00000000	Genome annotation	AG-347-J21_contigs.fasta	figshare	doi:10.6084/m9.figshare.c.4037048	https://doi.org/10.6084/m9.figshare.c.4037048	Phylogeny	cyanobacteria_phylogeny_rootedtree.nwk; heterotroph_phylogeny_unrootedtree.nwk	figshare	doi:10.6084/m9.figshare.c.4037048	https://doi.org/10.6084/m9.figshare.c.4037048	Cyanobacterial Clusters of Orthologous Groups of proteins	genome_assembly_summary.tsv	figshare	doi:10.6084/m9.figshare.c.4037048	https://doi.org/10.6084/m9.figshare.c.4037048	autotrophic
AG-347-J22	Cell selection	Genomic sequencing	AG-347-J22_Assay_2	SRX3972723	NCBI Sequence Read Archive	SRP141175	http://identifiers.org/insdc.sra/SRP141175	de novo assembly	AG-347-J22_IMG_2667527322.fna	QCBY00000000	GenBank	QCBY00000000	http://identifiers.org/insdc/QCBY00000000	Genome annotation	AG-347-J22_contigs.fasta	figshare	doi:10.6084/m9.figshare.c.4037048	https://doi.org/10.6084/m9.figshare.c.4037048	Phylogeny	cyanobacteria_phylogeny_rootedtree.nwk; heterotroph_phylogeny_unrootedtree.nwk	figshare	doi:10.6084/m9.figshare.c.4037048	https://doi.org/10.6084/m9.figshare.c.4037048	Cyanobacterial Clusters of Orthologous Groups of proteins	genome_assembly_summary.tsv	figshare	doi:10.6084/m9.figshare.c.4037048	https://doi.org/10.6084/m9.figshare.c.4037048	autotrophic
AG-347-J23	Cell selection	Genomic sequencing	AG-347-J23_Assay_2	SRX3972724	NCBI Sequence Read Archive	SRP141175	http://identifiers.org/insdc.sra/SRP141175	de novo assembly	AG-347-J23_IMG_2667527323.fna	QCBZ00000000	GenBank	QCBZ00000000	http://identifiers.org/insdc/QCBZ00000000	Genome annotation	AG-347-J23_contigs.fasta	figshare	doi:10.6084/m9.figshare.c.4037048	https://doi.org/10.6084/m9.figshare.c.4037048	Phylogeny	cyanobacteria_phylogeny_rootedtree.nwk; heterotroph_phylogeny_unrootedtree.nwk	figshare	doi:10.6084/m9.figshare.c.4037048	https://doi.org/10.6084/m9.figshare.c.4037048	Cyanobacterial Clusters of Orthologous Groups of proteins	genome_assembly_summary.tsv	figshare	doi:10.6084/m9.figshare.c.4037048	https://doi.org/10.6084/m9.figshare.c.4037048	autotrophic
AG-347-K02	Cell selection	Genomic sequencing	AG-347-K02_Assay_2	SRX3972725	NCBI Sequence Read Archive	SRP141175	http://identifiers.org/insdc.sra/SRP141175	de novo assembly	AG-347-K02_IMG_2667527324.fna	QCCA00000000	GenBank	QCCA00000000	http://identifiers.org/insdc/QCCA00000000	Genome annotation	AG-347-K02_contigs.fasta	figshare	doi:10.6084/m9.figshare.c.4037048	https://doi.org/10.6084/m9.figshare.c.4037048	Phylogeny	cyanobacteria_phylogeny_rootedtree.nwk; heterotroph_phylogeny_unrootedtree.nwk	figshare	doi:10.6084/m9.figshare.c.4037048	https://doi.org/10.6084/m9.figshare.c.4037048	Cyanobacterial Clusters of Orthologous Groups of proteins	genome_assembly_summary.tsv	figshare	doi:10.6084/m9.figshare.c.4037048	https://doi.org/10.6084/m9.figshare.c.4037048	autotrophic
AG-347-K10	Cell selection	Genomic sequencing	AG-347-K10_Assay_2	SRX3972726	NCBI Sequence Read Archive	SRP141175	http://identifiers.org/insdc.sra/SRP141175	de novo assembly	AG-347-K10_IMG_2716884262.fna	QCCB00000000	GenBank	QCCB00000000	http://identifiers.org/insdc/QCCB00000000	Genome annotation	AG-347-K10_contigs.fasta	figshare	doi:10.6084/m9.figshare.c.4037048	https://doi.org/10.6084/m9.figshare.c.4037048	Phylogeny	cyanobacteria_phylogeny_rootedtree.nwk; heterotroph_phylogeny_unrootedtree.nwk	figshare	doi:10.6084/m9.figshare.c.4037048	https://doi.org/10.6084/m9.figshare.c.4037048	Cyanobacterial Clusters of Orthologous Groups of proteins	genome_assembly_summary.tsv	figshare	doi:10.6084/m9.figshare.c.4037048	https://doi.org/10.6084/m9.figshare.c.4037048	autotrophic
AG-347-K15	Cell selection	Genomic sequencing	AG-347-K15_Assay_2	SRX3972916	NCBI Sequence Read Archive	SRP141175	http://identifiers.org/insdc.sra/SRP141175	de novo assembly	AG-347-K15_IMG_2667527325.fna	QCCC00000000	GenBank	QCCC00000000	http://identifiers.org/insdc/QCCC00000000	Genome annotation	AG-347-K15_contigs.fasta	figshare	doi:10.6084/m9.figshare.c.4037048	https://doi.org/10.6084/m9.figshare.c.4037048	Phylogeny	cyanobacteria_phylogeny_rootedtree.nwk; heterotroph_phylogeny_unrootedtree.nwk	figshare	doi:10.6084/m9.figshare.c.4037048	https://doi.org/10.6084/m9.figshare.c.4037048	Cyanobacterial Clusters of Orthologous Groups of proteins	genome_assembly_summary.tsv	figshare	doi:10.6084/m9.figshare.c.4037048	https://doi.org/10.6084/m9.figshare.c.4037048	autotrophic
AG-347-K16	Cell selection	Genomic sequencing	AG-347-K16_Assay_2	SRX3972915	NCBI Sequence Read Archive	SRP141175	http://identifiers.org/insdc.sra/SRP141175	de novo assembly	AG-347-K16_IMG_2667527326.fna	QCCD00000000	GenBank	QCCD00000000	http://identifiers.org/insdc/QCCD00000000	Genome annotation	AG-347-K16_contigs.fasta	figshare	doi:10.6084/m9.figshare.c.4037048	https://doi.org/10.6084/m9.figshare.c.4037048	Phylogeny	cyanobacteria_phylogeny_rootedtree.nwk; heterotroph_phylogeny_unrootedtree.nwk	figshare	doi:10.6084/m9.figshare.c.4037048	https://doi.org/10.6084/m9.figshare.c.4037048	Cyanobacterial Clusters of Orthologous Groups of proteins	genome_assembly_summary.tsv	figshare	doi:10.6084/m9.figshare.c.4037048	https://doi.org/10.6084/m9.figshare.c.4037048	autotrophic
AG-347-K17	Cell selection	Genomic sequencing	AG-347-K17_Assay_2	SRX3973266	NCBI Sequence Read Archive	SRP141175	http://identifiers.org/insdc.sra/SRP141175	de novo assembly	AG-347-K17_IMG_2667527239.fna	QCCE00000000	GenBank	QCCE00000000	http://identifiers.org/insdc/QCCE00000000	Genome annotation	AG-347-K17_contigs.fasta	figshare	doi:10.6084/m9.figshare.c.4037048	https://doi.org/10.6084/m9.figshare.c.4037048	Phylogeny	cyanobacteria_phylogeny_rootedtree.nwk; heterotroph_phylogeny_unrootedtree.nwk	figshare	doi:10.6084/m9.figshare.c.4037048	https://doi.org/10.6084/m9.figshare.c.4037048	Cyanobacterial Clusters of Orthologous Groups of proteins	genome_assembly_summary.tsv	figshare	doi:10.6084/m9.figshare.c.4037048	https://doi.org/10.6084/m9.figshare.c.4037048	autotrophic
AG-347-K18	Cell selection	Genomic sequencing	AG-347-K18_Assay_2	SRX3973265	NCBI Sequence Read Archive	SRP141175	http://identifiers.org/insdc.sra/SRP141175	de novo assembly	AG-347-K18_IMG_2667527240.fna	QCCF00000000	GenBank	QCCF00000000	http://identifiers.org/insdc/QCCF00000000	Genome annotation	AG-347-K18_contigs.fasta	figshare	doi:10.6084/m9.figshare.c.4037048	https://doi.org/10.6084/m9.figshare.c.4037048	Phylogeny	cyanobacteria_phylogeny_rootedtree.nwk; heterotroph_phylogeny_unrootedtree.nwk	figshare	doi:10.6084/m9.figshare.c.4037048	https://doi.org/10.6084/m9.figshare.c.4037048	Cyanobacterial Clusters of Orthologous Groups of proteins	genome_assembly_summary.tsv	figshare	doi:10.6084/m9.figshare.c.4037048	https://doi.org/10.6084/m9.figshare.c.4037048	autotrophic
AG-347-K19	Cell selection	Genomic sequencing	AG-347-K19_Assay_2	SRX3973260	NCBI Sequence Read Archive	SRP141175	http://identifiers.org/insdc.sra/SRP141175	de novo assembly	AG-347-K19_IMG_2667527241.fna	QCCG00000000	GenBank	QCCG00000000	http://identifiers.org/insdc/QCCG00000000	Genome annotation	AG-347-K19_contigs.fasta	figshare	doi:10.6084/m9.figshare.c.4037048	https://doi.org/10.6084/m9.figshare.c.4037048	Phylogeny	cyanobacteria_phylogeny_rootedtree.nwk; heterotroph_phylogeny_unrootedtree.nwk	figshare	doi:10.6084/m9.figshare.c.4037048	https://doi.org/10.6084/m9.figshare.c.4037048	Cyanobacterial Clusters of Orthologous Groups of proteins	genome_assembly_summary.tsv	figshare	doi:10.6084/m9.figshare.c.4037048	https://doi.org/10.6084/m9.figshare.c.4037048	autotrophic
AG-347-K20	Cell selection	Genomic sequencing	AG-347-K20_Assay_2	SRX3973259	NCBI Sequence Read Archive	SRP141175	http://identifiers.org/insdc.sra/SRP141175	de novo assembly	AG-347-K20_IMG_2667527242.fna	QCCH00000000	GenBank	QCCH00000000	http://identifiers.org/insdc/QCCH00000000	Genome annotation	AG-347-K20_contigs.fasta	figshare	doi:10.6084/m9.figshare.c.4037048	https://doi.org/10.6084/m9.figshare.c.4037048	Phylogeny	cyanobacteria_phylogeny_rootedtree.nwk; heterotroph_phylogeny_unrootedtree.nwk	figshare	doi:10.6084/m9.figshare.c.4037048	https://doi.org/10.6084/m9.figshare.c.4037048	Cyanobacterial Clusters of Orthologous Groups of proteins	genome_assembly_summary.tsv	figshare	doi:10.6084/m9.figshare.c.4037048	https://doi.org/10.6084/m9.figshare.c.4037048	autotrophic
AG-347-K21	Cell selection	Genomic sequencing	AG-347-K21_Assay_2	SRX3973262	NCBI Sequence Read Archive	SRP141175	http://identifiers.org/insdc.sra/SRP141175	de novo assembly	AG-347-K21_IMG_2667527243.fna	QCCI00000000	GenBank	QCCI00000000	http://identifiers.org/insdc/QCCI00000000	Genome annotation	AG-347-K21_contigs.fasta	figshare	doi:10.6084/m9.figshare.c.4037048	https://doi.org/10.6084/m9.figshare.c.4037048	Phylogeny	cyanobacteria_phylogeny_rootedtree.nwk; heterotroph_phylogeny_unrootedtree.nwk	figshare	doi:10.6084/m9.figshare.c.4037048	https://doi.org/10.6084/m9.figshare.c.4037048	Cyanobacterial Clusters of Orthologous Groups of proteins	genome_assembly_summary.tsv	figshare	doi:10.6084/m9.figshare.c.4037048	https://doi.org/10.6084/m9.figshare.c.4037048	autotrophic
AG-347-K22	Cell selection	Genomic sequencing	AG-347-K22_Assay_2	SRX3973261	NCBI Sequence Read Archive	SRP141175	http://identifiers.org/insdc.sra/SRP141175	de novo assembly	AG-347-K22_IMG_2716884263.fna	QCCJ00000000	GenBank	QCCJ00000000	http://identifiers.org/insdc/QCCJ00000000	Genome annotation	AG-347-K22_contigs.fasta	figshare	doi:10.6084/m9.figshare.c.4037048	https://doi.org/10.6084/m9.figshare.c.4037048	Phylogeny	cyanobacteria_phylogeny_rootedtree.nwk; heterotroph_phylogeny_unrootedtree.nwk	figshare	doi:10.6084/m9.figshare.c.4037048	https://doi.org/10.6084/m9.figshare.c.4037048	Cyanobacterial Clusters of Orthologous Groups of proteins	genome_assembly_summary.tsv	figshare	doi:10.6084/m9.figshare.c.4037048	https://doi.org/10.6084/m9.figshare.c.4037048	autotrophic
AG-347-K23	Cell selection	Genomic sequencing	AG-347-K23_Assay_2	SRX3973272	NCBI Sequence Read Archive	SRP141175	http://identifiers.org/insdc.sra/SRP141175	de novo assembly	AG-347-K23_IMG_2667527244.fna	QCCK00000000	GenBank	QCCK00000000	http://identifiers.org/insdc/QCCK00000000	Genome annotation	AG-347-K23_contigs.fasta	figshare	doi:10.6084/m9.figshare.c.4037048	https://doi.org/10.6084/m9.figshare.c.4037048	Phylogeny	cyanobacteria_phylogeny_rootedtree.nwk; heterotroph_phylogeny_unrootedtree.nwk	figshare	doi:10.6084/m9.figshare.c.4037048	https://doi.org/10.6084/m9.figshare.c.4037048	Cyanobacterial Clusters of Orthologous Groups of proteins	genome_assembly_summary.tsv	figshare	doi:10.6084/m9.figshare.c.4037048	https://doi.org/10.6084/m9.figshare.c.4037048	autotrophic
AG-347-L02	Cell selection	Genomic sequencing	AG-347-L02_Assay_2	SRX3972927	NCBI Sequence Read Archive	SRP141175	http://identifiers.org/insdc.sra/SRP141175	de novo assembly	AG-347-L02_IMG_2667527245.fna	QCCL00000000	GenBank	QCCL00000000	http://identifiers.org/insdc/QCCL00000000	Genome annotation	AG-347-L02_contigs.fasta	figshare	doi:10.6084/m9.figshare.c.4037048	https://doi.org/10.6084/m9.figshare.c.4037048	Phylogeny	cyanobacteria_phylogeny_rootedtree.nwk; heterotroph_phylogeny_unrootedtree.nwk	figshare	doi:10.6084/m9.figshare.c.4037048	https://doi.org/10.6084/m9.figshare.c.4037048	Cyanobacterial Clusters of Orthologous Groups of proteins	genome_assembly_summary.tsv	figshare	doi:10.6084/m9.figshare.c.4037048	https://doi.org/10.6084/m9.figshare.c.4037048	autotrophic
AG-347-L13	Cell selection	Genomic sequencing	AG-347-L13_Assay_2	SRX3973063	NCBI Sequence Read Archive	SRP141175	http://identifiers.org/insdc.sra/SRP141175	de novo assembly	AG-347-L13_IMG_2716884264.fna	QCCM00000000	GenBank	QCCM00000000	http://identifiers.org/insdc/QCCM00000000	Genome annotation	AG-347-L13_contigs.fasta	figshare	doi:10.6084/m9.figshare.c.4037048	https://doi.org/10.6084/m9.figshare.c.4037048	Phylogeny	cyanobacteria_phylogeny_rootedtree.nwk; heterotroph_phylogeny_unrootedtree.nwk	figshare	doi:10.6084/m9.figshare.c.4037048	https://doi.org/10.6084/m9.figshare.c.4037048	Cyanobacterial Clusters of Orthologous Groups of proteins	genome_assembly_summary.tsv	figshare	doi:10.6084/m9.figshare.c.4037048	https://doi.org/10.6084/m9.figshare.c.4037048	autotrophic
AG-347-L17	Cell selection	Genomic sequencing	AG-347-L17_Assay_2	SRX3973064	NCBI Sequence Read Archive	SRP141175	http://identifiers.org/insdc.sra/SRP141175	de novo assembly	AG-347-L17_IMG_2667527246.fna	QCCN00000000	GenBank	QCCN00000000	http://identifiers.org/insdc/QCCN00000000	Genome annotation	AG-347-L17_contigs.fasta	figshare	doi:10.6084/m9.figshare.c.4037048	https://doi.org/10.6084/m9.figshare.c.4037048	Phylogeny	cyanobacteria_phylogeny_rootedtree.nwk; heterotroph_phylogeny_unrootedtree.nwk	figshare	doi:10.6084/m9.figshare.c.4037048	https://doi.org/10.6084/m9.figshare.c.4037048	Cyanobacterial Clusters of Orthologous Groups of proteins	genome_assembly_summary.tsv	figshare	doi:10.6084/m9.figshare.c.4037048	https://doi.org/10.6084/m9.figshare.c.4037048	autotrophic
AG-347-L19	Cell selection	Genomic sequencing	AG-347-L19_Assay_2	SRX3973061	NCBI Sequence Read Archive	SRP141175	http://identifiers.org/insdc.sra/SRP141175	de novo assembly	AG-347-L19_IMG_2667527247.fna	QCCO00000000	GenBank	QCCO00000000	http://identifiers.org/insdc/QCCO00000000	Genome annotation	AG-347-L19_contigs.fasta	figshare	doi:10.6084/m9.figshare.c.4037048	https://doi.org/10.6084/m9.figshare.c.4037048	Phylogeny	cyanobacteria_phylogeny_rootedtree.nwk; heterotroph_phylogeny_unrootedtree.nwk	figshare	doi:10.6084/m9.figshare.c.4037048	https://doi.org/10.6084/m9.figshare.c.4037048	Cyanobacterial Clusters of Orthologous Groups of proteins	genome_assembly_summary.tsv	figshare	doi:10.6084/m9.figshare.c.4037048	https://doi.org/10.6084/m9.figshare.c.4037048	autotrophic
AG-347-L20	Cell selection	Genomic sequencing	AG-347-L20_Assay_2	SRX3973062	NCBI Sequence Read Archive	SRP141175	http://identifiers.org/insdc.sra/SRP141175	de novo assembly	AG-347-L20_IMG_2667527248.fna	QCCP00000000	GenBank	QCCP00000000	http://identifiers.org/insdc/QCCP00000000	Genome annotation	AG-347-L20_contigs.fasta	figshare	doi:10.6084/m9.figshare.c.4037048	https://doi.org/10.6084/m9.figshare.c.4037048	Phylogeny	cyanobacteria_phylogeny_rootedtree.nwk; heterotroph_phylogeny_unrootedtree.nwk	figshare	doi:10.6084/m9.figshare.c.4037048	https://doi.org/10.6084/m9.figshare.c.4037048	Cyanobacterial Clusters of Orthologous Groups of proteins	genome_assembly_summary.tsv	figshare	doi:10.6084/m9.figshare.c.4037048	https://doi.org/10.6084/m9.figshare.c.4037048	autotrophic
AG-347-L21	Cell selection	Genomic sequencing	AG-347-L21_Assay_2	SRX3973059	NCBI Sequence Read Archive	SRP141175	http://identifiers.org/insdc.sra/SRP141175	de novo assembly	AG-347-L21_IMG_2667527249.fna	QCCQ00000000	GenBank	QCCQ00000000	http://identifiers.org/insdc/QCCQ00000000	Genome annotation	AG-347-L21_contigs.fasta	figshare	doi:10.6084/m9.figshare.c.4037048	https://doi.org/10.6084/m9.figshare.c.4037048	Phylogeny	cyanobacteria_phylogeny_rootedtree.nwk; heterotroph_phylogeny_unrootedtree.nwk	figshare	doi:10.6084/m9.figshare.c.4037048	https://doi.org/10.6084/m9.figshare.c.4037048	Cyanobacterial Clusters of Orthologous Groups of proteins	genome_assembly_summary.tsv	figshare	doi:10.6084/m9.figshare.c.4037048	https://doi.org/10.6084/m9.figshare.c.4037048	autotrophic
AG-347-M08	Cell selection	Genomic sequencing	AG-347-M08_Assay_2	SRX3973060	NCBI Sequence Read Archive	SRP141175	http://identifiers.org/insdc.sra/SRP141175	de novo assembly	AG-347-M08_IMG_2716884361.fna	QCCR00000000	GenBank	QCCR00000000	http://identifiers.org/insdc/QCCR00000000	Genome annotation	AG-347-M08_contigs.fasta	figshare	doi:10.6084/m9.figshare.c.4037048	https://doi.org/10.6084/m9.figshare.c.4037048	Phylogeny	cyanobacteria_phylogeny_rootedtree.nwk; heterotroph_phylogeny_unrootedtree.nwk	figshare	doi:10.6084/m9.figshare.c.4037048	https://doi.org/10.6084/m9.figshare.c.4037048	Cyanobacterial Clusters of Orthologous Groups of proteins	genome_assembly_summary.tsv	figshare	doi:10.6084/m9.figshare.c.4037048	https://doi.org/10.6084/m9.figshare.c.4037048	autotrophic
AG-347-M15	Cell selection	Genomic sequencing	AG-347-M15_Assay_2	SRX3973057	NCBI Sequence Read Archive	SRP141175	http://identifiers.org/insdc.sra/SRP141175	de novo assembly	AG-347-M15_IMG_2667527250.fna	QCCS00000000	GenBank	QCCS00000000	http://identifiers.org/insdc/QCCS00000000	Genome annotation	AG-347-M15_contigs.fasta	figshare	doi:10.6084/m9.figshare.c.4037048	https://doi.org/10.6084/m9.figshare.c.4037048	Phylogeny	cyanobacteria_phylogeny_rootedtree.nwk; heterotroph_phylogeny_unrootedtree.nwk	figshare	doi:10.6084/m9.figshare.c.4037048	https://doi.org/10.6084/m9.figshare.c.4037048	Cyanobacterial Clusters of Orthologous Groups of proteins	genome_assembly_summary.tsv	figshare	doi:10.6084/m9.figshare.c.4037048	https://doi.org/10.6084/m9.figshare.c.4037048	autotrophic
AG-347-M18	Cell selection	Genomic sequencing	AG-347-M18_Assay_2	SRX3973058	NCBI Sequence Read Archive	SRP141175	http://identifiers.org/insdc.sra/SRP141175	de novo assembly	AG-347-M18_IMG_2667527251.fna	QCCT00000000	GenBank	QCCT00000000	http://identifiers.org/insdc/QCCT00000000	Genome annotation	AG-347-M18_contigs.fasta	figshare	doi:10.6084/m9.figshare.c.4037048	https://doi.org/10.6084/m9.figshare.c.4037048	Phylogeny	cyanobacteria_phylogeny_rootedtree.nwk; heterotroph_phylogeny_unrootedtree.nwk	figshare	doi:10.6084/m9.figshare.c.4037048	https://doi.org/10.6084/m9.figshare.c.4037048	Cyanobacterial Clusters of Orthologous Groups of proteins	genome_assembly_summary.tsv	figshare	doi:10.6084/m9.figshare.c.4037048	https://doi.org/10.6084/m9.figshare.c.4037048	autotrophic
AG-347-M23	Cell selection	Genomic sequencing	AG-347-M23_Assay_2	SRX3973071	NCBI Sequence Read Archive	SRP141175	http://identifiers.org/insdc.sra/SRP141175	de novo assembly	AG-347-M23_IMG_2667527252.fna	QCCU00000000	GenBank	QCCU00000000	http://identifiers.org/insdc/QCCU00000000	Genome annotation	AG-347-M23_contigs.fasta	figshare	doi:10.6084/m9.figshare.c.4037048	https://doi.org/10.6084/m9.figshare.c.4037048	Phylogeny	cyanobacteria_phylogeny_rootedtree.nwk; heterotroph_phylogeny_unrootedtree.nwk	figshare	doi:10.6084/m9.figshare.c.4037048	https://doi.org/10.6084/m9.figshare.c.4037048	Cyanobacterial Clusters of Orthologous Groups of proteins	genome_assembly_summary.tsv	figshare	doi:10.6084/m9.figshare.c.4037048	https://doi.org/10.6084/m9.figshare.c.4037048	autotrophic
AG-347-N19	Cell selection	Genomic sequencing	AG-347-N19_Assay_2	SRX3973072	NCBI Sequence Read Archive	SRP141175	http://identifiers.org/insdc.sra/SRP141175	de novo assembly	AG-347-N19_IMG_2667527253.fna	QCCV00000000	GenBank	QCCV00000000	http://identifiers.org/insdc/QCCV00000000	Genome annotation	AG-347-N19_contigs.fasta	figshare	doi:10.6084/m9.figshare.c.4037048	https://doi.org/10.6084/m9.figshare.c.4037048	Phylogeny	cyanobacteria_phylogeny_rootedtree.nwk; heterotroph_phylogeny_unrootedtree.nwk	figshare	doi:10.6084/m9.figshare.c.4037048	https://doi.org/10.6084/m9.figshare.c.4037048	Cyanobacterial Clusters of Orthologous Groups of proteins	genome_assembly_summary.tsv	figshare	doi:10.6084/m9.figshare.c.4037048	https://doi.org/10.6084/m9.figshare.c.4037048	autotrophic
AG-347-N23	Cell selection	Genomic sequencing	AG-347-N23_Assay_2	SRX3973255	NCBI Sequence Read Archive	SRP141175	http://identifiers.org/insdc.sra/SRP141175	de novo assembly	AG-347-N23_IMG_2667527254.fna	QCCW00000000	GenBank	QCCW00000000	http://identifiers.org/insdc/QCCW00000000	Genome annotation	AG-347-N23_contigs.fasta	figshare	doi:10.6084/m9.figshare.c.4037048	https://doi.org/10.6084/m9.figshare.c.4037048	Phylogeny	cyanobacteria_phylogeny_rootedtree.nwk; heterotroph_phylogeny_unrootedtree.nwk	figshare	doi:10.6084/m9.figshare.c.4037048	https://doi.org/10.6084/m9.figshare.c.4037048	Cyanobacterial Clusters of Orthologous Groups of proteins	genome_assembly_summary.tsv	figshare	doi:10.6084/m9.figshare.c.4037048	https://doi.org/10.6084/m9.figshare.c.4037048	autotrophic
AG-347-O22	Cell selection	Genomic sequencing	AG-347-O22_Assay_2	SRX3973087	NCBI Sequence Read Archive	SRP141175	http://identifiers.org/insdc.sra/SRP141175	de novo assembly	AG-347-O22_IMG_2667527255.fna	QCCX00000000	GenBank	QCCX00000000	http://identifiers.org/insdc/QCCX00000000	Genome annotation	AG-347-O22_contigs.fasta	figshare	doi:10.6084/m9.figshare.c.4037048	https://doi.org/10.6084/m9.figshare.c.4037048	Phylogeny	cyanobacteria_phylogeny_rootedtree.nwk; heterotroph_phylogeny_unrootedtree.nwk	figshare	doi:10.6084/m9.figshare.c.4037048	https://doi.org/10.6084/m9.figshare.c.4037048	Cyanobacterial Clusters of Orthologous Groups of proteins	genome_assembly_summary.tsv	figshare	doi:10.6084/m9.figshare.c.4037048	https://doi.org/10.6084/m9.figshare.c.4037048	autotrophic
AG-349-C15	Cell selection	Genomic sequencing	AG-349-C15_Assay_2	SRX3973086	NCBI Sequence Read Archive	SRP141175	http://identifiers.org/insdc.sra/SRP141175	de novo assembly	AG-349-C15_IMG_2716884288.fna	QCCY00000000	GenBank	QCCY00000000	http://identifiers.org/insdc/QCCY00000000	Genome annotation	AG-349-C15_contigs.fasta	figshare	doi:10.6084/m9.figshare.c.4037048	https://doi.org/10.6084/m9.figshare.c.4037048	Phylogeny	cyanobacteria_phylogeny_rootedtree.nwk; heterotroph_phylogeny_unrootedtree.nwk	figshare	doi:10.6084/m9.figshare.c.4037048	https://doi.org/10.6084/m9.figshare.c.4037048	Cyanobacterial Clusters of Orthologous Groups of proteins	genome_assembly_summary.tsv	figshare	doi:10.6084/m9.figshare.c.4037048	https://doi.org/10.6084/m9.figshare.c.4037048	heterotrophic
AG-349-E07	Cell selection	Genomic sequencing	AG-349-E07_Assay_2	SRX3973085	NCBI Sequence Read Archive	SRP141175	http://identifiers.org/insdc.sra/SRP141175	de novo assembly	AG-349-E07_IMG_2716884662.fna	QCCZ00000000	GenBank	QCCZ00000000	http://identifiers.org/insdc/QCCZ00000000	Genome annotation	AG-349-E07_contigs.fasta	figshare	doi:10.6084/m9.figshare.c.4037048	https://doi.org/10.6084/m9.figshare.c.4037048	Phylogeny	cyanobacteria_phylogeny_rootedtree.nwk; heterotroph_phylogeny_unrootedtree.nwk	figshare	doi:10.6084/m9.figshare.c.4037048	https://doi.org/10.6084/m9.figshare.c.4037048	Cyanobacterial Clusters of Orthologous Groups of proteins	genome_assembly_summary.tsv	figshare	doi:10.6084/m9.figshare.c.4037048	https://doi.org/10.6084/m9.figshare.c.4037048	heterotrophic
AG-349-E10	Cell selection	Genomic sequencing	AG-349-E10_Assay_2	SRX3973092	NCBI Sequence Read Archive	SRP141175	http://identifiers.org/insdc.sra/SRP141175	de novo assembly	AG-349-E10_IMG_2716884289.fna	QCDA00000000	GenBank	QCDA00000000	http://identifiers.org/insdc/QCDA00000000	Genome annotation	AG-349-E10_contigs.fasta	figshare	doi:10.6084/m9.figshare.c.4037048	https://doi.org/10.6084/m9.figshare.c.4037048	Phylogeny	cyanobacteria_phylogeny_rootedtree.nwk; heterotroph_phylogeny_unrootedtree.nwk	figshare	doi:10.6084/m9.figshare.c.4037048	https://doi.org/10.6084/m9.figshare.c.4037048	Cyanobacterial Clusters of Orthologous Groups of proteins	genome_assembly_summary.tsv	figshare	doi:10.6084/m9.figshare.c.4037048	https://doi.org/10.6084/m9.figshare.c.4037048	heterotrophic
AG-349-I13	Cell selection	Genomic sequencing	AG-349-I13_Assay_2	SRX3973091	NCBI Sequence Read Archive	SRP141175	http://identifiers.org/insdc.sra/SRP141175	de novo assembly	AG-349-I13_IMG_2716884827.fna	QCDB00000000	GenBank	QCDB00000000	http://identifiers.org/insdc/QCDB00000000	Genome annotation	AG-349-I13_contigs.fasta	figshare	doi:10.6084/m9.figshare.c.4037048	https://doi.org/10.6084/m9.figshare.c.4037048	Phylogeny	cyanobacteria_phylogeny_rootedtree.nwk; heterotroph_phylogeny_unrootedtree.nwk	figshare	doi:10.6084/m9.figshare.c.4037048	https://doi.org/10.6084/m9.figshare.c.4037048	Cyanobacterial Clusters of Orthologous Groups of proteins	genome_assembly_summary.tsv	figshare	doi:10.6084/m9.figshare.c.4037048	https://doi.org/10.6084/m9.figshare.c.4037048	heterotrophic
AG-349-L17	Cell selection	Genomic sequencing	AG-349-L17_Assay_2	SRX3973090	NCBI Sequence Read Archive	SRP141175	http://identifiers.org/insdc.sra/SRP141175	de novo assembly	AG-349-L17_IMG_2716884290.fna	QCDC00000000	GenBank	QCDC00000000	http://identifiers.org/insdc/QCDC00000000	Genome annotation	AG-349-L17_contigs.fasta	figshare	doi:10.6084/m9.figshare.c.4037048	https://doi.org/10.6084/m9.figshare.c.4037048	Phylogeny	cyanobacteria_phylogeny_rootedtree.nwk; heterotroph_phylogeny_unrootedtree.nwk	figshare	doi:10.6084/m9.figshare.c.4037048	https://doi.org/10.6084/m9.figshare.c.4037048	Cyanobacterial Clusters of Orthologous Groups of proteins	genome_assembly_summary.tsv	figshare	doi:10.6084/m9.figshare.c.4037048	https://doi.org/10.6084/m9.figshare.c.4037048	heterotrophic
AG-349-L23	Cell selection	Genomic sequencing	AG-349-L23_Assay_2	SRX3973089	NCBI Sequence Read Archive	SRP141175	http://identifiers.org/insdc.sra/SRP141175	de novo assembly	AG-349-L23_IMG_2716884534.fna	QCDD00000000	GenBank	QCDD00000000	http://identifiers.org/insdc/QCDD00000000	Genome annotation	AG-349-L23_contigs.fasta	figshare	doi:10.6084/m9.figshare.c.4037048	https://doi.org/10.6084/m9.figshare.c.4037048	Phylogeny	cyanobacteria_phylogeny_rootedtree.nwk; heterotroph_phylogeny_unrootedtree.nwk	figshare	doi:10.6084/m9.figshare.c.4037048	https://doi.org/10.6084/m9.figshare.c.4037048	Cyanobacterial Clusters of Orthologous Groups of proteins	genome_assembly_summary.tsv	figshare	doi:10.6084/m9.figshare.c.4037048	https://doi.org/10.6084/m9.figshare.c.4037048	heterotrophic
AG-349-O05	Cell selection	Genomic sequencing	AG-349-O05_Assay_2	SRX3973285	NCBI Sequence Read Archive	SRP141175	http://identifiers.org/insdc.sra/SRP141175	de novo assembly	AG-349-O05_IMG_2716884535.fna	QCDE00000000	GenBank	QCDE00000000	http://identifiers.org/insdc/QCDE00000000	Genome annotation	AG-349-O05_contigs.fasta	figshare	doi:10.6084/m9.figshare.c.4037048	https://doi.org/10.6084/m9.figshare.c.4037048	Phylogeny	cyanobacteria_phylogeny_rootedtree.nwk; heterotroph_phylogeny_unrootedtree.nwk	figshare	doi:10.6084/m9.figshare.c.4037048	https://doi.org/10.6084/m9.figshare.c.4037048	Cyanobacterial Clusters of Orthologous Groups of proteins	genome_assembly_summary.tsv	figshare	doi:10.6084/m9.figshare.c.4037048	https://doi.org/10.6084/m9.figshare.c.4037048	heterotrophic
AG-355-A02	Cell selection	Genomic sequencing	AG-355-A02_Assay_2	SRX3973282	NCBI Sequence Read Archive	SRP141175	http://identifiers.org/insdc.sra/SRP141175	de novo assembly	AG-355-A02_IMG_2667527283.fna	QCDF00000000	GenBank	QCDF00000000	http://identifiers.org/insdc/QCDF00000000	Genome annotation	AG-355-A02_contigs.fasta	figshare	doi:10.6084/m9.figshare.c.4037048	https://doi.org/10.6084/m9.figshare.c.4037048	Phylogeny	cyanobacteria_phylogeny_rootedtree.nwk; heterotroph_phylogeny_unrootedtree.nwk	figshare	doi:10.6084/m9.figshare.c.4037048	https://doi.org/10.6084/m9.figshare.c.4037048	Cyanobacterial Clusters of Orthologous Groups of proteins	genome_assembly_summary.tsv	figshare	doi:10.6084/m9.figshare.c.4037048	https://doi.org/10.6084/m9.figshare.c.4037048	autotrophic
AG-355-A09	Cell selection	Genomic sequencing	AG-355-A09_Assay_2	SRX3972874	NCBI Sequence Read Archive	SRP141175	http://identifiers.org/insdc.sra/SRP141175	de novo assembly	AG-355-A09_IMG_2667527284.fna	QCDG00000000	GenBank	QCDG00000000	http://identifiers.org/insdc/QCDG00000000	Genome annotation	AG-355-A09_contigs.fasta	figshare	doi:10.6084/m9.figshare.c.4037048	https://doi.org/10.6084/m9.figshare.c.4037048	Phylogeny	cyanobacteria_phylogeny_rootedtree.nwk; heterotroph_phylogeny_unrootedtree.nwk	figshare	doi:10.6084/m9.figshare.c.4037048	https://doi.org/10.6084/m9.figshare.c.4037048	Cyanobacterial Clusters of Orthologous Groups of proteins	genome_assembly_summary.tsv	figshare	doi:10.6084/m9.figshare.c.4037048	https://doi.org/10.6084/m9.figshare.c.4037048	autotrophic
AG-355-A18	Cell selection	Genomic sequencing	AG-355-A18_Assay_2	SRX3972875	NCBI Sequence Read Archive	SRP141175	http://identifiers.org/insdc.sra/SRP141175	de novo assembly	AG-355-A18_IMG_2716884362.fna	QCDH00000000	GenBank	QCDH00000000	http://identifiers.org/insdc/QCDH00000000	Genome annotation	AG-355-A18_contigs.fasta	figshare	doi:10.6084/m9.figshare.c.4037048	https://doi.org/10.6084/m9.figshare.c.4037048	Phylogeny	cyanobacteria_phylogeny_rootedtree.nwk; heterotroph_phylogeny_unrootedtree.nwk	figshare	doi:10.6084/m9.figshare.c.4037048	https://doi.org/10.6084/m9.figshare.c.4037048	Cyanobacterial Clusters of Orthologous Groups of proteins	genome_assembly_summary.tsv	figshare	doi:10.6084/m9.figshare.c.4037048	https://doi.org/10.6084/m9.figshare.c.4037048	autotrophic
AG-355-B18	Cell selection	Genomic sequencing	AG-355-B18_Assay_2	SRX3972876	NCBI Sequence Read Archive	SRP141175	http://identifiers.org/insdc.sra/SRP141175	de novo assembly	AG-355-B18_IMG_2667527285.fna	QCDI00000000	GenBank	QCDI00000000	http://identifiers.org/insdc/QCDI00000000	Genome annotation	AG-355-B18_contigs.fasta	figshare	doi:10.6084/m9.figshare.c.4037048	https://doi.org/10.6084/m9.figshare.c.4037048	Phylogeny	cyanobacteria_phylogeny_rootedtree.nwk; heterotroph_phylogeny_unrootedtree.nwk	figshare	doi:10.6084/m9.figshare.c.4037048	https://doi.org/10.6084/m9.figshare.c.4037048	Cyanobacterial Clusters of Orthologous Groups of proteins	genome_assembly_summary.tsv	figshare	doi:10.6084/m9.figshare.c.4037048	https://doi.org/10.6084/m9.figshare.c.4037048	autotrophic
AG-355-B23	Cell selection	Genomic sequencing	AG-355-B23_Assay_2	SRX3972781	NCBI Sequence Read Archive	SRP141175	http://identifiers.org/insdc.sra/SRP141175	de novo assembly	AG-355-B23_IMG_2667527286.fna	QCDJ00000000	GenBank	QCDJ00000000	http://identifiers.org/insdc/QCDJ00000000	Genome annotation	AG-355-B23_contigs.fasta	figshare	doi:10.6084/m9.figshare.c.4037048	https://doi.org/10.6084/m9.figshare.c.4037048	Phylogeny	cyanobacteria_phylogeny_rootedtree.nwk; heterotroph_phylogeny_unrootedtree.nwk	figshare	doi:10.6084/m9.figshare.c.4037048	https://doi.org/10.6084/m9.figshare.c.4037048	Cyanobacterial Clusters of Orthologous Groups of proteins	genome_assembly_summary.tsv	figshare	doi:10.6084/m9.figshare.c.4037048	https://doi.org/10.6084/m9.figshare.c.4037048	autotrophic
AG-355-G23	Cell selection	Genomic sequencing	AG-355-G23_Assay_2	SRX3972870	NCBI Sequence Read Archive	SRP141175	http://identifiers.org/insdc.sra/SRP141175	de novo assembly	AG-355-G23_IMG_2667527287.fna	QCDK00000000	GenBank	QCDK00000000	http://identifiers.org/insdc/QCDK00000000	Genome annotation	AG-355-G23_contigs.fasta	figshare	doi:10.6084/m9.figshare.c.4037048	https://doi.org/10.6084/m9.figshare.c.4037048	Phylogeny	cyanobacteria_phylogeny_rootedtree.nwk; heterotroph_phylogeny_unrootedtree.nwk	figshare	doi:10.6084/m9.figshare.c.4037048	https://doi.org/10.6084/m9.figshare.c.4037048	Cyanobacterial Clusters of Orthologous Groups of proteins	genome_assembly_summary.tsv	figshare	doi:10.6084/m9.figshare.c.4037048	https://doi.org/10.6084/m9.figshare.c.4037048	autotrophic
AG-355-I04	Cell selection	Genomic sequencing	AG-355-I04_Assay_2	SRX3972871	NCBI Sequence Read Archive	SRP141175	http://identifiers.org/insdc.sra/SRP141175	de novo assembly	AG-355-I04_IMG_2667527288.fna	QCDL00000000	GenBank	QCDL00000000	http://identifiers.org/insdc/QCDL00000000	Genome annotation	AG-355-I04_contigs.fasta	figshare	doi:10.6084/m9.figshare.c.4037048	https://doi.org/10.6084/m9.figshare.c.4037048	Phylogeny	cyanobacteria_phylogeny_rootedtree.nwk; heterotroph_phylogeny_unrootedtree.nwk	figshare	doi:10.6084/m9.figshare.c.4037048	https://doi.org/10.6084/m9.figshare.c.4037048	Cyanobacterial Clusters of Orthologous Groups of proteins	genome_assembly_summary.tsv	figshare	doi:10.6084/m9.figshare.c.4037048	https://doi.org/10.6084/m9.figshare.c.4037048	autotrophic
AG-355-I20	Cell selection	Genomic sequencing	AG-355-I20_Assay_2	SRX3972872	NCBI Sequence Read Archive	SRP141175	http://identifiers.org/insdc.sra/SRP141175	de novo assembly	AG-355-I20_IMG_2667527289.fna	QCDM00000000	GenBank	QCDM00000000	http://identifiers.org/insdc/QCDM00000000	Genome annotation	AG-355-I20_contigs.fasta	figshare	doi:10.6084/m9.figshare.c.4037048	https://doi.org/10.6084/m9.figshare.c.4037048	Phylogeny	cyanobacteria_phylogeny_rootedtree.nwk; heterotroph_phylogeny_unrootedtree.nwk	figshare	doi:10.6084/m9.figshare.c.4037048	https://doi.org/10.6084/m9.figshare.c.4037048	Cyanobacterial Clusters of Orthologous Groups of proteins	genome_assembly_summary.tsv	figshare	doi:10.6084/m9.figshare.c.4037048	https://doi.org/10.6084/m9.figshare.c.4037048	autotrophic
AG-355-J04	Cell selection	Genomic sequencing	AG-355-J04_Assay_2	SRX3972873	NCBI Sequence Read Archive	SRP141175	http://identifiers.org/insdc.sra/SRP141175	de novo assembly	AG-355-J04_IMG_2667527290.fna	QCDN00000000	GenBank	QCDN00000000	http://identifiers.org/insdc/QCDN00000000	Genome annotation	AG-355-J04_contigs.fasta	figshare	doi:10.6084/m9.figshare.c.4037048	https://doi.org/10.6084/m9.figshare.c.4037048	Phylogeny	cyanobacteria_phylogeny_rootedtree.nwk; heterotroph_phylogeny_unrootedtree.nwk	figshare	doi:10.6084/m9.figshare.c.4037048	https://doi.org/10.6084/m9.figshare.c.4037048	Cyanobacterial Clusters of Orthologous Groups of proteins	genome_assembly_summary.tsv	figshare	doi:10.6084/m9.figshare.c.4037048	https://doi.org/10.6084/m9.figshare.c.4037048	autotrophic
AG-355-J09	Cell selection	Genomic sequencing	AG-355-J09_Assay_2	SRX3972797	NCBI Sequence Read Archive	SRP141175	http://identifiers.org/insdc.sra/SRP141175	de novo assembly	AG-355-J09_IMG_2667527291.fna	QCDO00000000	GenBank	QCDO00000000	http://identifiers.org/insdc/QCDO00000000	Genome annotation	AG-355-J09_contigs.fasta	figshare	doi:10.6084/m9.figshare.c.4037048	https://doi.org/10.6084/m9.figshare.c.4037048	Phylogeny	cyanobacteria_phylogeny_rootedtree.nwk; heterotroph_phylogeny_unrootedtree.nwk	figshare	doi:10.6084/m9.figshare.c.4037048	https://doi.org/10.6084/m9.figshare.c.4037048	Cyanobacterial Clusters of Orthologous Groups of proteins	genome_assembly_summary.tsv	figshare	doi:10.6084/m9.figshare.c.4037048	https://doi.org/10.6084/m9.figshare.c.4037048	autotrophic
AG-355-J17	Cell selection	Genomic sequencing	AG-355-J17_Assay_2	SRX3972799	NCBI Sequence Read Archive	SRP141175	http://identifiers.org/insdc.sra/SRP141175	de novo assembly	AG-355-J17_IMG_2716884363.fna	QCDP00000000	GenBank	QCDP00000000	http://identifiers.org/insdc/QCDP00000000	Genome annotation	AG-355-J17_contigs.fasta	figshare	doi:10.6084/m9.figshare.c.4037048	https://doi.org/10.6084/m9.figshare.c.4037048	Phylogeny	cyanobacteria_phylogeny_rootedtree.nwk; heterotroph_phylogeny_unrootedtree.nwk	figshare	doi:10.6084/m9.figshare.c.4037048	https://doi.org/10.6084/m9.figshare.c.4037048	Cyanobacterial Clusters of Orthologous Groups of proteins	genome_assembly_summary.tsv	figshare	doi:10.6084/m9.figshare.c.4037048	https://doi.org/10.6084/m9.figshare.c.4037048	autotrophic
AG-355-J21	Cell selection	Genomic sequencing	AG-355-J21_Assay_2	SRX3972667	NCBI Sequence Read Archive	SRP141175	http://identifiers.org/insdc.sra/SRP141175	de novo assembly	AG-355-J21_IMG_2667527346.fna	QCDQ00000000	GenBank	QCDQ00000000	http://identifiers.org/insdc/QCDQ00000000	Genome annotation	AG-355-J21_contigs.fasta	figshare	doi:10.6084/m9.figshare.c.4037048	https://doi.org/10.6084/m9.figshare.c.4037048	Phylogeny	cyanobacteria_phylogeny_rootedtree.nwk; heterotroph_phylogeny_unrootedtree.nwk	figshare	doi:10.6084/m9.figshare.c.4037048	https://doi.org/10.6084/m9.figshare.c.4037048	Cyanobacterial Clusters of Orthologous Groups of proteins	genome_assembly_summary.tsv	figshare	doi:10.6084/m9.figshare.c.4037048	https://doi.org/10.6084/m9.figshare.c.4037048	autotrophic
AG-355-J23	Cell selection	Genomic sequencing	AG-355-J23_Assay_2	SRX3972666	NCBI Sequence Read Archive	SRP141175	http://identifiers.org/insdc.sra/SRP141175	de novo assembly	AG-355-J23_IMG_2667527292.fna	QCDR00000000	GenBank	QCDR00000000	http://identifiers.org/insdc/QCDR00000000	Genome annotation	AG-355-J23_contigs.fasta	figshare	doi:10.6084/m9.figshare.c.4037048	https://doi.org/10.6084/m9.figshare.c.4037048	Phylogeny	cyanobacteria_phylogeny_rootedtree.nwk; heterotroph_phylogeny_unrootedtree.nwk	figshare	doi:10.6084/m9.figshare.c.4037048	https://doi.org/10.6084/m9.figshare.c.4037048	Cyanobacterial Clusters of Orthologous Groups of proteins	genome_assembly_summary.tsv	figshare	doi:10.6084/m9.figshare.c.4037048	https://doi.org/10.6084/m9.figshare.c.4037048	autotrophic
AG-355-K03	Cell selection	Genomic sequencing	AG-355-K03_Assay_2	SRX3972669	NCBI Sequence Read Archive	SRP141175	http://identifiers.org/insdc.sra/SRP141175	de novo assembly	AG-355-K03_IMG_2716884364.fna	QCDS00000000	GenBank	QCDS00000000	http://identifiers.org/insdc/QCDS00000000	Genome annotation	AG-355-K03_contigs.fasta	figshare	doi:10.6084/m9.figshare.c.4037048	https://doi.org/10.6084/m9.figshare.c.4037048	Phylogeny	cyanobacteria_phylogeny_rootedtree.nwk; heterotroph_phylogeny_unrootedtree.nwk	figshare	doi:10.6084/m9.figshare.c.4037048	https://doi.org/10.6084/m9.figshare.c.4037048	Cyanobacterial Clusters of Orthologous Groups of proteins	genome_assembly_summary.tsv	figshare	doi:10.6084/m9.figshare.c.4037048	https://doi.org/10.6084/m9.figshare.c.4037048	autotrophic
AG-355-K10	Cell selection	Genomic sequencing	AG-355-K10_Assay_2	SRX3972668	NCBI Sequence Read Archive	SRP141175	http://identifiers.org/insdc.sra/SRP141175	de novo assembly	AG-355-K10_IMG_2716884365.fna	QCDT00000000	GenBank	QCDT00000000	http://identifiers.org/insdc/QCDT00000000	Genome annotation	AG-355-K10_contigs.fasta	figshare	doi:10.6084/m9.figshare.c.4037048	https://doi.org/10.6084/m9.figshare.c.4037048	Phylogeny	cyanobacteria_phylogeny_rootedtree.nwk; heterotroph_phylogeny_unrootedtree.nwk	figshare	doi:10.6084/m9.figshare.c.4037048	https://doi.org/10.6084/m9.figshare.c.4037048	Cyanobacterial Clusters of Orthologous Groups of proteins	genome_assembly_summary.tsv	figshare	doi:10.6084/m9.figshare.c.4037048	https://doi.org/10.6084/m9.figshare.c.4037048	autotrophic
AG-355-K13	Cell selection	Genomic sequencing	AG-355-K13_Assay_2	SRX3972671	NCBI Sequence Read Archive	SRP141175	http://identifiers.org/insdc.sra/SRP141175	de novo assembly	AG-355-K13_IMG_2667527293.fna	QCDU00000000	GenBank	QCDU00000000	http://identifiers.org/insdc/QCDU00000000	Genome annotation	AG-355-K13_contigs.fasta	figshare	doi:10.6084/m9.figshare.c.4037048	https://doi.org/10.6084/m9.figshare.c.4037048	Phylogeny	cyanobacteria_phylogeny_rootedtree.nwk; heterotroph_phylogeny_unrootedtree.nwk	figshare	doi:10.6084/m9.figshare.c.4037048	https://doi.org/10.6084/m9.figshare.c.4037048	Cyanobacterial Clusters of Orthologous Groups of proteins	genome_assembly_summary.tsv	figshare	doi:10.6084/m9.figshare.c.4037048	https://doi.org/10.6084/m9.figshare.c.4037048	autotrophic
AG-355-K15	Cell selection	Genomic sequencing	AG-355-K15_Assay_2	SRX3972670	NCBI Sequence Read Archive	SRP141175	http://identifiers.org/insdc.sra/SRP141175	de novo assembly	AG-355-K15_IMG_2667527294.fna	QCDV00000000	GenBank	QCDV00000000	http://identifiers.org/insdc/QCDV00000000	Genome annotation	AG-355-K15_contigs.fasta	figshare	doi:10.6084/m9.figshare.c.4037048	https://doi.org/10.6084/m9.figshare.c.4037048	Phylogeny	cyanobacteria_phylogeny_rootedtree.nwk; heterotroph_phylogeny_unrootedtree.nwk	figshare	doi:10.6084/m9.figshare.c.4037048	https://doi.org/10.6084/m9.figshare.c.4037048	Cyanobacterial Clusters of Orthologous Groups of proteins	genome_assembly_summary.tsv	figshare	doi:10.6084/m9.figshare.c.4037048	https://doi.org/10.6084/m9.figshare.c.4037048	autotrophic
AG-355-K20	Cell selection	Genomic sequencing	AG-355-K20_Assay_2	SRX3972673	NCBI Sequence Read Archive	SRP141175	http://identifiers.org/insdc.sra/SRP141175	de novo assembly	AG-355-K20_IMG_2667527295.fna	QCDW00000000	GenBank	QCDW00000000	http://identifiers.org/insdc/QCDW00000000	Genome annotation	AG-355-K20_contigs.fasta	figshare	doi:10.6084/m9.figshare.c.4037048	https://doi.org/10.6084/m9.figshare.c.4037048	Phylogeny	cyanobacteria_phylogeny_rootedtree.nwk; heterotroph_phylogeny_unrootedtree.nwk	figshare	doi:10.6084/m9.figshare.c.4037048	https://doi.org/10.6084/m9.figshare.c.4037048	Cyanobacterial Clusters of Orthologous Groups of proteins	genome_assembly_summary.tsv	figshare	doi:10.6084/m9.figshare.c.4037048	https://doi.org/10.6084/m9.figshare.c.4037048	autotrophic
AG-355-K23	Cell selection	Genomic sequencing	AG-355-K23_Assay_2	SRX3972672	NCBI Sequence Read Archive	SRP141175	http://identifiers.org/insdc.sra/SRP141175	de novo assembly	AG-355-K23_IMG_2667527296.fna	QCDX00000000	GenBank	QCDX00000000	http://identifiers.org/insdc/QCDX00000000	Genome annotation	AG-355-K23_contigs.fasta	figshare	doi:10.6084/m9.figshare.c.4037048	https://doi.org/10.6084/m9.figshare.c.4037048	Phylogeny	cyanobacteria_phylogeny_rootedtree.nwk; heterotroph_phylogeny_unrootedtree.nwk	figshare	doi:10.6084/m9.figshare.c.4037048	https://doi.org/10.6084/m9.figshare.c.4037048	Cyanobacterial Clusters of Orthologous Groups of proteins	genome_assembly_summary.tsv	figshare	doi:10.6084/m9.figshare.c.4037048	https://doi.org/10.6084/m9.figshare.c.4037048	autotrophic
AG-355-L02	Cell selection	Genomic sequencing	AG-355-L02_Assay_2	SRX3972665	NCBI Sequence Read Archive	SRP141175	http://identifiers.org/insdc.sra/SRP141175	de novo assembly	AG-355-L02_IMG_2667527297.fna	QCDY00000000	GenBank	QCDY00000000	http://identifiers.org/insdc/QCDY00000000	Genome annotation	AG-355-L02_contigs.fasta	figshare	doi:10.6084/m9.figshare.c.4037048	https://doi.org/10.6084/m9.figshare.c.4037048	Phylogeny	cyanobacteria_phylogeny_rootedtree.nwk; heterotroph_phylogeny_unrootedtree.nwk	figshare	doi:10.6084/m9.figshare.c.4037048	https://doi.org/10.6084/m9.figshare.c.4037048	Cyanobacterial Clusters of Orthologous Groups of proteins	genome_assembly_summary.tsv	figshare	doi:10.6084/m9.figshare.c.4037048	https://doi.org/10.6084/m9.figshare.c.4037048	autotrophic
AG-355-L20	Cell selection	Genomic sequencing	AG-355-L20_Assay_2	SRX3972664	NCBI Sequence Read Archive	SRP141175	http://identifiers.org/insdc.sra/SRP141175	de novo assembly	AG-355-L20_IMG_2667527298.fna	QCDZ00000000	GenBank	QCDZ00000000	http://identifiers.org/insdc/QCDZ00000000	Genome annotation	AG-355-L20_contigs.fasta	figshare	doi:10.6084/m9.figshare.c.4037048	https://doi.org/10.6084/m9.figshare.c.4037048	Phylogeny	cyanobacteria_phylogeny_rootedtree.nwk; heterotroph_phylogeny_unrootedtree.nwk	figshare	doi:10.6084/m9.figshare.c.4037048	https://doi.org/10.6084/m9.figshare.c.4037048	Cyanobacterial Clusters of Orthologous Groups of proteins	genome_assembly_summary.tsv	figshare	doi:10.6084/m9.figshare.c.4037048	https://doi.org/10.6084/m9.figshare.c.4037048	autotrophic
AG-355-L21	Cell selection	Genomic sequencing	AG-355-L21_Assay_2	SRX3973212	NCBI Sequence Read Archive	SRP141175	http://identifiers.org/insdc.sra/SRP141175	de novo assembly	AG-355-L21_IMG_2667527299.fna	QCEA00000000	GenBank	QCEA00000000	http://identifiers.org/insdc/QCEA00000000	Genome annotation	AG-355-L21_contigs.fasta	figshare	doi:10.6084/m9.figshare.c.4037048	https://doi.org/10.6084/m9.figshare.c.4037048	Phylogeny	cyanobacteria_phylogeny_rootedtree.nwk; heterotroph_phylogeny_unrootedtree.nwk	figshare	doi:10.6084/m9.figshare.c.4037048	https://doi.org/10.6084/m9.figshare.c.4037048	Cyanobacterial Clusters of Orthologous Groups of proteins	genome_assembly_summary.tsv	figshare	doi:10.6084/m9.figshare.c.4037048	https://doi.org/10.6084/m9.figshare.c.4037048	autotrophic
AG-355-L22	Cell selection	Genomic sequencing	AG-355-L22_Assay_2	SRX3973213	NCBI Sequence Read Archive	SRP141175	http://identifiers.org/insdc.sra/SRP141175	de novo assembly	AG-355-L22_IMG_2667527300.fna	QCEB00000000	GenBank	QCEB00000000	http://identifiers.org/insdc/QCEB00000000	Genome annotation	AG-355-L22_contigs.fasta	figshare	doi:10.6084/m9.figshare.c.4037048	https://doi.org/10.6084/m9.figshare.c.4037048	Phylogeny	cyanobacteria_phylogeny_rootedtree.nwk; heterotroph_phylogeny_unrootedtree.nwk	figshare	doi:10.6084/m9.figshare.c.4037048	https://doi.org/10.6084/m9.figshare.c.4037048	Cyanobacterial Clusters of Orthologous Groups of proteins	genome_assembly_summary.tsv	figshare	doi:10.6084/m9.figshare.c.4037048	https://doi.org/10.6084/m9.figshare.c.4037048	autotrophic
AG-355-M02	Cell selection	Genomic sequencing	AG-355-M02_Assay_2	SRX3973210	NCBI Sequence Read Archive	SRP141175	http://identifiers.org/insdc.sra/SRP141175	de novo assembly	AG-355-M02_IMG_2667527301.fna	QCEC00000000	GenBank	QCEC00000000	http://identifiers.org/insdc/QCEC00000000	Genome annotation	AG-355-M02_contigs.fasta	figshare	doi:10.6084/m9.figshare.c.4037048	https://doi.org/10.6084/m9.figshare.c.4037048	Phylogeny	cyanobacteria_phylogeny_rootedtree.nwk; heterotroph_phylogeny_unrootedtree.nwk	figshare	doi:10.6084/m9.figshare.c.4037048	https://doi.org/10.6084/m9.figshare.c.4037048	Cyanobacterial Clusters of Orthologous Groups of proteins	genome_assembly_summary.tsv	figshare	doi:10.6084/m9.figshare.c.4037048	https://doi.org/10.6084/m9.figshare.c.4037048	autotrophic
AG-355-M18	Cell selection	Genomic sequencing	AG-355-M18_Assay_2	SRX3973211	NCBI Sequence Read Archive	SRP141175	http://identifiers.org/insdc.sra/SRP141175	de novo assembly	AG-355-M18_IMG_2667527302.fna	QCED00000000	GenBank	QCED00000000	http://identifiers.org/insdc/QCED00000000	Genome annotation	AG-355-M18_contigs.fasta	figshare	doi:10.6084/m9.figshare.c.4037048	https://doi.org/10.6084/m9.figshare.c.4037048	Phylogeny	cyanobacteria_phylogeny_rootedtree.nwk; heterotroph_phylogeny_unrootedtree.nwk	figshare	doi:10.6084/m9.figshare.c.4037048	https://doi.org/10.6084/m9.figshare.c.4037048	Cyanobacterial Clusters of Orthologous Groups of proteins	genome_assembly_summary.tsv	figshare	doi:10.6084/m9.figshare.c.4037048	https://doi.org/10.6084/m9.figshare.c.4037048	autotrophic
AG-355-N02	Cell selection	Genomic sequencing	AG-355-N02_Assay_2	SRX3973216	NCBI Sequence Read Archive	SRP141175	http://identifiers.org/insdc.sra/SRP141175	de novo assembly	AG-355-N02_IMG_2667527303.fna	QCEE00000000	GenBank	QCEE00000000	http://identifiers.org/insdc/QCEE00000000	Genome annotation	AG-355-N02_contigs.fasta	figshare	doi:10.6084/m9.figshare.c.4037048	https://doi.org/10.6084/m9.figshare.c.4037048	Phylogeny	cyanobacteria_phylogeny_rootedtree.nwk; heterotroph_phylogeny_unrootedtree.nwk	figshare	doi:10.6084/m9.figshare.c.4037048	https://doi.org/10.6084/m9.figshare.c.4037048	Cyanobacterial Clusters of Orthologous Groups of proteins	genome_assembly_summary.tsv	figshare	doi:10.6084/m9.figshare.c.4037048	https://doi.org/10.6084/m9.figshare.c.4037048	autotrophic
AG-355-N16	Cell selection	Genomic sequencing	AG-355-N16_Assay_2	SRX3973217	NCBI Sequence Read Archive	SRP141175	http://identifiers.org/insdc.sra/SRP141175	de novo assembly	AG-355-N16_IMG_2667527304.fna	QCEF00000000	GenBank	QCEF00000000	http://identifiers.org/insdc/QCEF00000000	Genome annotation	AG-355-N16_contigs.fasta	figshare	doi:10.6084/m9.figshare.c.4037048	https://doi.org/10.6084/m9.figshare.c.4037048	Phylogeny	cyanobacteria_phylogeny_rootedtree.nwk; heterotroph_phylogeny_unrootedtree.nwk	figshare	doi:10.6084/m9.figshare.c.4037048	https://doi.org/10.6084/m9.figshare.c.4037048	Cyanobacterial Clusters of Orthologous Groups of proteins	genome_assembly_summary.tsv	figshare	doi:10.6084/m9.figshare.c.4037048	https://doi.org/10.6084/m9.figshare.c.4037048	autotrophic
AG-355-N18	Cell selection	Genomic sequencing	AG-355-N18_Assay_2	SRX3973214	NCBI Sequence Read Archive	SRP141175	http://identifiers.org/insdc.sra/SRP141175	de novo assembly	AG-355-N18_IMG_2667527347.fna	QCEG00000000	GenBank	QCEG00000000	http://identifiers.org/insdc/QCEG00000000	Genome annotation	AG-355-N18_contigs.fasta	figshare	doi:10.6084/m9.figshare.c.4037048	https://doi.org/10.6084/m9.figshare.c.4037048	Phylogeny	cyanobacteria_phylogeny_rootedtree.nwk; heterotroph_phylogeny_unrootedtree.nwk	figshare	doi:10.6084/m9.figshare.c.4037048	https://doi.org/10.6084/m9.figshare.c.4037048	Cyanobacterial Clusters of Orthologous Groups of proteins	genome_assembly_summary.tsv	figshare	doi:10.6084/m9.figshare.c.4037048	https://doi.org/10.6084/m9.figshare.c.4037048	autotrophic
AG-355-N21	Cell selection	Genomic sequencing	AG-355-N21_Assay_2	SRX3973215	NCBI Sequence Read Archive	SRP141175	http://identifiers.org/insdc.sra/SRP141175	de novo assembly	AG-355-N21_IMG_2667527305.fna	QCEH00000000	GenBank	QCEH00000000	http://identifiers.org/insdc/QCEH00000000	Genome annotation	AG-355-N21_contigs.fasta	figshare	doi:10.6084/m9.figshare.c.4037048	https://doi.org/10.6084/m9.figshare.c.4037048	Phylogeny	cyanobacteria_phylogeny_rootedtree.nwk; heterotroph_phylogeny_unrootedtree.nwk	figshare	doi:10.6084/m9.figshare.c.4037048	https://doi.org/10.6084/m9.figshare.c.4037048	Cyanobacterial Clusters of Orthologous Groups of proteins	genome_assembly_summary.tsv	figshare	doi:10.6084/m9.figshare.c.4037048	https://doi.org/10.6084/m9.figshare.c.4037048	autotrophic
AG-355-N22	Cell selection	Genomic sequencing	AG-355-N22_Assay_2	SRX3973228	NCBI Sequence Read Archive	SRP141175	http://identifiers.org/insdc.sra/SRP141175	de novo assembly	AG-355-N22_IMG_2667527306.fna	QCEI00000000	GenBank	QCEI00000000	http://identifiers.org/insdc/QCEI00000000	Genome annotation	AG-355-N22_contigs.fasta	figshare	doi:10.6084/m9.figshare.c.4037048	https://doi.org/10.6084/m9.figshare.c.4037048	Phylogeny	cyanobacteria_phylogeny_rootedtree.nwk; heterotroph_phylogeny_unrootedtree.nwk	figshare	doi:10.6084/m9.figshare.c.4037048	https://doi.org/10.6084/m9.figshare.c.4037048	Cyanobacterial Clusters of Orthologous Groups of proteins	genome_assembly_summary.tsv	figshare	doi:10.6084/m9.figshare.c.4037048	https://doi.org/10.6084/m9.figshare.c.4037048	autotrophic
AG-355-N23	Cell selection	Genomic sequencing	AG-355-N23_Assay_2	SRX3973205	NCBI Sequence Read Archive	SRP141175	http://identifiers.org/insdc.sra/SRP141175	de novo assembly	AG-355-N23_IMG_2667527307.fna	QCEJ00000000	GenBank	QCEJ00000000	http://identifiers.org/insdc/QCEJ00000000	Genome annotation	AG-355-N23_contigs.fasta	figshare	doi:10.6084/m9.figshare.c.4037048	https://doi.org/10.6084/m9.figshare.c.4037048	Phylogeny	cyanobacteria_phylogeny_rootedtree.nwk; heterotroph_phylogeny_unrootedtree.nwk	figshare	doi:10.6084/m9.figshare.c.4037048	https://doi.org/10.6084/m9.figshare.c.4037048	Cyanobacterial Clusters of Orthologous Groups of proteins	genome_assembly_summary.tsv	figshare	doi:10.6084/m9.figshare.c.4037048	https://doi.org/10.6084/m9.figshare.c.4037048	autotrophic
AG-355-O17	Cell selection	Genomic sequencing	AG-355-O17_Assay_2	SRX3972793	NCBI Sequence Read Archive	SRP141175	http://identifiers.org/insdc.sra/SRP141175	de novo assembly	AG-355-O17_IMG_2667527308.fna	QCEK00000000	GenBank	QCEK00000000	http://identifiers.org/insdc/QCEK00000000	Genome annotation	AG-355-O17_contigs.fasta	figshare	doi:10.6084/m9.figshare.c.4037048	https://doi.org/10.6084/m9.figshare.c.4037048	Phylogeny	cyanobacteria_phylogeny_rootedtree.nwk; heterotroph_phylogeny_unrootedtree.nwk	figshare	doi:10.6084/m9.figshare.c.4037048	https://doi.org/10.6084/m9.figshare.c.4037048	Cyanobacterial Clusters of Orthologous Groups of proteins	genome_assembly_summary.tsv	figshare	doi:10.6084/m9.figshare.c.4037048	https://doi.org/10.6084/m9.figshare.c.4037048	autotrophic
AG-355-O19	Cell selection	Genomic sequencing	AG-355-O19_Assay_2	SRX3972792	NCBI Sequence Read Archive	SRP141175	http://identifiers.org/insdc.sra/SRP141175	de novo assembly	AG-355-O19_IMG_2716884366.fna	QCEL00000000	GenBank	QCEL00000000	http://identifiers.org/insdc/QCEL00000000	Genome annotation	AG-355-O19_contigs.fasta	figshare	doi:10.6084/m9.figshare.c.4037048	https://doi.org/10.6084/m9.figshare.c.4037048	Phylogeny	cyanobacteria_phylogeny_rootedtree.nwk; heterotroph_phylogeny_unrootedtree.nwk	figshare	doi:10.6084/m9.figshare.c.4037048	https://doi.org/10.6084/m9.figshare.c.4037048	Cyanobacterial Clusters of Orthologous Groups of proteins	genome_assembly_summary.tsv	figshare	doi:10.6084/m9.figshare.c.4037048	https://doi.org/10.6084/m9.figshare.c.4037048	autotrophic
AG-355-O21	Cell selection	Genomic sequencing	AG-355-O21_Assay_2	SRX3972791	NCBI Sequence Read Archive	SRP141175	http://identifiers.org/insdc.sra/SRP141175	de novo assembly	AG-355-O21_IMG_2716884516.fna	QCEM00000000	GenBank	QCEM00000000	http://identifiers.org/insdc/QCEM00000000	Genome annotation	AG-355-O21_contigs.fasta	figshare	doi:10.6084/m9.figshare.c.4037048	https://doi.org/10.6084/m9.figshare.c.4037048	Phylogeny	cyanobacteria_phylogeny_rootedtree.nwk; heterotroph_phylogeny_unrootedtree.nwk	figshare	doi:10.6084/m9.figshare.c.4037048	https://doi.org/10.6084/m9.figshare.c.4037048	Cyanobacterial Clusters of Orthologous Groups of proteins	genome_assembly_summary.tsv	figshare	doi:10.6084/m9.figshare.c.4037048	https://doi.org/10.6084/m9.figshare.c.4037048	heterotrophic
AG-355-P07	Cell selection	Genomic sequencing	AG-355-P07_Assay_2	SRX3972790	NCBI Sequence Read Archive	SRP141175	http://identifiers.org/insdc.sra/SRP141175	de novo assembly	AG-355-P07_IMG_2667527348.fna	QCEN00000000	GenBank	QCEN00000000	http://identifiers.org/insdc/QCEN00000000	Genome annotation	AG-355-P07_contigs.fasta	figshare	doi:10.6084/m9.figshare.c.4037048	https://doi.org/10.6084/m9.figshare.c.4037048	Phylogeny	cyanobacteria_phylogeny_rootedtree.nwk; heterotroph_phylogeny_unrootedtree.nwk	figshare	doi:10.6084/m9.figshare.c.4037048	https://doi.org/10.6084/m9.figshare.c.4037048	Cyanobacterial Clusters of Orthologous Groups of proteins	genome_assembly_summary.tsv	figshare	doi:10.6084/m9.figshare.c.4037048	https://doi.org/10.6084/m9.figshare.c.4037048	autotrophic
AG-355-P11	Cell selection	Genomic sequencing	AG-355-P11_Assay_2	SRX3972789	NCBI Sequence Read Archive	SRP141175	http://identifiers.org/insdc.sra/SRP141175	de novo assembly	AG-355-P11_IMG_2667527349.fna	QCEO00000000	GenBank	QCEO00000000	http://identifiers.org/insdc/QCEO00000000	Genome annotation	AG-355-P11_contigs.fasta	figshare	doi:10.6084/m9.figshare.c.4037048	https://doi.org/10.6084/m9.figshare.c.4037048	Phylogeny	cyanobacteria_phylogeny_rootedtree.nwk; heterotroph_phylogeny_unrootedtree.nwk	figshare	doi:10.6084/m9.figshare.c.4037048	https://doi.org/10.6084/m9.figshare.c.4037048	Cyanobacterial Clusters of Orthologous Groups of proteins	genome_assembly_summary.tsv	figshare	doi:10.6084/m9.figshare.c.4037048	https://doi.org/10.6084/m9.figshare.c.4037048	autotrophic
AG-355-P15	Cell selection	Genomic sequencing	AG-355-P15_Assay_2	SRX3972788	NCBI Sequence Read Archive	SRP141175	http://identifiers.org/insdc.sra/SRP141175	de novo assembly	AG-355-P15_IMG_2667527350.fna	QCEP00000000	GenBank	QCEP00000000	http://identifiers.org/insdc/QCEP00000000	Genome annotation	AG-355-P15_contigs.fasta	figshare	doi:10.6084/m9.figshare.c.4037048	https://doi.org/10.6084/m9.figshare.c.4037048	Phylogeny	cyanobacteria_phylogeny_rootedtree.nwk; heterotroph_phylogeny_unrootedtree.nwk	figshare	doi:10.6084/m9.figshare.c.4037048	https://doi.org/10.6084/m9.figshare.c.4037048	Cyanobacterial Clusters of Orthologous Groups of proteins	genome_assembly_summary.tsv	figshare	doi:10.6084/m9.figshare.c.4037048	https://doi.org/10.6084/m9.figshare.c.4037048	autotrophic
AG-355-P16	Cell selection	Genomic sequencing	AG-355-P16_Assay_2	SRX3972787	NCBI Sequence Read Archive	SRP141175	http://identifiers.org/insdc.sra/SRP141175	de novo assembly	AG-355-P16_IMG_2667527351.fna	QCEQ00000000	GenBank	QCEQ00000000	http://identifiers.org/insdc/QCEQ00000000	Genome annotation	AG-355-P16_contigs.fasta	figshare	doi:10.6084/m9.figshare.c.4037048	https://doi.org/10.6084/m9.figshare.c.4037048	Phylogeny	cyanobacteria_phylogeny_rootedtree.nwk; heterotroph_phylogeny_unrootedtree.nwk	figshare	doi:10.6084/m9.figshare.c.4037048	https://doi.org/10.6084/m9.figshare.c.4037048	Cyanobacterial Clusters of Orthologous Groups of proteins	genome_assembly_summary.tsv	figshare	doi:10.6084/m9.figshare.c.4037048	https://doi.org/10.6084/m9.figshare.c.4037048	autotrophic
AG-355-P18	Cell selection	Genomic sequencing	AG-355-P18_Assay_2	SRX3972786	NCBI Sequence Read Archive	SRP141175	http://identifiers.org/insdc.sra/SRP141175	de novo assembly	AG-355-P18_IMG_2667527352.fna	QCER00000000	GenBank	QCER00000000	http://identifiers.org/insdc/QCER00000000	Genome annotation	AG-355-P18_contigs.fasta	figshare	doi:10.6084/m9.figshare.c.4037048	https://doi.org/10.6084/m9.figshare.c.4037048	Phylogeny	cyanobacteria_phylogeny_rootedtree.nwk; heterotroph_phylogeny_unrootedtree.nwk	figshare	doi:10.6084/m9.figshare.c.4037048	https://doi.org/10.6084/m9.figshare.c.4037048	Cyanobacterial Clusters of Orthologous Groups of proteins	genome_assembly_summary.tsv	figshare	doi:10.6084/m9.figshare.c.4037048	https://doi.org/10.6084/m9.figshare.c.4037048	autotrophic
AG-355-P23	Cell selection	Genomic sequencing	AG-355-P23_Assay_2	SRX3972795	NCBI Sequence Read Archive	SRP141175	http://identifiers.org/insdc.sra/SRP141175	de novo assembly	AG-355-P23_IMG_2667527353.fna	QCES00000000	GenBank	QCES00000000	http://identifiers.org/insdc/QCES00000000	Genome annotation	AG-355-P23_contigs.fasta	figshare	doi:10.6084/m9.figshare.c.4037048	https://doi.org/10.6084/m9.figshare.c.4037048	Phylogeny	cyanobacteria_phylogeny_rootedtree.nwk; heterotroph_phylogeny_unrootedtree.nwk	figshare	doi:10.6084/m9.figshare.c.4037048	https://doi.org/10.6084/m9.figshare.c.4037048	Cyanobacterial Clusters of Orthologous Groups of proteins	genome_assembly_summary.tsv	figshare	doi:10.6084/m9.figshare.c.4037048	https://doi.org/10.6084/m9.figshare.c.4037048	autotrophic
AG-359-E06	Cell selection	Genomic sequencing	AG-359-E06_Assay_2	SRX3972794	NCBI Sequence Read Archive	SRP141175	http://identifiers.org/insdc.sra/SRP141175	de novo assembly	AG-359-E06_IMG_2716884291.fna	QCET00000000	GenBank	QCET00000000	http://identifiers.org/insdc/QCET00000000	Genome annotation	AG-359-E06_contigs.fasta	figshare	doi:10.6084/m9.figshare.c.4037048	https://doi.org/10.6084/m9.figshare.c.4037048	Phylogeny	cyanobacteria_phylogeny_rootedtree.nwk; heterotroph_phylogeny_unrootedtree.nwk	figshare	doi:10.6084/m9.figshare.c.4037048	https://doi.org/10.6084/m9.figshare.c.4037048	Cyanobacterial Clusters of Orthologous Groups of proteins	genome_assembly_summary.tsv	figshare	doi:10.6084/m9.figshare.c.4037048	https://doi.org/10.6084/m9.figshare.c.4037048	heterotrophic
AG-359-O02	Cell selection	Genomic sequencing	AG-359-O02_Assay_2	SRX3973307	NCBI Sequence Read Archive	SRP141175	http://identifiers.org/insdc.sra/SRP141175	de novo assembly	AG-359-O02_IMG_2716884536.fna	QCEU00000000	GenBank	QCEU00000000	http://identifiers.org/insdc/QCEU00000000	Genome annotation	AG-359-O02_contigs.fasta	figshare	doi:10.6084/m9.figshare.c.4037048	https://doi.org/10.6084/m9.figshare.c.4037048	Phylogeny	cyanobacteria_phylogeny_rootedtree.nwk; heterotroph_phylogeny_unrootedtree.nwk	figshare	doi:10.6084/m9.figshare.c.4037048	https://doi.org/10.6084/m9.figshare.c.4037048	Cyanobacterial Clusters of Orthologous Groups of proteins	genome_assembly_summary.tsv	figshare	doi:10.6084/m9.figshare.c.4037048	https://doi.org/10.6084/m9.figshare.c.4037048	heterotrophic
AG-359-O04	Cell selection	Genomic sequencing	AG-359-O04_Assay_2	SRX3973308	NCBI Sequence Read Archive	SRP141175	http://identifiers.org/insdc.sra/SRP141175	de novo assembly	AG-359-O04_IMG_2716884828.fna	QCEV00000000	GenBank	QCEV00000000	http://identifiers.org/insdc/QCEV00000000	Genome annotation	AG-359-O04_contigs.fasta	figshare	doi:10.6084/m9.figshare.c.4037048	https://doi.org/10.6084/m9.figshare.c.4037048	Phylogeny	cyanobacteria_phylogeny_rootedtree.nwk; heterotroph_phylogeny_unrootedtree.nwk	figshare	doi:10.6084/m9.figshare.c.4037048	https://doi.org/10.6084/m9.figshare.c.4037048	Cyanobacterial Clusters of Orthologous Groups of proteins	genome_assembly_summary.tsv	figshare	doi:10.6084/m9.figshare.c.4037048	https://doi.org/10.6084/m9.figshare.c.4037048	heterotrophic
AG-363-A03	Cell selection	Genomic sequencing	AG-363-A03_Assay_2	SRX3973309	NCBI Sequence Read Archive	SRP141175	http://identifiers.org/insdc.sra/SRP141175	de novo assembly	AG-363-A03_IMG_2667527354.fna	QCEW00000000	GenBank	QCEW00000000	http://identifiers.org/insdc/QCEW00000000	Genome annotation	AG-363-A03_contigs.fasta	figshare	doi:10.6084/m9.figshare.c.4037048	https://doi.org/10.6084/m9.figshare.c.4037048	Phylogeny	cyanobacteria_phylogeny_rootedtree.nwk; heterotroph_phylogeny_unrootedtree.nwk	figshare	doi:10.6084/m9.figshare.c.4037048	https://doi.org/10.6084/m9.figshare.c.4037048	Cyanobacterial Clusters of Orthologous Groups of proteins	genome_assembly_summary.tsv	figshare	doi:10.6084/m9.figshare.c.4037048	https://doi.org/10.6084/m9.figshare.c.4037048	autotrophic
AG-363-A04	Cell selection	Genomic sequencing	AG-363-A04_Assay_2	SRX3973310	NCBI Sequence Read Archive	SRP141175	http://identifiers.org/insdc.sra/SRP141175	de novo assembly	AG-363-A04_IMG_2667527355.fna	QCEX00000000	GenBank	QCEX00000000	http://identifiers.org/insdc/QCEX00000000	Genome annotation	AG-363-A04_contigs.fasta	figshare	doi:10.6084/m9.figshare.c.4037048	https://doi.org/10.6084/m9.figshare.c.4037048	Phylogeny	cyanobacteria_phylogeny_rootedtree.nwk; heterotroph_phylogeny_unrootedtree.nwk	figshare	doi:10.6084/m9.figshare.c.4037048	https://doi.org/10.6084/m9.figshare.c.4037048	Cyanobacterial Clusters of Orthologous Groups of proteins	genome_assembly_summary.tsv	figshare	doi:10.6084/m9.figshare.c.4037048	https://doi.org/10.6084/m9.figshare.c.4037048	autotrophic
AG-363-A05	Cell selection	Genomic sequencing	AG-363-A05_Assay_2	SRX3973311	NCBI Sequence Read Archive	SRP141175	http://identifiers.org/insdc.sra/SRP141175	de novo assembly	AG-363-A05_IMG_2667527356.fna	QCEY00000000	GenBank	QCEY00000000	http://identifiers.org/insdc/QCEY00000000	Genome annotation	AG-363-A05_contigs.fasta	figshare	doi:10.6084/m9.figshare.c.4037048	https://doi.org/10.6084/m9.figshare.c.4037048	Phylogeny	cyanobacteria_phylogeny_rootedtree.nwk; heterotroph_phylogeny_unrootedtree.nwk	figshare	doi:10.6084/m9.figshare.c.4037048	https://doi.org/10.6084/m9.figshare.c.4037048	Cyanobacterial Clusters of Orthologous Groups of proteins	genome_assembly_summary.tsv	figshare	doi:10.6084/m9.figshare.c.4037048	https://doi.org/10.6084/m9.figshare.c.4037048	autotrophic
AG-363-A06	Cell selection	Genomic sequencing	AG-363-A06_Assay_2	SRX3973312	NCBI Sequence Read Archive	SRP141175	http://identifiers.org/insdc.sra/SRP141175	de novo assembly	AG-363-A06_IMG_2667527357.fna	QCEZ00000000	GenBank	QCEZ00000000	http://identifiers.org/insdc/QCEZ00000000	Genome annotation	AG-363-A06_contigs.fasta	figshare	doi:10.6084/m9.figshare.c.4037048	https://doi.org/10.6084/m9.figshare.c.4037048	Phylogeny	cyanobacteria_phylogeny_rootedtree.nwk; heterotroph_phylogeny_unrootedtree.nwk	figshare	doi:10.6084/m9.figshare.c.4037048	https://doi.org/10.6084/m9.figshare.c.4037048	Cyanobacterial Clusters of Orthologous Groups of proteins	genome_assembly_summary.tsv	figshare	doi:10.6084/m9.figshare.c.4037048	https://doi.org/10.6084/m9.figshare.c.4037048	autotrophic
AG-363-A15	Cell selection	Genomic sequencing	AG-363-A15_Assay_2	SRX3973313	NCBI Sequence Read Archive	SRP141175	http://identifiers.org/insdc.sra/SRP141175	de novo assembly	AG-363-A15_IMG_2667527358.fna	QCFA00000000	GenBank	QCFA00000000	http://identifiers.org/insdc/QCFA00000000	Genome annotation	AG-363-A15_contigs.fasta	figshare	doi:10.6084/m9.figshare.c.4037048	https://doi.org/10.6084/m9.figshare.c.4037048	Phylogeny	cyanobacteria_phylogeny_rootedtree.nwk; heterotroph_phylogeny_unrootedtree.nwk	figshare	doi:10.6084/m9.figshare.c.4037048	https://doi.org/10.6084/m9.figshare.c.4037048	Cyanobacterial Clusters of Orthologous Groups of proteins	genome_assembly_summary.tsv	figshare	doi:10.6084/m9.figshare.c.4037048	https://doi.org/10.6084/m9.figshare.c.4037048	autotrophic
AG-363-A16	Cell selection	Genomic sequencing	AG-363-A16_Assay_2	SRX3973314	NCBI Sequence Read Archive	SRP141175	http://identifiers.org/insdc.sra/SRP141175	de novo assembly	AG-363-A16_IMG_2667527359.fna	QCFB00000000	GenBank	QCFB00000000	http://identifiers.org/insdc/QCFB00000000	Genome annotation	AG-363-A16_contigs.fasta	figshare	doi:10.6084/m9.figshare.c.4037048	https://doi.org/10.6084/m9.figshare.c.4037048	Phylogeny	cyanobacteria_phylogeny_rootedtree.nwk; heterotroph_phylogeny_unrootedtree.nwk	figshare	doi:10.6084/m9.figshare.c.4037048	https://doi.org/10.6084/m9.figshare.c.4037048	Cyanobacterial Clusters of Orthologous Groups of proteins	genome_assembly_summary.tsv	figshare	doi:10.6084/m9.figshare.c.4037048	https://doi.org/10.6084/m9.figshare.c.4037048	autotrophic
AG-363-B04	Cell selection	Genomic sequencing	AG-363-B04_Assay_2	SRX3973305	NCBI Sequence Read Archive	SRP141175	http://identifiers.org/insdc.sra/SRP141175	de novo assembly	AG-363-B04_IMG_2667527360.fna	QCFC00000000	GenBank	QCFC00000000	http://identifiers.org/insdc/QCFC00000000	Genome annotation	AG-363-B04_contigs.fasta	figshare	doi:10.6084/m9.figshare.c.4037048	https://doi.org/10.6084/m9.figshare.c.4037048	Phylogeny	cyanobacteria_phylogeny_rootedtree.nwk; heterotroph_phylogeny_unrootedtree.nwk	figshare	doi:10.6084/m9.figshare.c.4037048	https://doi.org/10.6084/m9.figshare.c.4037048	Cyanobacterial Clusters of Orthologous Groups of proteins	genome_assembly_summary.tsv	figshare	doi:10.6084/m9.figshare.c.4037048	https://doi.org/10.6084/m9.figshare.c.4037048	autotrophic
AG-363-B05	Cell selection	Genomic sequencing	AG-363-B05_Assay_2	SRX3973306	NCBI Sequence Read Archive	SRP141175	http://identifiers.org/insdc.sra/SRP141175	de novo assembly	AG-363-B05_IMG_2667527361.fna	QCFD00000000	GenBank	QCFD00000000	http://identifiers.org/insdc/QCFD00000000	Genome annotation	AG-363-B05_contigs.fasta	figshare	doi:10.6084/m9.figshare.c.4037048	https://doi.org/10.6084/m9.figshare.c.4037048	Phylogeny	cyanobacteria_phylogeny_rootedtree.nwk; heterotroph_phylogeny_unrootedtree.nwk	figshare	doi:10.6084/m9.figshare.c.4037048	https://doi.org/10.6084/m9.figshare.c.4037048	Cyanobacterial Clusters of Orthologous Groups of proteins	genome_assembly_summary.tsv	figshare	doi:10.6084/m9.figshare.c.4037048	https://doi.org/10.6084/m9.figshare.c.4037048	autotrophic
AG-363-B11	Cell selection	Genomic sequencing	AG-363-B11_Assay_2	SRX3973175	NCBI Sequence Read Archive	SRP141175	http://identifiers.org/insdc.sra/SRP141175	de novo assembly	AG-363-B11_IMG_2667527362.fna	QCFE00000000	GenBank	QCFE00000000	http://identifiers.org/insdc/QCFE00000000	Genome annotation	AG-363-B11_contigs.fasta	figshare	doi:10.6084/m9.figshare.c.4037048	https://doi.org/10.6084/m9.figshare.c.4037048	Phylogeny	cyanobacteria_phylogeny_rootedtree.nwk; heterotroph_phylogeny_unrootedtree.nwk	figshare	doi:10.6084/m9.figshare.c.4037048	https://doi.org/10.6084/m9.figshare.c.4037048	Cyanobacterial Clusters of Orthologous Groups of proteins	genome_assembly_summary.tsv	figshare	doi:10.6084/m9.figshare.c.4037048	https://doi.org/10.6084/m9.figshare.c.4037048	autotrophic
AG-363-B18	Cell selection	Genomic sequencing	AG-363-B18_Assay_2	SRX3973176	NCBI Sequence Read Archive	SRP141175	http://identifiers.org/insdc.sra/SRP141175	de novo assembly	AG-363-B18_IMG_2667527363.fna	QCFF00000000	GenBank	QCFF00000000	http://identifiers.org/insdc/QCFF00000000	Genome annotation	AG-363-B18_contigs.fasta	figshare	doi:10.6084/m9.figshare.c.4037048	https://doi.org/10.6084/m9.figshare.c.4037048	Phylogeny	cyanobacteria_phylogeny_rootedtree.nwk; heterotroph_phylogeny_unrootedtree.nwk	figshare	doi:10.6084/m9.figshare.c.4037048	https://doi.org/10.6084/m9.figshare.c.4037048	Cyanobacterial Clusters of Orthologous Groups of proteins	genome_assembly_summary.tsv	figshare	doi:10.6084/m9.figshare.c.4037048	https://doi.org/10.6084/m9.figshare.c.4037048	autotrophic
AG-363-B19	Cell selection	Genomic sequencing	AG-363-B19_Assay_2	SRX3973173	NCBI Sequence Read Archive	SRP141175	http://identifiers.org/insdc.sra/SRP141175	de novo assembly	AG-363-B19_IMG_2667527364.fna	QCFG00000000	GenBank	QCFG00000000	http://identifiers.org/insdc/QCFG00000000	Genome annotation	AG-363-B19_contigs.fasta	figshare	doi:10.6084/m9.figshare.c.4037048	https://doi.org/10.6084/m9.figshare.c.4037048	Phylogeny	cyanobacteria_phylogeny_rootedtree.nwk; heterotroph_phylogeny_unrootedtree.nwk	figshare	doi:10.6084/m9.figshare.c.4037048	https://doi.org/10.6084/m9.figshare.c.4037048	Cyanobacterial Clusters of Orthologous Groups of proteins	genome_assembly_summary.tsv	figshare	doi:10.6084/m9.figshare.c.4037048	https://doi.org/10.6084/m9.figshare.c.4037048	autotrophic
AG-363-C02	Cell selection	Genomic sequencing	AG-363-C02_Assay_2	SRX3973174	NCBI Sequence Read Archive	SRP141175	http://identifiers.org/insdc.sra/SRP141175	de novo assembly	AG-363-C02_IMG_2667527365.fna	QCFH00000000	GenBank	QCFH00000000	http://identifiers.org/insdc/QCFH00000000	Genome annotation	AG-363-C02_contigs.fasta	figshare	doi:10.6084/m9.figshare.c.4037048	https://doi.org/10.6084/m9.figshare.c.4037048	Phylogeny	cyanobacteria_phylogeny_rootedtree.nwk; heterotroph_phylogeny_unrootedtree.nwk	figshare	doi:10.6084/m9.figshare.c.4037048	https://doi.org/10.6084/m9.figshare.c.4037048	Cyanobacterial Clusters of Orthologous Groups of proteins	genome_assembly_summary.tsv	figshare	doi:10.6084/m9.figshare.c.4037048	https://doi.org/10.6084/m9.figshare.c.4037048	autotrophic
AG-363-C20	Cell selection	Genomic sequencing	AG-363-C20_Assay_2	SRX3973171	NCBI Sequence Read Archive	SRP141175	http://identifiers.org/insdc.sra/SRP141175	de novo assembly	AG-363-C20_IMG_2667527366.fna	QCFI00000000	GenBank	QCFI00000000	http://identifiers.org/insdc/QCFI00000000	Genome annotation	AG-363-C20_contigs.fasta	figshare	doi:10.6084/m9.figshare.c.4037048	https://doi.org/10.6084/m9.figshare.c.4037048	Phylogeny	cyanobacteria_phylogeny_rootedtree.nwk; heterotroph_phylogeny_unrootedtree.nwk	figshare	doi:10.6084/m9.figshare.c.4037048	https://doi.org/10.6084/m9.figshare.c.4037048	Cyanobacterial Clusters of Orthologous Groups of proteins	genome_assembly_summary.tsv	figshare	doi:10.6084/m9.figshare.c.4037048	https://doi.org/10.6084/m9.figshare.c.4037048	autotrophic
AG-363-G03	Cell selection	Genomic sequencing	AG-363-G03_Assay_2	SRX3973172	NCBI Sequence Read Archive	SRP141175	http://identifiers.org/insdc.sra/SRP141175	de novo assembly	AG-363-G03_IMG_2667527367.fna	QCFJ00000000	GenBank	QCFJ00000000	http://identifiers.org/insdc/QCFJ00000000	Genome annotation	AG-363-G03_contigs.fasta	figshare	doi:10.6084/m9.figshare.c.4037048	https://doi.org/10.6084/m9.figshare.c.4037048	Phylogeny	cyanobacteria_phylogeny_rootedtree.nwk; heterotroph_phylogeny_unrootedtree.nwk	figshare	doi:10.6084/m9.figshare.c.4037048	https://doi.org/10.6084/m9.figshare.c.4037048	Cyanobacterial Clusters of Orthologous Groups of proteins	genome_assembly_summary.tsv	figshare	doi:10.6084/m9.figshare.c.4037048	https://doi.org/10.6084/m9.figshare.c.4037048	autotrophic
AG-363-G23	Cell selection	Genomic sequencing	AG-363-G23_Assay_2	SRX3973169	NCBI Sequence Read Archive	SRP141175	http://identifiers.org/insdc.sra/SRP141175	de novo assembly	AG-363-G23_IMG_2667527368.fna	QCFK00000000	GenBank	QCFK00000000	http://identifiers.org/insdc/QCFK00000000	Genome annotation	AG-363-G23_contigs.fasta	figshare	doi:10.6084/m9.figshare.c.4037048	https://doi.org/10.6084/m9.figshare.c.4037048	Phylogeny	cyanobacteria_phylogeny_rootedtree.nwk; heterotroph_phylogeny_unrootedtree.nwk	figshare	doi:10.6084/m9.figshare.c.4037048	https://doi.org/10.6084/m9.figshare.c.4037048	Cyanobacterial Clusters of Orthologous Groups of proteins	genome_assembly_summary.tsv	figshare	doi:10.6084/m9.figshare.c.4037048	https://doi.org/10.6084/m9.figshare.c.4037048	autotrophic
AG-363-I04	Cell selection	Genomic sequencing	AG-363-I04_Assay_2	SRX3973170	NCBI Sequence Read Archive	SRP141175	http://identifiers.org/insdc.sra/SRP141175	de novo assembly	AG-363-I04_IMG_2667527309.fna	QCFL00000000	GenBank	QCFL00000000	http://identifiers.org/insdc/QCFL00000000	Genome annotation	AG-363-I04_contigs.fasta	figshare	doi:10.6084/m9.figshare.c.4037048	https://doi.org/10.6084/m9.figshare.c.4037048	Phylogeny	cyanobacteria_phylogeny_rootedtree.nwk; heterotroph_phylogeny_unrootedtree.nwk	figshare	doi:10.6084/m9.figshare.c.4037048	https://doi.org/10.6084/m9.figshare.c.4037048	Cyanobacterial Clusters of Orthologous Groups of proteins	genome_assembly_summary.tsv	figshare	doi:10.6084/m9.figshare.c.4037048	https://doi.org/10.6084/m9.figshare.c.4037048	autotrophic
AG-363-I21	Cell selection	Genomic sequencing	AG-363-I21_Assay_2	SRX3973183	NCBI Sequence Read Archive	SRP141175	http://identifiers.org/insdc.sra/SRP141175	de novo assembly	AG-363-I21_IMG_2667527369.fna	QCFM00000000	GenBank	QCFM00000000	http://identifiers.org/insdc/QCFM00000000	Genome annotation	AG-363-I21_contigs.fasta	figshare	doi:10.6084/m9.figshare.c.4037048	https://doi.org/10.6084/m9.figshare.c.4037048	Phylogeny	cyanobacteria_phylogeny_rootedtree.nwk; heterotroph_phylogeny_unrootedtree.nwk	figshare	doi:10.6084/m9.figshare.c.4037048	https://doi.org/10.6084/m9.figshare.c.4037048	Cyanobacterial Clusters of Orthologous Groups of proteins	genome_assembly_summary.tsv	figshare	doi:10.6084/m9.figshare.c.4037048	https://doi.org/10.6084/m9.figshare.c.4037048	autotrophic
AG-363-J23	Cell selection	Genomic sequencing	AG-363-J23_Assay_2	SRX3973184	NCBI Sequence Read Archive	SRP141175	http://identifiers.org/insdc.sra/SRP141175	de novo assembly	AG-363-J23_IMG_2667527370.fna	QCFN00000000	GenBank	QCFN00000000	http://identifiers.org/insdc/QCFN00000000	Genome annotation	AG-363-J23_contigs.fasta	figshare	doi:10.6084/m9.figshare.c.4037048	https://doi.org/10.6084/m9.figshare.c.4037048	Phylogeny	cyanobacteria_phylogeny_rootedtree.nwk; heterotroph_phylogeny_unrootedtree.nwk	figshare	doi:10.6084/m9.figshare.c.4037048	https://doi.org/10.6084/m9.figshare.c.4037048	Cyanobacterial Clusters of Orthologous Groups of proteins	genome_assembly_summary.tsv	figshare	doi:10.6084/m9.figshare.c.4037048	https://doi.org/10.6084/m9.figshare.c.4037048	autotrophic
AG-363-K07	Cell selection	Genomic sequencing	AG-363-K07_Assay_2	SRX3972643	NCBI Sequence Read Archive	SRP141175	http://identifiers.org/insdc.sra/SRP141175	de novo assembly	AG-363-K07_IMG_2667527371.fna	QCFO00000000	GenBank	QCFO00000000	http://identifiers.org/insdc/QCFO00000000	Genome annotation	AG-363-K07_contigs.fasta	figshare	doi:10.6084/m9.figshare.c.4037048	https://doi.org/10.6084/m9.figshare.c.4037048	Phylogeny	cyanobacteria_phylogeny_rootedtree.nwk; heterotroph_phylogeny_unrootedtree.nwk	figshare	doi:10.6084/m9.figshare.c.4037048	https://doi.org/10.6084/m9.figshare.c.4037048	Cyanobacterial Clusters of Orthologous Groups of proteins	genome_assembly_summary.tsv	figshare	doi:10.6084/m9.figshare.c.4037048	https://doi.org/10.6084/m9.figshare.c.4037048	autotrophic
AG-363-L02	Cell selection	Genomic sequencing	AG-363-L02_Assay_2	SRX3972642	NCBI Sequence Read Archive	SRP141175	http://identifiers.org/insdc.sra/SRP141175	de novo assembly	AG-363-L02_IMG_2667527372.fna	QCFP00000000	GenBank	QCFP00000000	http://identifiers.org/insdc/QCFP00000000	Genome annotation	AG-363-L02_contigs.fasta	figshare	doi:10.6084/m9.figshare.c.4037048	https://doi.org/10.6084/m9.figshare.c.4037048	Phylogeny	cyanobacteria_phylogeny_rootedtree.nwk; heterotroph_phylogeny_unrootedtree.nwk	figshare	doi:10.6084/m9.figshare.c.4037048	https://doi.org/10.6084/m9.figshare.c.4037048	Cyanobacterial Clusters of Orthologous Groups of proteins	genome_assembly_summary.tsv	figshare	doi:10.6084/m9.figshare.c.4037048	https://doi.org/10.6084/m9.figshare.c.4037048	autotrophic
AG-363-L17	Cell selection	Genomic sequencing	AG-363-L17_Assay_2	SRX3972645	NCBI Sequence Read Archive	SRP141175	http://identifiers.org/insdc.sra/SRP141175	de novo assembly	AG-363-L17_IMG_2667527373.fna	QCFQ00000000	GenBank	QCFQ00000000	http://identifiers.org/insdc/QCFQ00000000	Genome annotation	AG-363-L17_contigs.fasta	figshare	doi:10.6084/m9.figshare.c.4037048	https://doi.org/10.6084/m9.figshare.c.4037048	Phylogeny	cyanobacteria_phylogeny_rootedtree.nwk; heterotroph_phylogeny_unrootedtree.nwk	figshare	doi:10.6084/m9.figshare.c.4037048	https://doi.org/10.6084/m9.figshare.c.4037048	Cyanobacterial Clusters of Orthologous Groups of proteins	genome_assembly_summary.tsv	figshare	doi:10.6084/m9.figshare.c.4037048	https://doi.org/10.6084/m9.figshare.c.4037048	autotrophic
AG-363-L19	Cell selection	Genomic sequencing	AG-363-L19_Assay_2	SRX3972644	NCBI Sequence Read Archive	SRP141175	http://identifiers.org/insdc.sra/SRP141175	de novo assembly	AG-363-L19_IMG_2667527374.fna	QCFR00000000	GenBank	QCFR00000000	http://identifiers.org/insdc/QCFR00000000	Genome annotation	AG-363-L19_contigs.fasta	figshare	doi:10.6084/m9.figshare.c.4037048	https://doi.org/10.6084/m9.figshare.c.4037048	Phylogeny	cyanobacteria_phylogeny_rootedtree.nwk; heterotroph_phylogeny_unrootedtree.nwk	figshare	doi:10.6084/m9.figshare.c.4037048	https://doi.org/10.6084/m9.figshare.c.4037048	Cyanobacterial Clusters of Orthologous Groups of proteins	genome_assembly_summary.tsv	figshare	doi:10.6084/m9.figshare.c.4037048	https://doi.org/10.6084/m9.figshare.c.4037048	autotrophic
AG-363-M17	Cell selection	Genomic sequencing	AG-363-M17_Assay_2	SRX3972639	NCBI Sequence Read Archive	SRP141175	http://identifiers.org/insdc.sra/SRP141175	de novo assembly	AG-363-M17_IMG_2667527375.fna	QCFS00000000	GenBank	QCFS00000000	http://identifiers.org/insdc/QCFS00000000	Genome annotation	AG-363-M17_contigs.fasta	figshare	doi:10.6084/m9.figshare.c.4037048	https://doi.org/10.6084/m9.figshare.c.4037048	Phylogeny	cyanobacteria_phylogeny_rootedtree.nwk; heterotroph_phylogeny_unrootedtree.nwk	figshare	doi:10.6084/m9.figshare.c.4037048	https://doi.org/10.6084/m9.figshare.c.4037048	Cyanobacterial Clusters of Orthologous Groups of proteins	genome_assembly_summary.tsv	figshare	doi:10.6084/m9.figshare.c.4037048	https://doi.org/10.6084/m9.figshare.c.4037048	autotrophic
AG-363-M20	Cell selection	Genomic sequencing	AG-363-M20_Assay_2	SRX3972638	NCBI Sequence Read Archive	SRP141175	http://identifiers.org/insdc.sra/SRP141175	de novo assembly	AG-363-M20_IMG_2667527376.fna	QCFT00000000	GenBank	QCFT00000000	http://identifiers.org/insdc/QCFT00000000	Genome annotation	AG-363-M20_contigs.fasta	figshare	doi:10.6084/m9.figshare.c.4037048	https://doi.org/10.6084/m9.figshare.c.4037048	Phylogeny	cyanobacteria_phylogeny_rootedtree.nwk; heterotroph_phylogeny_unrootedtree.nwk	figshare	doi:10.6084/m9.figshare.c.4037048	https://doi.org/10.6084/m9.figshare.c.4037048	Cyanobacterial Clusters of Orthologous Groups of proteins	genome_assembly_summary.tsv	figshare	doi:10.6084/m9.figshare.c.4037048	https://doi.org/10.6084/m9.figshare.c.4037048	autotrophic
AG-363-M21	Cell selection	Genomic sequencing	AG-363-M21_Assay_2	SRX3972641	NCBI Sequence Read Archive	SRP141175	http://identifiers.org/insdc.sra/SRP141175	de novo assembly	AG-363-M21_IMG_2667527327.fna	QCFU00000000	GenBank	QCFU00000000	http://identifiers.org/insdc/QCFU00000000	Genome annotation	AG-363-M21_contigs.fasta	figshare	doi:10.6084/m9.figshare.c.4037048	https://doi.org/10.6084/m9.figshare.c.4037048	Phylogeny	cyanobacteria_phylogeny_rootedtree.nwk; heterotroph_phylogeny_unrootedtree.nwk	figshare	doi:10.6084/m9.figshare.c.4037048	https://doi.org/10.6084/m9.figshare.c.4037048	Cyanobacterial Clusters of Orthologous Groups of proteins	genome_assembly_summary.tsv	figshare	doi:10.6084/m9.figshare.c.4037048	https://doi.org/10.6084/m9.figshare.c.4037048	autotrophic
AG-363-N03	Cell selection	Genomic sequencing	AG-363-N03_Assay_2	SRX3972640	NCBI Sequence Read Archive	SRP141175	http://identifiers.org/insdc.sra/SRP141175	de novo assembly	AG-363-N03_IMG_2667527328.fna	QCFV00000000	GenBank	QCFV00000000	http://identifiers.org/insdc/QCFV00000000	Genome annotation	AG-363-N03_contigs.fasta	figshare	doi:10.6084/m9.figshare.c.4037048	https://doi.org/10.6084/m9.figshare.c.4037048	Phylogeny	cyanobacteria_phylogeny_rootedtree.nwk; heterotroph_phylogeny_unrootedtree.nwk	figshare	doi:10.6084/m9.figshare.c.4037048	https://doi.org/10.6084/m9.figshare.c.4037048	Cyanobacterial Clusters of Orthologous Groups of proteins	genome_assembly_summary.tsv	figshare	doi:10.6084/m9.figshare.c.4037048	https://doi.org/10.6084/m9.figshare.c.4037048	autotrophic
AG-363-N16	Cell selection	Genomic sequencing	AG-363-N16_Assay_2	SRX3972647	NCBI Sequence Read Archive	SRP141175	http://identifiers.org/insdc.sra/SRP141175	de novo assembly	AG-363-N16_IMG_2667527310.fna	QCFW00000000	GenBank	QCFW00000000	http://identifiers.org/insdc/QCFW00000000	Genome annotation	AG-363-N16_contigs.fasta	figshare	doi:10.6084/m9.figshare.c.4037048	https://doi.org/10.6084/m9.figshare.c.4037048	Phylogeny	cyanobacteria_phylogeny_rootedtree.nwk; heterotroph_phylogeny_unrootedtree.nwk	figshare	doi:10.6084/m9.figshare.c.4037048	https://doi.org/10.6084/m9.figshare.c.4037048	Cyanobacterial Clusters of Orthologous Groups of proteins	genome_assembly_summary.tsv	figshare	doi:10.6084/m9.figshare.c.4037048	https://doi.org/10.6084/m9.figshare.c.4037048	autotrophic
AG-363-N20	Cell selection	Genomic sequencing	AG-363-N20_Assay_2	SRX3972646	NCBI Sequence Read Archive	SRP141175	http://identifiers.org/insdc.sra/SRP141175	de novo assembly	AG-363-N20_IMG_2667527311.fna	QCFX00000000	GenBank	QCFX00000000	http://identifiers.org/insdc/QCFX00000000	Genome annotation	AG-363-N20_contigs.fasta	figshare	doi:10.6084/m9.figshare.c.4037048	https://doi.org/10.6084/m9.figshare.c.4037048	Phylogeny	cyanobacteria_phylogeny_rootedtree.nwk; heterotroph_phylogeny_unrootedtree.nwk	figshare	doi:10.6084/m9.figshare.c.4037048	https://doi.org/10.6084/m9.figshare.c.4037048	Cyanobacterial Clusters of Orthologous Groups of proteins	genome_assembly_summary.tsv	figshare	doi:10.6084/m9.figshare.c.4037048	https://doi.org/10.6084/m9.figshare.c.4037048	autotrophic
AG-363-O06	Cell selection	Genomic sequencing	AG-363-O06_Assay_2	SRX3972857	NCBI Sequence Read Archive	SRP141175	http://identifiers.org/insdc.sra/SRP141175	de novo assembly	AG-363-O06_IMG_2667527312.fna	QCFY00000000	GenBank	QCFY00000000	http://identifiers.org/insdc/QCFY00000000	Genome annotation	AG-363-O06_contigs.fasta	figshare	doi:10.6084/m9.figshare.c.4037048	https://doi.org/10.6084/m9.figshare.c.4037048	Phylogeny	cyanobacteria_phylogeny_rootedtree.nwk; heterotroph_phylogeny_unrootedtree.nwk	figshare	doi:10.6084/m9.figshare.c.4037048	https://doi.org/10.6084/m9.figshare.c.4037048	Cyanobacterial Clusters of Orthologous Groups of proteins	genome_assembly_summary.tsv	figshare	doi:10.6084/m9.figshare.c.4037048	https://doi.org/10.6084/m9.figshare.c.4037048	autotrophic
AG-363-O15	Cell selection	Genomic sequencing	AG-363-O15_Assay_2	SRX3972858	NCBI Sequence Read Archive	SRP141175	http://identifiers.org/insdc.sra/SRP141175	de novo assembly	AG-363-O15_IMG_2667527313.fna	QCFZ00000000	GenBank	QCFZ00000000	http://identifiers.org/insdc/QCFZ00000000	Genome annotation	AG-363-O15_contigs.fasta	figshare	doi:10.6084/m9.figshare.c.4037048	https://doi.org/10.6084/m9.figshare.c.4037048	Phylogeny	cyanobacteria_phylogeny_rootedtree.nwk; heterotroph_phylogeny_unrootedtree.nwk	figshare	doi:10.6084/m9.figshare.c.4037048	https://doi.org/10.6084/m9.figshare.c.4037048	Cyanobacterial Clusters of Orthologous Groups of proteins	genome_assembly_summary.tsv	figshare	doi:10.6084/m9.figshare.c.4037048	https://doi.org/10.6084/m9.figshare.c.4037048	autotrophic
AG-363-O16	Cell selection	Genomic sequencing	AG-363-O16_Assay_2	SRX3972859	NCBI Sequence Read Archive	SRP141175	http://identifiers.org/insdc.sra/SRP141175	de novo assembly	AG-363-O16_IMG_2667527314.fna	QCGA00000000	GenBank	QCGA00000000	http://identifiers.org/insdc/QCGA00000000	Genome annotation	AG-363-O16_contigs.fasta	figshare	doi:10.6084/m9.figshare.c.4037048	https://doi.org/10.6084/m9.figshare.c.4037048	Phylogeny	cyanobacteria_phylogeny_rootedtree.nwk; heterotroph_phylogeny_unrootedtree.nwk	figshare	doi:10.6084/m9.figshare.c.4037048	https://doi.org/10.6084/m9.figshare.c.4037048	Cyanobacterial Clusters of Orthologous Groups of proteins	genome_assembly_summary.tsv	figshare	doi:10.6084/m9.figshare.c.4037048	https://doi.org/10.6084/m9.figshare.c.4037048	autotrophic
AG-363-O21	Cell selection	Genomic sequencing	AG-363-O21_Assay_2	SRX3972860	NCBI Sequence Read Archive	SRP141175	http://identifiers.org/insdc.sra/SRP141175	de novo assembly	AG-363-O21_IMG_2667527315.fna	QCGB00000000	GenBank	QCGB00000000	http://identifiers.org/insdc/QCGB00000000	Genome annotation	AG-363-O21_contigs.fasta	figshare	doi:10.6084/m9.figshare.c.4037048	https://doi.org/10.6084/m9.figshare.c.4037048	Phylogeny	cyanobacteria_phylogeny_rootedtree.nwk; heterotroph_phylogeny_unrootedtree.nwk	figshare	doi:10.6084/m9.figshare.c.4037048	https://doi.org/10.6084/m9.figshare.c.4037048	Cyanobacterial Clusters of Orthologous Groups of proteins	genome_assembly_summary.tsv	figshare	doi:10.6084/m9.figshare.c.4037048	https://doi.org/10.6084/m9.figshare.c.4037048	autotrophic
AG-363-P01	Cell selection	Genomic sequencing	AG-363-P01_Assay_2	SRX3972861	NCBI Sequence Read Archive	SRP141175	http://identifiers.org/insdc.sra/SRP141175	de novo assembly	AG-363-P01_IMG_2667527316.fna	QCGC00000000	GenBank	QCGC00000000	http://identifiers.org/insdc/QCGC00000000	Genome annotation	AG-363-P01_contigs.fasta	figshare	doi:10.6084/m9.figshare.c.4037048	https://doi.org/10.6084/m9.figshare.c.4037048	Phylogeny	cyanobacteria_phylogeny_rootedtree.nwk; heterotroph_phylogeny_unrootedtree.nwk	figshare	doi:10.6084/m9.figshare.c.4037048	https://doi.org/10.6084/m9.figshare.c.4037048	Cyanobacterial Clusters of Orthologous Groups of proteins	genome_assembly_summary.tsv	figshare	doi:10.6084/m9.figshare.c.4037048	https://doi.org/10.6084/m9.figshare.c.4037048	autotrophic
AG-363-P06	Cell selection	Genomic sequencing	AG-363-P06_Assay_2	SRX3972862	NCBI Sequence Read Archive	SRP141175	http://identifiers.org/insdc.sra/SRP141175	de novo assembly	AG-363-P06_IMG_2667527317.fna	QCGD00000000	GenBank	QCGD00000000	http://identifiers.org/insdc/QCGD00000000	Genome annotation	AG-363-P06_contigs.fasta	figshare	doi:10.6084/m9.figshare.c.4037048	https://doi.org/10.6084/m9.figshare.c.4037048	Phylogeny	cyanobacteria_phylogeny_rootedtree.nwk; heterotroph_phylogeny_unrootedtree.nwk	figshare	doi:10.6084/m9.figshare.c.4037048	https://doi.org/10.6084/m9.figshare.c.4037048	Cyanobacterial Clusters of Orthologous Groups of proteins	genome_assembly_summary.tsv	figshare	doi:10.6084/m9.figshare.c.4037048	https://doi.org/10.6084/m9.figshare.c.4037048	autotrophic
AG-363-P08	Cell selection	Genomic sequencing	AG-363-P08_Assay_2	SRX3972863	NCBI Sequence Read Archive	SRP141175	http://identifiers.org/insdc.sra/SRP141175	de novo assembly	AG-363-P08_IMG_2667527318.fna	QCGE00000000	GenBank	QCGE00000000	http://identifiers.org/insdc/QCGE00000000	Genome annotation	AG-363-P08_contigs.fasta	figshare	doi:10.6084/m9.figshare.c.4037048	https://doi.org/10.6084/m9.figshare.c.4037048	Phylogeny	cyanobacteria_phylogeny_rootedtree.nwk; heterotroph_phylogeny_unrootedtree.nwk	figshare	doi:10.6084/m9.figshare.c.4037048	https://doi.org/10.6084/m9.figshare.c.4037048	Cyanobacterial Clusters of Orthologous Groups of proteins	genome_assembly_summary.tsv	figshare	doi:10.6084/m9.figshare.c.4037048	https://doi.org/10.6084/m9.figshare.c.4037048	autotrophic
AG-363-P15	Cell selection	Genomic sequencing	AG-363-P15_Assay_2	SRX3972864	NCBI Sequence Read Archive	SRP141175	http://identifiers.org/insdc.sra/SRP141175	de novo assembly	AG-363-P15_IMG_2667527319.fna	QCGF00000000	GenBank	QCGF00000000	http://identifiers.org/insdc/QCGF00000000	Genome annotation	AG-363-P15_contigs.fasta	figshare	doi:10.6084/m9.figshare.c.4037048	https://doi.org/10.6084/m9.figshare.c.4037048	Phylogeny	cyanobacteria_phylogeny_rootedtree.nwk; heterotroph_phylogeny_unrootedtree.nwk	figshare	doi:10.6084/m9.figshare.c.4037048	https://doi.org/10.6084/m9.figshare.c.4037048	Cyanobacterial Clusters of Orthologous Groups of proteins	genome_assembly_summary.tsv	figshare	doi:10.6084/m9.figshare.c.4037048	https://doi.org/10.6084/m9.figshare.c.4037048	autotrophic
AG-363-P19	Cell selection	Genomic sequencing	AG-363-P19_Assay_2	SRX3972865	NCBI Sequence Read Archive	SRP141175	http://identifiers.org/insdc.sra/SRP141175	de novo assembly	AG-363-P19_IMG_2667527320.fna	QCGG00000000	GenBank	QCGG00000000	http://identifiers.org/insdc/QCGG00000000	Genome annotation	AG-363-P19_contigs.fasta	figshare	doi:10.6084/m9.figshare.c.4037048	https://doi.org/10.6084/m9.figshare.c.4037048	Phylogeny	cyanobacteria_phylogeny_rootedtree.nwk; heterotroph_phylogeny_unrootedtree.nwk	figshare	doi:10.6084/m9.figshare.c.4037048	https://doi.org/10.6084/m9.figshare.c.4037048	Cyanobacterial Clusters of Orthologous Groups of proteins	genome_assembly_summary.tsv	figshare	doi:10.6084/m9.figshare.c.4037048	https://doi.org/10.6084/m9.figshare.c.4037048	autotrophic
AG-365-D07	Cell selection	Genomic sequencing	AG-365-D07_Assay_2	SRX3972866	NCBI Sequence Read Archive	SRP141175	http://identifiers.org/insdc.sra/SRP141175	de novo assembly	AG-365-D07_IMG_2716884537.fna	QCGH00000000	GenBank	QCGH00000000	http://identifiers.org/insdc/QCGH00000000	Genome annotation	AG-365-D07_contigs.fasta	figshare	doi:10.6084/m9.figshare.c.4037048	https://doi.org/10.6084/m9.figshare.c.4037048	Phylogeny	cyanobacteria_phylogeny_rootedtree.nwk; heterotroph_phylogeny_unrootedtree.nwk	figshare	doi:10.6084/m9.figshare.c.4037048	https://doi.org/10.6084/m9.figshare.c.4037048	Cyanobacterial Clusters of Orthologous Groups of proteins	genome_assembly_summary.tsv	figshare	doi:10.6084/m9.figshare.c.4037048	https://doi.org/10.6084/m9.figshare.c.4037048	heterotrophic
AG-365-O22	Cell selection	Genomic sequencing	AG-365-O22_Assay_2	SRX3973111	NCBI Sequence Read Archive	SRP141175	http://identifiers.org/insdc.sra/SRP141175	de novo assembly	AG-365-O22_IMG_2716884538.fna	QCGI00000000	GenBank	QCGI00000000	http://identifiers.org/insdc/QCGI00000000	Genome annotation	AG-365-O22_contigs.fasta	figshare	doi:10.6084/m9.figshare.c.4037048	https://doi.org/10.6084/m9.figshare.c.4037048	Phylogeny	cyanobacteria_phylogeny_rootedtree.nwk; heterotroph_phylogeny_unrootedtree.nwk	figshare	doi:10.6084/m9.figshare.c.4037048	https://doi.org/10.6084/m9.figshare.c.4037048	Cyanobacterial Clusters of Orthologous Groups of proteins	genome_assembly_summary.tsv	figshare	doi:10.6084/m9.figshare.c.4037048	https://doi.org/10.6084/m9.figshare.c.4037048	heterotrophic
AG-365-P18	Cell selection	Genomic sequencing	AG-365-P18_Assay_2	SRX3973110	NCBI Sequence Read Archive	SRP141175	http://identifiers.org/insdc.sra/SRP141175	de novo assembly	AG-365-P18_IMG_2716884292.fna	QCGJ00000000	GenBank	QCGJ00000000	http://identifiers.org/insdc/QCGJ00000000	Genome annotation	AG-365-P18_contigs.fasta	figshare	doi:10.6084/m9.figshare.c.4037048	https://doi.org/10.6084/m9.figshare.c.4037048	Phylogeny	cyanobacteria_phylogeny_rootedtree.nwk; heterotroph_phylogeny_unrootedtree.nwk	figshare	doi:10.6084/m9.figshare.c.4037048	https://doi.org/10.6084/m9.figshare.c.4037048	Cyanobacterial Clusters of Orthologous Groups of proteins	genome_assembly_summary.tsv	figshare	doi:10.6084/m9.figshare.c.4037048	https://doi.org/10.6084/m9.figshare.c.4037048	heterotrophic
AG-388-A01	Cell selection	Genomic sequencing	AG-388-A01_Assay_2	SRX3973109	NCBI Sequence Read Archive	SRP141175	http://identifiers.org/insdc.sra/SRP141175	de novo assembly	AG-388-A01_IMG_2716884727.fna	QCGK00000000	GenBank	QCGK00000000	http://identifiers.org/insdc/QCGK00000000	Genome annotation	AG-388-A01_contigs.fasta	figshare	doi:10.6084/m9.figshare.c.4037048	https://doi.org/10.6084/m9.figshare.c.4037048	Phylogeny	cyanobacteria_phylogeny_rootedtree.nwk; heterotroph_phylogeny_unrootedtree.nwk	figshare	doi:10.6084/m9.figshare.c.4037048	https://doi.org/10.6084/m9.figshare.c.4037048	Cyanobacterial Clusters of Orthologous Groups of proteins	genome_assembly_summary.tsv	figshare	doi:10.6084/m9.figshare.c.4037048	https://doi.org/10.6084/m9.figshare.c.4037048	autotrophic
AG-388-A04	Cell selection	Genomic sequencing	AG-388-A04_Assay_2	SRX3973108	NCBI Sequence Read Archive	SRP141175	http://identifiers.org/insdc.sra/SRP141175	de novo assembly	AG-388-A04_IMG_2716884728.fna	QCGL00000000	GenBank	QCGL00000000	http://identifiers.org/insdc/QCGL00000000	Genome annotation	AG-388-A04_contigs.fasta	figshare	doi:10.6084/m9.figshare.c.4037048	https://doi.org/10.6084/m9.figshare.c.4037048	Phylogeny	cyanobacteria_phylogeny_rootedtree.nwk; heterotroph_phylogeny_unrootedtree.nwk	figshare	doi:10.6084/m9.figshare.c.4037048	https://doi.org/10.6084/m9.figshare.c.4037048	Cyanobacterial Clusters of Orthologous Groups of proteins	genome_assembly_summary.tsv	figshare	doi:10.6084/m9.figshare.c.4037048	https://doi.org/10.6084/m9.figshare.c.4037048	autotrophic
AG-388-B05	Cell selection	Genomic sequencing	AG-388-B05_Assay_2	SRX3973107	NCBI Sequence Read Archive	SRP141175	http://identifiers.org/insdc.sra/SRP141175	de novo assembly	AG-388-B05_IMG_2716884729.fna	QCGM00000000	GenBank	QCGM00000000	http://identifiers.org/insdc/QCGM00000000	Genome annotation	AG-388-B05_contigs.fasta	figshare	doi:10.6084/m9.figshare.c.4037048	https://doi.org/10.6084/m9.figshare.c.4037048	Phylogeny	cyanobacteria_phylogeny_rootedtree.nwk; heterotroph_phylogeny_unrootedtree.nwk	figshare	doi:10.6084/m9.figshare.c.4037048	https://doi.org/10.6084/m9.figshare.c.4037048	Cyanobacterial Clusters of Orthologous Groups of proteins	genome_assembly_summary.tsv	figshare	doi:10.6084/m9.figshare.c.4037048	https://doi.org/10.6084/m9.figshare.c.4037048	autotrophic
AG-388-D03	Cell selection	Genomic sequencing	AG-388-D03_Assay_2	SRX3973106	NCBI Sequence Read Archive	SRP141175	http://identifiers.org/insdc.sra/SRP141175	de novo assembly	AG-388-D03_IMG_2716884730.fna	QCGN00000000	GenBank	QCGN00000000	http://identifiers.org/insdc/QCGN00000000	Genome annotation	AG-388-D03_contigs.fasta	figshare	doi:10.6084/m9.figshare.c.4037048	https://doi.org/10.6084/m9.figshare.c.4037048	Phylogeny	cyanobacteria_phylogeny_rootedtree.nwk; heterotroph_phylogeny_unrootedtree.nwk	figshare	doi:10.6084/m9.figshare.c.4037048	https://doi.org/10.6084/m9.figshare.c.4037048	Cyanobacterial Clusters of Orthologous Groups of proteins	genome_assembly_summary.tsv	figshare	doi:10.6084/m9.figshare.c.4037048	https://doi.org/10.6084/m9.figshare.c.4037048	autotrophic
AG-388-E21	Cell selection	Genomic sequencing	AG-388-E21_Assay_2	SRX3973105	NCBI Sequence Read Archive	SRP141175	http://identifiers.org/insdc.sra/SRP141175	de novo assembly	AG-388-E21_IMG_2716884367.fna	QCGO00000000	GenBank	QCGO00000000	http://identifiers.org/insdc/QCGO00000000	Genome annotation	AG-388-E21_contigs.fasta	figshare	doi:10.6084/m9.figshare.c.4037048	https://doi.org/10.6084/m9.figshare.c.4037048	Phylogeny	cyanobacteria_phylogeny_rootedtree.nwk; heterotroph_phylogeny_unrootedtree.nwk	figshare	doi:10.6084/m9.figshare.c.4037048	https://doi.org/10.6084/m9.figshare.c.4037048	Cyanobacterial Clusters of Orthologous Groups of proteins	genome_assembly_summary.tsv	figshare	doi:10.6084/m9.figshare.c.4037048	https://doi.org/10.6084/m9.figshare.c.4037048	autotrophic
AG-388-F11	Cell selection	Genomic sequencing	AG-388-F11_Assay_2	SRX3973104	NCBI Sequence Read Archive	SRP141175	http://identifiers.org/insdc.sra/SRP141175	de novo assembly	AG-388-F11_IMG_2716884368.fna	QCGP00000000	GenBank	QCGP00000000	http://identifiers.org/insdc/QCGP00000000	Genome annotation	AG-388-F11_contigs.fasta	figshare	doi:10.6084/m9.figshare.c.4037048	https://doi.org/10.6084/m9.figshare.c.4037048	Phylogeny	cyanobacteria_phylogeny_rootedtree.nwk; heterotroph_phylogeny_unrootedtree.nwk	figshare	doi:10.6084/m9.figshare.c.4037048	https://doi.org/10.6084/m9.figshare.c.4037048	Cyanobacterial Clusters of Orthologous Groups of proteins	genome_assembly_summary.tsv	figshare	doi:10.6084/m9.figshare.c.4037048	https://doi.org/10.6084/m9.figshare.c.4037048	autotrophic
AG-388-I18	Cell selection	Genomic sequencing	AG-388-I18_Assay_2	SRX3973103	NCBI Sequence Read Archive	SRP141175	http://identifiers.org/insdc.sra/SRP141175	de novo assembly	AG-388-I18_IMG_2716884369.fna	QCGQ00000000	GenBank	QCGQ00000000	http://identifiers.org/insdc/QCGQ00000000	Genome annotation	AG-388-I18_contigs.fasta	figshare	doi:10.6084/m9.figshare.c.4037048	https://doi.org/10.6084/m9.figshare.c.4037048	Phylogeny	cyanobacteria_phylogeny_rootedtree.nwk; heterotroph_phylogeny_unrootedtree.nwk	figshare	doi:10.6084/m9.figshare.c.4037048	https://doi.org/10.6084/m9.figshare.c.4037048	Cyanobacterial Clusters of Orthologous Groups of proteins	genome_assembly_summary.tsv	figshare	doi:10.6084/m9.figshare.c.4037048	https://doi.org/10.6084/m9.figshare.c.4037048	autotrophic
AG-388-J02	Cell selection	Genomic sequencing	AG-388-J02_Assay_2	SRX3973102	NCBI Sequence Read Archive	SRP141175	http://identifiers.org/insdc.sra/SRP141175	de novo assembly	AG-388-J02_IMG_2716884731.fna	QCGR00000000	GenBank	QCGR00000000	http://identifiers.org/insdc/QCGR00000000	Genome annotation	AG-388-J02_contigs.fasta	figshare	doi:10.6084/m9.figshare.c.4037048	https://doi.org/10.6084/m9.figshare.c.4037048	Phylogeny	cyanobacteria_phylogeny_rootedtree.nwk; heterotroph_phylogeny_unrootedtree.nwk	figshare	doi:10.6084/m9.figshare.c.4037048	https://doi.org/10.6084/m9.figshare.c.4037048	Cyanobacterial Clusters of Orthologous Groups of proteins	genome_assembly_summary.tsv	figshare	doi:10.6084/m9.figshare.c.4037048	https://doi.org/10.6084/m9.figshare.c.4037048	autotrophic
AG-388-L21	Cell selection	Genomic sequencing	AG-388-L21_Assay_2	SRX3973325	NCBI Sequence Read Archive	SRP141175	http://identifiers.org/insdc.sra/SRP141175	de novo assembly	AG-388-L21_IMG_2716884370.fna	QCGS00000000	GenBank	QCGS00000000	http://identifiers.org/insdc/QCGS00000000	Genome annotation	AG-388-L21_contigs.fasta	figshare	doi:10.6084/m9.figshare.c.4037048	https://doi.org/10.6084/m9.figshare.c.4037048	Phylogeny	cyanobacteria_phylogeny_rootedtree.nwk; heterotroph_phylogeny_unrootedtree.nwk	figshare	doi:10.6084/m9.figshare.c.4037048	https://doi.org/10.6084/m9.figshare.c.4037048	Cyanobacterial Clusters of Orthologous Groups of proteins	genome_assembly_summary.tsv	figshare	doi:10.6084/m9.figshare.c.4037048	https://doi.org/10.6084/m9.figshare.c.4037048	autotrophic
AG-388-O02	Cell selection	Genomic sequencing	AG-388-O02_Assay_2	SRX3973326	NCBI Sequence Read Archive	SRP141175	http://identifiers.org/insdc.sra/SRP141175	de novo assembly	AG-388-O02_IMG_2716884371.fna	QCGT00000000	GenBank	QCGT00000000	http://identifiers.org/insdc/QCGT00000000	Genome annotation	AG-388-O02_contigs.fasta	figshare	doi:10.6084/m9.figshare.c.4037048	https://doi.org/10.6084/m9.figshare.c.4037048	Phylogeny	cyanobacteria_phylogeny_rootedtree.nwk; heterotroph_phylogeny_unrootedtree.nwk	figshare	doi:10.6084/m9.figshare.c.4037048	https://doi.org/10.6084/m9.figshare.c.4037048	Cyanobacterial Clusters of Orthologous Groups of proteins	genome_assembly_summary.tsv	figshare	doi:10.6084/m9.figshare.c.4037048	https://doi.org/10.6084/m9.figshare.c.4037048	autotrophic
AG-390-A02	Cell selection	Genomic sequencing	AG-390-A02_Assay_2	SRX3973323	NCBI Sequence Read Archive	SRP141175	http://identifiers.org/insdc.sra/SRP141175	de novo assembly	AG-390-A02_IMG_2716884293.fna	QCGU00000000	GenBank	QCGU00000000	http://identifiers.org/insdc/QCGU00000000	Genome annotation	AG-390-A02_contigs.fasta	figshare	doi:10.6084/m9.figshare.c.4037048	https://doi.org/10.6084/m9.figshare.c.4037048	Phylogeny	cyanobacteria_phylogeny_rootedtree.nwk; heterotroph_phylogeny_unrootedtree.nwk	figshare	doi:10.6084/m9.figshare.c.4037048	https://doi.org/10.6084/m9.figshare.c.4037048	Cyanobacterial Clusters of Orthologous Groups of proteins	genome_assembly_summary.tsv	figshare	doi:10.6084/m9.figshare.c.4037048	https://doi.org/10.6084/m9.figshare.c.4037048	heterotrophic
AG-390-A19	Cell selection	Genomic sequencing	AG-390-A19_Assay_2	SRX3973324	NCBI Sequence Read Archive	SRP141175	http://identifiers.org/insdc.sra/SRP141175	de novo assembly	AG-390-A19_IMG_2716884512.fna	QCGV00000000	GenBank	QCGV00000000	http://identifiers.org/insdc/QCGV00000000	Genome annotation	AG-390-A19_contigs.fasta	figshare	doi:10.6084/m9.figshare.c.4037048	https://doi.org/10.6084/m9.figshare.c.4037048	Phylogeny	cyanobacteria_phylogeny_rootedtree.nwk; heterotroph_phylogeny_unrootedtree.nwk	figshare	doi:10.6084/m9.figshare.c.4037048	https://doi.org/10.6084/m9.figshare.c.4037048	Cyanobacterial Clusters of Orthologous Groups of proteins	genome_assembly_summary.tsv	figshare	doi:10.6084/m9.figshare.c.4037048	https://doi.org/10.6084/m9.figshare.c.4037048	heterotrophic
AG-390-A23	Cell selection	Genomic sequencing	AG-390-A23_Assay_2	SRX3973329	NCBI Sequence Read Archive	SRP141175	http://identifiers.org/insdc.sra/SRP141175	de novo assembly	AG-390-A23_IMG_2716884294.fna	QCGW00000000	GenBank	QCGW00000000	http://identifiers.org/insdc/QCGW00000000	Genome annotation	AG-390-A23_contigs.fasta	figshare	doi:10.6084/m9.figshare.c.4037048	https://doi.org/10.6084/m9.figshare.c.4037048	Phylogeny	cyanobacteria_phylogeny_rootedtree.nwk; heterotroph_phylogeny_unrootedtree.nwk	figshare	doi:10.6084/m9.figshare.c.4037048	https://doi.org/10.6084/m9.figshare.c.4037048	Cyanobacterial Clusters of Orthologous Groups of proteins	genome_assembly_summary.tsv	figshare	doi:10.6084/m9.figshare.c.4037048	https://doi.org/10.6084/m9.figshare.c.4037048	heterotrophic
AG-390-C22	Cell selection	Genomic sequencing	AG-390-C22_Assay_2	SRX3973330	NCBI Sequence Read Archive	SRP141175	http://identifiers.org/insdc.sra/SRP141175	de novo assembly	AG-390-C22_IMG_2716884295.fna	QCGX00000000	GenBank	QCGX00000000	http://identifiers.org/insdc/QCGX00000000	Genome annotation	AG-390-C22_contigs.fasta	figshare	doi:10.6084/m9.figshare.c.4037048	https://doi.org/10.6084/m9.figshare.c.4037048	Phylogeny	cyanobacteria_phylogeny_rootedtree.nwk; heterotroph_phylogeny_unrootedtree.nwk	figshare	doi:10.6084/m9.figshare.c.4037048	https://doi.org/10.6084/m9.figshare.c.4037048	Cyanobacterial Clusters of Orthologous Groups of proteins	genome_assembly_summary.tsv	figshare	doi:10.6084/m9.figshare.c.4037048	https://doi.org/10.6084/m9.figshare.c.4037048	heterotrophic
AG-390-D18	Cell selection	Genomic sequencing	AG-390-D18_Assay_2	SRX3973327	NCBI Sequence Read Archive	SRP141175	http://identifiers.org/insdc.sra/SRP141175	de novo assembly	AG-390-D18_IMG_2716884539.fna	QCGY00000000	GenBank	QCGY00000000	http://identifiers.org/insdc/QCGY00000000	Genome annotation	AG-390-D18_contigs.fasta	figshare	doi:10.6084/m9.figshare.c.4037048	https://doi.org/10.6084/m9.figshare.c.4037048	Phylogeny	cyanobacteria_phylogeny_rootedtree.nwk; heterotroph_phylogeny_unrootedtree.nwk	figshare	doi:10.6084/m9.figshare.c.4037048	https://doi.org/10.6084/m9.figshare.c.4037048	Cyanobacterial Clusters of Orthologous Groups of proteins	genome_assembly_summary.tsv	figshare	doi:10.6084/m9.figshare.c.4037048	https://doi.org/10.6084/m9.figshare.c.4037048	heterotrophic
AG-390-I16	Cell selection	Genomic sequencing	AG-390-I16_Assay_2	SRX3973328	NCBI Sequence Read Archive	SRP141175	http://identifiers.org/insdc.sra/SRP141175	de novo assembly	AG-390-I16_IMG_2716884513.fna	QCGZ00000000	GenBank	QCGZ00000000	http://identifiers.org/insdc/QCGZ00000000	Genome annotation	AG-390-I16_contigs.fasta	figshare	doi:10.6084/m9.figshare.c.4037048	https://doi.org/10.6084/m9.figshare.c.4037048	Phylogeny	cyanobacteria_phylogeny_rootedtree.nwk; heterotroph_phylogeny_unrootedtree.nwk	figshare	doi:10.6084/m9.figshare.c.4037048	https://doi.org/10.6084/m9.figshare.c.4037048	Cyanobacterial Clusters of Orthologous Groups of proteins	genome_assembly_summary.tsv	figshare	doi:10.6084/m9.figshare.c.4037048	https://doi.org/10.6084/m9.figshare.c.4037048	heterotrophic
AG-390-L03	Cell selection	Genomic sequencing	AG-390-L03_Assay_2	SRX3973319	NCBI Sequence Read Archive	SRP141175	http://identifiers.org/insdc.sra/SRP141175	de novo assembly	AG-390-L03_IMG_2716884540.fna	QCHA00000000	GenBank	QCHA00000000	http://identifiers.org/insdc/QCHA00000000	Genome annotation	AG-390-L03_contigs.fasta	figshare	doi:10.6084/m9.figshare.c.4037048	https://doi.org/10.6084/m9.figshare.c.4037048	Phylogeny	cyanobacteria_phylogeny_rootedtree.nwk; heterotroph_phylogeny_unrootedtree.nwk	figshare	doi:10.6084/m9.figshare.c.4037048	https://doi.org/10.6084/m9.figshare.c.4037048	Cyanobacterial Clusters of Orthologous Groups of proteins	genome_assembly_summary.tsv	figshare	doi:10.6084/m9.figshare.c.4037048	https://doi.org/10.6084/m9.figshare.c.4037048	heterotrophic
AG-390-L20	Cell selection	Genomic sequencing	AG-390-L20_Assay_2	SRX3973320	NCBI Sequence Read Archive	SRP141175	http://identifiers.org/insdc.sra/SRP141175	de novo assembly	AG-390-L20_IMG_2716884816.fna	QCHB00000000	GenBank	QCHB00000000	http://identifiers.org/insdc/QCHB00000000	Genome annotation	AG-390-L20_contigs.fasta	figshare	doi:10.6084/m9.figshare.c.4037048	https://doi.org/10.6084/m9.figshare.c.4037048	Phylogeny	cyanobacteria_phylogeny_rootedtree.nwk; heterotroph_phylogeny_unrootedtree.nwk	figshare	doi:10.6084/m9.figshare.c.4037048	https://doi.org/10.6084/m9.figshare.c.4037048	Cyanobacterial Clusters of Orthologous Groups of proteins	genome_assembly_summary.tsv	figshare	doi:10.6084/m9.figshare.c.4037048	https://doi.org/10.6084/m9.figshare.c.4037048	heterotrophic
AG-390-M19	Cell selection	Genomic sequencing	AG-390-M19_Assay_2	SRX3972806	NCBI Sequence Read Archive	SRP141175	http://identifiers.org/insdc.sra/SRP141175	de novo assembly	AG-390-M19_IMG_2716884541.fna	QCHC00000000	GenBank	QCHC00000000	http://identifiers.org/insdc/QCHC00000000	Genome annotation	AG-390-M19_contigs.fasta	figshare	doi:10.6084/m9.figshare.c.4037048	https://doi.org/10.6084/m9.figshare.c.4037048	Phylogeny	cyanobacteria_phylogeny_rootedtree.nwk; heterotroph_phylogeny_unrootedtree.nwk	figshare	doi:10.6084/m9.figshare.c.4037048	https://doi.org/10.6084/m9.figshare.c.4037048	Cyanobacterial Clusters of Orthologous Groups of proteins	genome_assembly_summary.tsv	figshare	doi:10.6084/m9.figshare.c.4037048	https://doi.org/10.6084/m9.figshare.c.4037048	heterotrophic
AG-390-O03	Cell selection	Genomic sequencing	AG-390-O03_Assay_2	SRX3972805	NCBI Sequence Read Archive	SRP141175	http://identifiers.org/insdc.sra/SRP141175	de novo assembly	AG-390-O03_IMG_2716884829.fna	QCHD00000000	GenBank	QCHD00000000	http://identifiers.org/insdc/QCHD00000000	Genome annotation	AG-390-O03_contigs.fasta	figshare	doi:10.6084/m9.figshare.c.4037048	https://doi.org/10.6084/m9.figshare.c.4037048	Phylogeny	cyanobacteria_phylogeny_rootedtree.nwk; heterotroph_phylogeny_unrootedtree.nwk	figshare	doi:10.6084/m9.figshare.c.4037048	https://doi.org/10.6084/m9.figshare.c.4037048	Cyanobacterial Clusters of Orthologous Groups of proteins	genome_assembly_summary.tsv	figshare	doi:10.6084/m9.figshare.c.4037048	https://doi.org/10.6084/m9.figshare.c.4037048	heterotrophic
AG-390-O04	Cell selection	Genomic sequencing	AG-390-O04_Assay_2	SRX3972808	NCBI Sequence Read Archive	SRP141175	http://identifiers.org/insdc.sra/SRP141175	de novo assembly	AG-390-O04_IMG_2716884542.fna	QCHE00000000	GenBank	QCHE00000000	http://identifiers.org/insdc/QCHE00000000	Genome annotation	AG-390-O04_contigs.fasta	figshare	doi:10.6084/m9.figshare.c.4037048	https://doi.org/10.6084/m9.figshare.c.4037048	Phylogeny	cyanobacteria_phylogeny_rootedtree.nwk; heterotroph_phylogeny_unrootedtree.nwk	figshare	doi:10.6084/m9.figshare.c.4037048	https://doi.org/10.6084/m9.figshare.c.4037048	Cyanobacterial Clusters of Orthologous Groups of proteins	genome_assembly_summary.tsv	figshare	doi:10.6084/m9.figshare.c.4037048	https://doi.org/10.6084/m9.figshare.c.4037048	heterotrophic
AG-390-O18	Cell selection	Genomic sequencing	AG-390-O18_Assay_2	SRX3972807	NCBI Sequence Read Archive	SRP141175	http://identifiers.org/insdc.sra/SRP141175	de novo assembly	AG-390-O18_IMG_2716884830.fna	QCHF00000000	GenBank	QCHF00000000	http://identifiers.org/insdc/QCHF00000000	Genome annotation	AG-390-O18_contigs.fasta	figshare	doi:10.6084/m9.figshare.c.4037048	https://doi.org/10.6084/m9.figshare.c.4037048	Phylogeny	cyanobacteria_phylogeny_rootedtree.nwk; heterotroph_phylogeny_unrootedtree.nwk	figshare	doi:10.6084/m9.figshare.c.4037048	https://doi.org/10.6084/m9.figshare.c.4037048	Cyanobacterial Clusters of Orthologous Groups of proteins	genome_assembly_summary.tsv	figshare	doi:10.6084/m9.figshare.c.4037048	https://doi.org/10.6084/m9.figshare.c.4037048	heterotrophic
AG-402-A04	Cell selection	Genomic sequencing	AG-402-A04_Assay_2	SRX3972810	NCBI Sequence Read Archive	SRP141175	http://identifiers.org/insdc.sra/SRP141175	de novo assembly	AG-402-A04_IMG_2716884372.fna	QCHG00000000	GenBank	QCHG00000000	http://identifiers.org/insdc/QCHG00000000	Genome annotation	AG-402-A04_contigs.fasta	figshare	doi:10.6084/m9.figshare.c.4037048	https://doi.org/10.6084/m9.figshare.c.4037048	Phylogeny	cyanobacteria_phylogeny_rootedtree.nwk; heterotroph_phylogeny_unrootedtree.nwk	figshare	doi:10.6084/m9.figshare.c.4037048	https://doi.org/10.6084/m9.figshare.c.4037048	Cyanobacterial Clusters of Orthologous Groups of proteins	genome_assembly_summary.tsv	figshare	doi:10.6084/m9.figshare.c.4037048	https://doi.org/10.6084/m9.figshare.c.4037048	autotrophic
AG-402-A08	Cell selection	Genomic sequencing	AG-402-A08_Assay_2	SRX3972809	NCBI Sequence Read Archive	SRP141175	http://identifiers.org/insdc.sra/SRP141175	de novo assembly	AG-402-A08_IMG_2716884373.fna	QCHH00000000	GenBank	QCHH00000000	http://identifiers.org/insdc/QCHH00000000	Genome annotation	AG-402-A08_contigs.fasta	figshare	doi:10.6084/m9.figshare.c.4037048	https://doi.org/10.6084/m9.figshare.c.4037048	Phylogeny	cyanobacteria_phylogeny_rootedtree.nwk; heterotroph_phylogeny_unrootedtree.nwk	figshare	doi:10.6084/m9.figshare.c.4037048	https://doi.org/10.6084/m9.figshare.c.4037048	Cyanobacterial Clusters of Orthologous Groups of proteins	genome_assembly_summary.tsv	figshare	doi:10.6084/m9.figshare.c.4037048	https://doi.org/10.6084/m9.figshare.c.4037048	autotrophic
AG-402-A21	Cell selection	Genomic sequencing	AG-402-A21_Assay_2	SRX3972812	NCBI Sequence Read Archive	SRP141175	http://identifiers.org/insdc.sra/SRP141175	de novo assembly	AG-402-A21_IMG_2667527256.fna	QCHI00000000	GenBank	QCHI00000000	http://identifiers.org/insdc/QCHI00000000	Genome annotation	AG-402-A21_contigs.fasta	figshare	doi:10.6084/m9.figshare.c.4037048	https://doi.org/10.6084/m9.figshare.c.4037048	Phylogeny	cyanobacteria_phylogeny_rootedtree.nwk; heterotroph_phylogeny_unrootedtree.nwk	figshare	doi:10.6084/m9.figshare.c.4037048	https://doi.org/10.6084/m9.figshare.c.4037048	Cyanobacterial Clusters of Orthologous Groups of proteins	genome_assembly_summary.tsv	figshare	doi:10.6084/m9.figshare.c.4037048	https://doi.org/10.6084/m9.figshare.c.4037048	autotrophic
AG-402-B03	Cell selection	Genomic sequencing	AG-402-B03_Assay_2	SRX3972811	NCBI Sequence Read Archive	SRP141175	http://identifiers.org/insdc.sra/SRP141175	de novo assembly	AG-402-B03_IMG_2716884374.fna	QCHJ00000000	GenBank	QCHJ00000000	http://identifiers.org/insdc/QCHJ00000000	Genome annotation	AG-402-B03_contigs.fasta	figshare	doi:10.6084/m9.figshare.c.4037048	https://doi.org/10.6084/m9.figshare.c.4037048	Phylogeny	cyanobacteria_phylogeny_rootedtree.nwk; heterotroph_phylogeny_unrootedtree.nwk	figshare	doi:10.6084/m9.figshare.c.4037048	https://doi.org/10.6084/m9.figshare.c.4037048	Cyanobacterial Clusters of Orthologous Groups of proteins	genome_assembly_summary.tsv	figshare	doi:10.6084/m9.figshare.c.4037048	https://doi.org/10.6084/m9.figshare.c.4037048	autotrophic
AG-402-B05	Cell selection	Genomic sequencing	AG-402-B05_Assay_2	SRX3972801	NCBI Sequence Read Archive	SRP141175	http://identifiers.org/insdc.sra/SRP141175	de novo assembly	AG-402-B05_IMG_2716884375.fna	QCHK00000000	GenBank	QCHK00000000	http://identifiers.org/insdc/QCHK00000000	Genome annotation	AG-402-B05_contigs.fasta	figshare	doi:10.6084/m9.figshare.c.4037048	https://doi.org/10.6084/m9.figshare.c.4037048	Phylogeny	cyanobacteria_phylogeny_rootedtree.nwk; heterotroph_phylogeny_unrootedtree.nwk	figshare	doi:10.6084/m9.figshare.c.4037048	https://doi.org/10.6084/m9.figshare.c.4037048	Cyanobacterial Clusters of Orthologous Groups of proteins	genome_assembly_summary.tsv	figshare	doi:10.6084/m9.figshare.c.4037048	https://doi.org/10.6084/m9.figshare.c.4037048	autotrophic
AG-402-B10	Cell selection	Genomic sequencing	AG-402-B10_Assay_2	SRX3972800	NCBI Sequence Read Archive	SRP141175	http://identifiers.org/insdc.sra/SRP141175	de novo assembly	AG-402-B10_IMG_2716884376.fna	QCHL00000000	GenBank	QCHL00000000	http://identifiers.org/insdc/QCHL00000000	Genome annotation	AG-402-B10_contigs.fasta	figshare	doi:10.6084/m9.figshare.c.4037048	https://doi.org/10.6084/m9.figshare.c.4037048	Phylogeny	cyanobacteria_phylogeny_rootedtree.nwk; heterotroph_phylogeny_unrootedtree.nwk	figshare	doi:10.6084/m9.figshare.c.4037048	https://doi.org/10.6084/m9.figshare.c.4037048	Cyanobacterial Clusters of Orthologous Groups of proteins	genome_assembly_summary.tsv	figshare	doi:10.6084/m9.figshare.c.4037048	https://doi.org/10.6084/m9.figshare.c.4037048	autotrophic
AG-402-B19	Cell selection	Genomic sequencing	AG-402-B19_Assay_2	SRX3973009	NCBI Sequence Read Archive	SRP141175	http://identifiers.org/insdc.sra/SRP141175	de novo assembly	AG-402-B19_IMG_2716884732.fna	QCHM00000000	GenBank	QCHM00000000	http://identifiers.org/insdc/QCHM00000000	Genome annotation	AG-402-B19_contigs.fasta	figshare	doi:10.6084/m9.figshare.c.4037048	https://doi.org/10.6084/m9.figshare.c.4037048	Phylogeny	cyanobacteria_phylogeny_rootedtree.nwk; heterotroph_phylogeny_unrootedtree.nwk	figshare	doi:10.6084/m9.figshare.c.4037048	https://doi.org/10.6084/m9.figshare.c.4037048	Cyanobacterial Clusters of Orthologous Groups of proteins	genome_assembly_summary.tsv	figshare	doi:10.6084/m9.figshare.c.4037048	https://doi.org/10.6084/m9.figshare.c.4037048	autotrophic
AG-402-C09	Cell selection	Genomic sequencing	AG-402-C09_Assay_2	SRX3973010	NCBI Sequence Read Archive	SRP141175	http://identifiers.org/insdc.sra/SRP141175	de novo assembly	AG-402-C09_IMG_2716884377.fna	QCHN00000000	GenBank	QCHN00000000	http://identifiers.org/insdc/QCHN00000000	Genome annotation	AG-402-C09_contigs.fasta	figshare	doi:10.6084/m9.figshare.c.4037048	https://doi.org/10.6084/m9.figshare.c.4037048	Phylogeny	cyanobacteria_phylogeny_rootedtree.nwk; heterotroph_phylogeny_unrootedtree.nwk	figshare	doi:10.6084/m9.figshare.c.4037048	https://doi.org/10.6084/m9.figshare.c.4037048	Cyanobacterial Clusters of Orthologous Groups of proteins	genome_assembly_summary.tsv	figshare	doi:10.6084/m9.figshare.c.4037048	https://doi.org/10.6084/m9.figshare.c.4037048	autotrophic
AG-402-C22	Cell selection	Genomic sequencing	AG-402-C22_Assay_2	SRX3972700	NCBI Sequence Read Archive	SRP141175	http://identifiers.org/insdc.sra/SRP141175	de novo assembly	AG-402-C22_IMG_2716884378.fna	QCHO00000000	GenBank	QCHO00000000	http://identifiers.org/insdc/QCHO00000000	Genome annotation	AG-402-C22_contigs.fasta	figshare	doi:10.6084/m9.figshare.c.4037048	https://doi.org/10.6084/m9.figshare.c.4037048	Phylogeny	cyanobacteria_phylogeny_rootedtree.nwk; heterotroph_phylogeny_unrootedtree.nwk	figshare	doi:10.6084/m9.figshare.c.4037048	https://doi.org/10.6084/m9.figshare.c.4037048	Cyanobacterial Clusters of Orthologous Groups of proteins	genome_assembly_summary.tsv	figshare	doi:10.6084/m9.figshare.c.4037048	https://doi.org/10.6084/m9.figshare.c.4037048	autotrophic
AG-402-E17	Cell selection	Genomic sequencing	AG-402-E17_Assay_2	SRX3972701	NCBI Sequence Read Archive	SRP141175	http://identifiers.org/insdc.sra/SRP141175	de novo assembly	AG-402-E17_IMG_2716884379.fna	QCHP00000000	GenBank	QCHP00000000	http://identifiers.org/insdc/QCHP00000000	Genome annotation	AG-402-E17_contigs.fasta	figshare	doi:10.6084/m9.figshare.c.4037048	https://doi.org/10.6084/m9.figshare.c.4037048	Phylogeny	cyanobacteria_phylogeny_rootedtree.nwk; heterotroph_phylogeny_unrootedtree.nwk	figshare	doi:10.6084/m9.figshare.c.4037048	https://doi.org/10.6084/m9.figshare.c.4037048	Cyanobacterial Clusters of Orthologous Groups of proteins	genome_assembly_summary.tsv	figshare	doi:10.6084/m9.figshare.c.4037048	https://doi.org/10.6084/m9.figshare.c.4037048	autotrophic
AG-402-F05	Cell selection	Genomic sequencing	AG-402-F05_Assay_2	SRX3973005	NCBI Sequence Read Archive	SRP141175	http://identifiers.org/insdc.sra/SRP141175	de novo assembly	AG-402-F05_IMG_2716884380.fna	QCHQ00000000	GenBank	QCHQ00000000	http://identifiers.org/insdc/QCHQ00000000	Genome annotation	AG-402-F05_contigs.fasta	figshare	doi:10.6084/m9.figshare.c.4037048	https://doi.org/10.6084/m9.figshare.c.4037048	Phylogeny	cyanobacteria_phylogeny_rootedtree.nwk; heterotroph_phylogeny_unrootedtree.nwk	figshare	doi:10.6084/m9.figshare.c.4037048	https://doi.org/10.6084/m9.figshare.c.4037048	Cyanobacterial Clusters of Orthologous Groups of proteins	genome_assembly_summary.tsv	figshare	doi:10.6084/m9.figshare.c.4037048	https://doi.org/10.6084/m9.figshare.c.4037048	autotrophic
AG-402-G06	Cell selection	Genomic sequencing	AG-402-G06_Assay_2	SRX3973006	NCBI Sequence Read Archive	SRP141175	http://identifiers.org/insdc.sra/SRP141175	de novo assembly	AG-402-G06_IMG_2716884265.fna	QCHR00000000	GenBank	QCHR00000000	http://identifiers.org/insdc/QCHR00000000	Genome annotation	AG-402-G06_contigs.fasta	figshare	doi:10.6084/m9.figshare.c.4037048	https://doi.org/10.6084/m9.figshare.c.4037048	Phylogeny	cyanobacteria_phylogeny_rootedtree.nwk; heterotroph_phylogeny_unrootedtree.nwk	figshare	doi:10.6084/m9.figshare.c.4037048	https://doi.org/10.6084/m9.figshare.c.4037048	Cyanobacterial Clusters of Orthologous Groups of proteins	genome_assembly_summary.tsv	figshare	doi:10.6084/m9.figshare.c.4037048	https://doi.org/10.6084/m9.figshare.c.4037048	autotrophic
AG-402-G08	Cell selection	Genomic sequencing	AG-402-G08_Assay_2	SRX3973007	NCBI Sequence Read Archive	SRP141175	http://identifiers.org/insdc.sra/SRP141175	de novo assembly	AG-402-G08_IMG_2716884381.fna	QCHS00000000	GenBank	QCHS00000000	http://identifiers.org/insdc/QCHS00000000	Genome annotation	AG-402-G08_contigs.fasta	figshare	doi:10.6084/m9.figshare.c.4037048	https://doi.org/10.6084/m9.figshare.c.4037048	Phylogeny	cyanobacteria_phylogeny_rootedtree.nwk; heterotroph_phylogeny_unrootedtree.nwk	figshare	doi:10.6084/m9.figshare.c.4037048	https://doi.org/10.6084/m9.figshare.c.4037048	Cyanobacterial Clusters of Orthologous Groups of proteins	genome_assembly_summary.tsv	figshare	doi:10.6084/m9.figshare.c.4037048	https://doi.org/10.6084/m9.figshare.c.4037048	autotrophic
AG-402-G10	Cell selection	Genomic sequencing	AG-402-G10_Assay_2	SRX3973008	NCBI Sequence Read Archive	SRP141175	http://identifiers.org/insdc.sra/SRP141175	de novo assembly	AG-402-G10_IMG_2716884733.fna	QCHT00000000	GenBank	QCHT00000000	http://identifiers.org/insdc/QCHT00000000	Genome annotation	AG-402-G10_contigs.fasta	figshare	doi:10.6084/m9.figshare.c.4037048	https://doi.org/10.6084/m9.figshare.c.4037048	Phylogeny	cyanobacteria_phylogeny_rootedtree.nwk; heterotroph_phylogeny_unrootedtree.nwk	figshare	doi:10.6084/m9.figshare.c.4037048	https://doi.org/10.6084/m9.figshare.c.4037048	Cyanobacterial Clusters of Orthologous Groups of proteins	genome_assembly_summary.tsv	figshare	doi:10.6084/m9.figshare.c.4037048	https://doi.org/10.6084/m9.figshare.c.4037048	autotrophic
AG-402-G19	Cell selection	Genomic sequencing	AG-402-G19_Assay_2	SRX3972711	NCBI Sequence Read Archive	SRP141175	http://identifiers.org/insdc.sra/SRP141175	de novo assembly	AG-402-G19_IMG_2716884734.fna	QCHU00000000	GenBank	QCHU00000000	http://identifiers.org/insdc/QCHU00000000	Genome annotation	AG-402-G19_contigs.fasta	figshare	doi:10.6084/m9.figshare.c.4037048	https://doi.org/10.6084/m9.figshare.c.4037048	Phylogeny	cyanobacteria_phylogeny_rootedtree.nwk; heterotroph_phylogeny_unrootedtree.nwk	figshare	doi:10.6084/m9.figshare.c.4037048	https://doi.org/10.6084/m9.figshare.c.4037048	Cyanobacterial Clusters of Orthologous Groups of proteins	genome_assembly_summary.tsv	figshare	doi:10.6084/m9.figshare.c.4037048	https://doi.org/10.6084/m9.figshare.c.4037048	autotrophic
AG-402-G22	Cell selection	Genomic sequencing	AG-402-G22_Assay_2	SRX3972715	NCBI Sequence Read Archive	SRP141175	http://identifiers.org/insdc.sra/SRP141175	de novo assembly	AG-402-G22_IMG_2667527257.fna	QCHV00000000	GenBank	QCHV00000000	http://identifiers.org/insdc/QCHV00000000	Genome annotation	AG-402-G22_contigs.fasta	figshare	doi:10.6084/m9.figshare.c.4037048	https://doi.org/10.6084/m9.figshare.c.4037048	Phylogeny	cyanobacteria_phylogeny_rootedtree.nwk; heterotroph_phylogeny_unrootedtree.nwk	figshare	doi:10.6084/m9.figshare.c.4037048	https://doi.org/10.6084/m9.figshare.c.4037048	Cyanobacterial Clusters of Orthologous Groups of proteins	genome_assembly_summary.tsv	figshare	doi:10.6084/m9.figshare.c.4037048	https://doi.org/10.6084/m9.figshare.c.4037048	autotrophic
AG-402-G23	Cell selection	Genomic sequencing	AG-402-G23_Assay_2	SRX3973230	NCBI Sequence Read Archive	SRP141175	http://identifiers.org/insdc.sra/SRP141175	de novo assembly	AG-402-G23_IMG_2667527258.fna	QCHW00000000	GenBank	QCHW00000000	http://identifiers.org/insdc/QCHW00000000	Genome annotation	AG-402-G23_contigs.fasta	figshare	doi:10.6084/m9.figshare.c.4037048	https://doi.org/10.6084/m9.figshare.c.4037048	Phylogeny	cyanobacteria_phylogeny_rootedtree.nwk; heterotroph_phylogeny_unrootedtree.nwk	figshare	doi:10.6084/m9.figshare.c.4037048	https://doi.org/10.6084/m9.figshare.c.4037048	Cyanobacterial Clusters of Orthologous Groups of proteins	genome_assembly_summary.tsv	figshare	doi:10.6084/m9.figshare.c.4037048	https://doi.org/10.6084/m9.figshare.c.4037048	autotrophic
AG-402-I05	Cell selection	Genomic sequencing	AG-402-I05_Assay_2	SRX3973204	NCBI Sequence Read Archive	SRP141175	http://identifiers.org/insdc.sra/SRP141175	de novo assembly	AG-402-I05_IMG_2667527259.fna	QCHX00000000	GenBank	QCHX00000000	http://identifiers.org/insdc/QCHX00000000	Genome annotation	AG-402-I05_contigs.fasta	figshare	doi:10.6084/m9.figshare.c.4037048	https://doi.org/10.6084/m9.figshare.c.4037048	Phylogeny	cyanobacteria_phylogeny_rootedtree.nwk; heterotroph_phylogeny_unrootedtree.nwk	figshare	doi:10.6084/m9.figshare.c.4037048	https://doi.org/10.6084/m9.figshare.c.4037048	Cyanobacterial Clusters of Orthologous Groups of proteins	genome_assembly_summary.tsv	figshare	doi:10.6084/m9.figshare.c.4037048	https://doi.org/10.6084/m9.figshare.c.4037048	autotrophic
AG-402-I20	Cell selection	Genomic sequencing	AG-402-I20_Assay_2	SRX3973203	NCBI Sequence Read Archive	SRP141175	http://identifiers.org/insdc.sra/SRP141175	de novo assembly	AG-402-I20_IMG_2667527260.fna	QCHY00000000	GenBank	QCHY00000000	http://identifiers.org/insdc/QCHY00000000	Genome annotation	AG-402-I20_contigs.fasta	figshare	doi:10.6084/m9.figshare.c.4037048	https://doi.org/10.6084/m9.figshare.c.4037048	Phylogeny	cyanobacteria_phylogeny_rootedtree.nwk; heterotroph_phylogeny_unrootedtree.nwk	figshare	doi:10.6084/m9.figshare.c.4037048	https://doi.org/10.6084/m9.figshare.c.4037048	Cyanobacterial Clusters of Orthologous Groups of proteins	genome_assembly_summary.tsv	figshare	doi:10.6084/m9.figshare.c.4037048	https://doi.org/10.6084/m9.figshare.c.4037048	autotrophic
AG-402-I21	Cell selection	Genomic sequencing	AG-402-I21_Assay_2	SRX3973202	NCBI Sequence Read Archive	SRP141175	http://identifiers.org/insdc.sra/SRP141175	de novo assembly	AG-402-I21_IMG_2667527261.fna	QCHZ00000000	GenBank	QCHZ00000000	http://identifiers.org/insdc/QCHZ00000000	Genome annotation	AG-402-I21_contigs.fasta	figshare	doi:10.6084/m9.figshare.c.4037048	https://doi.org/10.6084/m9.figshare.c.4037048	Phylogeny	cyanobacteria_phylogeny_rootedtree.nwk; heterotroph_phylogeny_unrootedtree.nwk	figshare	doi:10.6084/m9.figshare.c.4037048	https://doi.org/10.6084/m9.figshare.c.4037048	Cyanobacterial Clusters of Orthologous Groups of proteins	genome_assembly_summary.tsv	figshare	doi:10.6084/m9.figshare.c.4037048	https://doi.org/10.6084/m9.figshare.c.4037048	autotrophic
AG-402-I22	Cell selection	Genomic sequencing	AG-402-I22_Assay_2	SRX3973209	NCBI Sequence Read Archive	SRP141175	http://identifiers.org/insdc.sra/SRP141175	de novo assembly	AG-402-I22_IMG_2667527262.fna	QCIA00000000	GenBank	QCIA00000000	http://identifiers.org/insdc/QCIA00000000	Genome annotation	AG-402-I22_contigs.fasta	figshare	doi:10.6084/m9.figshare.c.4037048	https://doi.org/10.6084/m9.figshare.c.4037048	Phylogeny	cyanobacteria_phylogeny_rootedtree.nwk; heterotroph_phylogeny_unrootedtree.nwk	figshare	doi:10.6084/m9.figshare.c.4037048	https://doi.org/10.6084/m9.figshare.c.4037048	Cyanobacterial Clusters of Orthologous Groups of proteins	genome_assembly_summary.tsv	figshare	doi:10.6084/m9.figshare.c.4037048	https://doi.org/10.6084/m9.figshare.c.4037048	autotrophic
AG-402-I23	Cell selection	Genomic sequencing	AG-402-I23_Assay_2	SRX3973208	NCBI Sequence Read Archive	SRP141175	http://identifiers.org/insdc.sra/SRP141175	de novo assembly	AG-402-I23_IMG_2667527263.fna	QCIB00000000	GenBank	QCIB00000000	http://identifiers.org/insdc/QCIB00000000	Genome annotation	AG-402-I23_contigs.fasta	figshare	doi:10.6084/m9.figshare.c.4037048	https://doi.org/10.6084/m9.figshare.c.4037048	Phylogeny	cyanobacteria_phylogeny_rootedtree.nwk; heterotroph_phylogeny_unrootedtree.nwk	figshare	doi:10.6084/m9.figshare.c.4037048	https://doi.org/10.6084/m9.figshare.c.4037048	Cyanobacterial Clusters of Orthologous Groups of proteins	genome_assembly_summary.tsv	figshare	doi:10.6084/m9.figshare.c.4037048	https://doi.org/10.6084/m9.figshare.c.4037048	autotrophic
AG-402-J18	Cell selection	Genomic sequencing	AG-402-J18_Assay_2	SRX3973207	NCBI Sequence Read Archive	SRP141175	http://identifiers.org/insdc.sra/SRP141175	de novo assembly	AG-402-J18_IMG_2667527264.fna	QCIC00000000	GenBank	QCIC00000000	http://identifiers.org/insdc/QCIC00000000	Genome annotation	AG-402-J18_contigs.fasta	figshare	doi:10.6084/m9.figshare.c.4037048	https://doi.org/10.6084/m9.figshare.c.4037048	Phylogeny	cyanobacteria_phylogeny_rootedtree.nwk; heterotroph_phylogeny_unrootedtree.nwk	figshare	doi:10.6084/m9.figshare.c.4037048	https://doi.org/10.6084/m9.figshare.c.4037048	Cyanobacterial Clusters of Orthologous Groups of proteins	genome_assembly_summary.tsv	figshare	doi:10.6084/m9.figshare.c.4037048	https://doi.org/10.6084/m9.figshare.c.4037048	autotrophic
AG-402-K04	Cell selection	Genomic sequencing	AG-402-K04_Assay_2	SRX3973206	NCBI Sequence Read Archive	SRP141175	http://identifiers.org/insdc.sra/SRP141175	de novo assembly	AG-402-K04_IMG_2716884382.fna	QCID00000000	GenBank	QCID00000000	http://identifiers.org/insdc/QCID00000000	Genome annotation	AG-402-K04_contigs.fasta	figshare	doi:10.6084/m9.figshare.c.4037048	https://doi.org/10.6084/m9.figshare.c.4037048	Phylogeny	cyanobacteria_phylogeny_rootedtree.nwk; heterotroph_phylogeny_unrootedtree.nwk	figshare	doi:10.6084/m9.figshare.c.4037048	https://doi.org/10.6084/m9.figshare.c.4037048	Cyanobacterial Clusters of Orthologous Groups of proteins	genome_assembly_summary.tsv	figshare	doi:10.6084/m9.figshare.c.4037048	https://doi.org/10.6084/m9.figshare.c.4037048	autotrophic
AG-402-K05	Cell selection	Genomic sequencing	AG-402-K05_Assay_2	SRX3973242	NCBI Sequence Read Archive	SRP141175	http://identifiers.org/insdc.sra/SRP141175	de novo assembly	AG-402-K05_IMG_2667527265.fna	QCIE00000000	GenBank	QCIE00000000	http://identifiers.org/insdc/QCIE00000000	Genome annotation	AG-402-K05_contigs.fasta	figshare	doi:10.6084/m9.figshare.c.4037048	https://doi.org/10.6084/m9.figshare.c.4037048	Phylogeny	cyanobacteria_phylogeny_rootedtree.nwk; heterotroph_phylogeny_unrootedtree.nwk	figshare	doi:10.6084/m9.figshare.c.4037048	https://doi.org/10.6084/m9.figshare.c.4037048	Cyanobacterial Clusters of Orthologous Groups of proteins	genome_assembly_summary.tsv	figshare	doi:10.6084/m9.figshare.c.4037048	https://doi.org/10.6084/m9.figshare.c.4037048	autotrophic
AG-402-K10	Cell selection	Genomic sequencing	AG-402-K10_Assay_2	SRX3973241	NCBI Sequence Read Archive	SRP141175	http://identifiers.org/insdc.sra/SRP141175	de novo assembly	AG-402-K10_IMG_2667527266.fna	QCIF00000000	GenBank	QCIF00000000	http://identifiers.org/insdc/QCIF00000000	Genome annotation	AG-402-K10_contigs.fasta	figshare	doi:10.6084/m9.figshare.c.4037048	https://doi.org/10.6084/m9.figshare.c.4037048	Phylogeny	cyanobacteria_phylogeny_rootedtree.nwk; heterotroph_phylogeny_unrootedtree.nwk	figshare	doi:10.6084/m9.figshare.c.4037048	https://doi.org/10.6084/m9.figshare.c.4037048	Cyanobacterial Clusters of Orthologous Groups of proteins	genome_assembly_summary.tsv	figshare	doi:10.6084/m9.figshare.c.4037048	https://doi.org/10.6084/m9.figshare.c.4037048	autotrophic
AG-402-K14	Cell selection	Genomic sequencing	AG-402-K14_Assay_2	SRX3973030	NCBI Sequence Read Archive	SRP141175	http://identifiers.org/insdc.sra/SRP141175	de novo assembly	AG-402-K14_IMG_2667527342.fna	QCIG00000000	GenBank	QCIG00000000	http://identifiers.org/insdc/QCIG00000000	Genome annotation	AG-402-K14_contigs.fasta	figshare	doi:10.6084/m9.figshare.c.4037048	https://doi.org/10.6084/m9.figshare.c.4037048	Phylogeny	cyanobacteria_phylogeny_rootedtree.nwk; heterotroph_phylogeny_unrootedtree.nwk	figshare	doi:10.6084/m9.figshare.c.4037048	https://doi.org/10.6084/m9.figshare.c.4037048	Cyanobacterial Clusters of Orthologous Groups of proteins	genome_assembly_summary.tsv	figshare	doi:10.6084/m9.figshare.c.4037048	https://doi.org/10.6084/m9.figshare.c.4037048	autotrophic
AG-402-K16	Cell selection	Genomic sequencing	AG-402-K16_Assay_2	SRX3973031	NCBI Sequence Read Archive	SRP141175	http://identifiers.org/insdc.sra/SRP141175	de novo assembly	AG-402-K16_IMG_2667527343.fna	QCIH00000000	GenBank	QCIH00000000	http://identifiers.org/insdc/QCIH00000000	Genome annotation	AG-402-K16_contigs.fasta	figshare	doi:10.6084/m9.figshare.c.4037048	https://doi.org/10.6084/m9.figshare.c.4037048	Phylogeny	cyanobacteria_phylogeny_rootedtree.nwk; heterotroph_phylogeny_unrootedtree.nwk	figshare	doi:10.6084/m9.figshare.c.4037048	https://doi.org/10.6084/m9.figshare.c.4037048	Cyanobacterial Clusters of Orthologous Groups of proteins	genome_assembly_summary.tsv	figshare	doi:10.6084/m9.figshare.c.4037048	https://doi.org/10.6084/m9.figshare.c.4037048	autotrophic
AG-402-K21	Cell selection	Genomic sequencing	AG-402-K21_Assay_2	SRX3973028	NCBI Sequence Read Archive	SRP141175	http://identifiers.org/insdc.sra/SRP141175	de novo assembly	AG-402-K21_IMG_2667527344.fna	QCII00000000	GenBank	QCII00000000	http://identifiers.org/insdc/QCII00000000	Genome annotation	AG-402-K21_contigs.fasta	figshare	doi:10.6084/m9.figshare.c.4037048	https://doi.org/10.6084/m9.figshare.c.4037048	Phylogeny	cyanobacteria_phylogeny_rootedtree.nwk; heterotroph_phylogeny_unrootedtree.nwk	figshare	doi:10.6084/m9.figshare.c.4037048	https://doi.org/10.6084/m9.figshare.c.4037048	Cyanobacterial Clusters of Orthologous Groups of proteins	genome_assembly_summary.tsv	figshare	doi:10.6084/m9.figshare.c.4037048	https://doi.org/10.6084/m9.figshare.c.4037048	autotrophic
AG-402-K22	Cell selection	Genomic sequencing	AG-402-K22_Assay_2	SRX3973029	NCBI Sequence Read Archive	SRP141175	http://identifiers.org/insdc.sra/SRP141175	de novo assembly	AG-402-K22_IMG_2667527267.fna	QCIJ00000000	GenBank	QCIJ00000000	http://identifiers.org/insdc/QCIJ00000000	Genome annotation	AG-402-K22_contigs.fasta	figshare	doi:10.6084/m9.figshare.c.4037048	https://doi.org/10.6084/m9.figshare.c.4037048	Phylogeny	cyanobacteria_phylogeny_rootedtree.nwk; heterotroph_phylogeny_unrootedtree.nwk	figshare	doi:10.6084/m9.figshare.c.4037048	https://doi.org/10.6084/m9.figshare.c.4037048	Cyanobacterial Clusters of Orthologous Groups of proteins	genome_assembly_summary.tsv	figshare	doi:10.6084/m9.figshare.c.4037048	https://doi.org/10.6084/m9.figshare.c.4037048	autotrophic
AG-402-L09	Cell selection	Genomic sequencing	AG-402-L09_Assay_2	SRX3973026	NCBI Sequence Read Archive	SRP141175	http://identifiers.org/insdc.sra/SRP141175	de novo assembly	AG-402-L09_IMG_2667527268.fna	QCIK00000000	GenBank	QCIK00000000	http://identifiers.org/insdc/QCIK00000000	Genome annotation	AG-402-L09_contigs.fasta	figshare	doi:10.6084/m9.figshare.c.4037048	https://doi.org/10.6084/m9.figshare.c.4037048	Phylogeny	cyanobacteria_phylogeny_rootedtree.nwk; heterotroph_phylogeny_unrootedtree.nwk	figshare	doi:10.6084/m9.figshare.c.4037048	https://doi.org/10.6084/m9.figshare.c.4037048	Cyanobacterial Clusters of Orthologous Groups of proteins	genome_assembly_summary.tsv	figshare	doi:10.6084/m9.figshare.c.4037048	https://doi.org/10.6084/m9.figshare.c.4037048	autotrophic
AG-402-L18	Cell selection	Genomic sequencing	AG-402-L18_Assay_2	SRX3973027	NCBI Sequence Read Archive	SRP141175	http://identifiers.org/insdc.sra/SRP141175	de novo assembly	AG-402-L18_IMG_2667527345.fna	QCIL00000000	GenBank	QCIL00000000	http://identifiers.org/insdc/QCIL00000000	Genome annotation	AG-402-L18_contigs.fasta	figshare	doi:10.6084/m9.figshare.c.4037048	https://doi.org/10.6084/m9.figshare.c.4037048	Phylogeny	cyanobacteria_phylogeny_rootedtree.nwk; heterotroph_phylogeny_unrootedtree.nwk	figshare	doi:10.6084/m9.figshare.c.4037048	https://doi.org/10.6084/m9.figshare.c.4037048	Cyanobacterial Clusters of Orthologous Groups of proteins	genome_assembly_summary.tsv	figshare	doi:10.6084/m9.figshare.c.4037048	https://doi.org/10.6084/m9.figshare.c.4037048	autotrophic
AG-402-L19	Cell selection	Genomic sequencing	AG-402-L19_Assay_2	SRX3973024	NCBI Sequence Read Archive	SRP141175	http://identifiers.org/insdc.sra/SRP141175	de novo assembly	AG-402-L19_IMG_2667527269.fna	QCIM00000000	GenBank	QCIM00000000	http://identifiers.org/insdc/QCIM00000000	Genome annotation	AG-402-L19_contigs.fasta	figshare	doi:10.6084/m9.figshare.c.4037048	https://doi.org/10.6084/m9.figshare.c.4037048	Phylogeny	cyanobacteria_phylogeny_rootedtree.nwk; heterotroph_phylogeny_unrootedtree.nwk	figshare	doi:10.6084/m9.figshare.c.4037048	https://doi.org/10.6084/m9.figshare.c.4037048	Cyanobacterial Clusters of Orthologous Groups of proteins	genome_assembly_summary.tsv	figshare	doi:10.6084/m9.figshare.c.4037048	https://doi.org/10.6084/m9.figshare.c.4037048	autotrophic
AG-402-L20	Cell selection	Genomic sequencing	AG-402-L20_Assay_2	SRX3973025	NCBI Sequence Read Archive	SRP141175	http://identifiers.org/insdc.sra/SRP141175	de novo assembly	AG-402-L20_IMG_2667527270.fna	QCIN00000000	GenBank	QCIN00000000	http://identifiers.org/insdc/QCIN00000000	Genome annotation	AG-402-L20_contigs.fasta	figshare	doi:10.6084/m9.figshare.c.4037048	https://doi.org/10.6084/m9.figshare.c.4037048	Phylogeny	cyanobacteria_phylogeny_rootedtree.nwk; heterotroph_phylogeny_unrootedtree.nwk	figshare	doi:10.6084/m9.figshare.c.4037048	https://doi.org/10.6084/m9.figshare.c.4037048	Cyanobacterial Clusters of Orthologous Groups of proteins	genome_assembly_summary.tsv	figshare	doi:10.6084/m9.figshare.c.4037048	https://doi.org/10.6084/m9.figshare.c.4037048	autotrophic
AG-402-L23	Cell selection	Genomic sequencing	AG-402-L23_Assay_2	SRX3973022	NCBI Sequence Read Archive	SRP141175	http://identifiers.org/insdc.sra/SRP141175	de novo assembly	AG-402-L23_IMG_2667527271.fna	QCIO00000000	GenBank	QCIO00000000	http://identifiers.org/insdc/QCIO00000000	Genome annotation	AG-402-L23_contigs.fasta	figshare	doi:10.6084/m9.figshare.c.4037048	https://doi.org/10.6084/m9.figshare.c.4037048	Phylogeny	cyanobacteria_phylogeny_rootedtree.nwk; heterotroph_phylogeny_unrootedtree.nwk	figshare	doi:10.6084/m9.figshare.c.4037048	https://doi.org/10.6084/m9.figshare.c.4037048	Cyanobacterial Clusters of Orthologous Groups of proteins	genome_assembly_summary.tsv	figshare	doi:10.6084/m9.figshare.c.4037048	https://doi.org/10.6084/m9.figshare.c.4037048	autotrophic
AG-402-M15	Cell selection	Genomic sequencing	AG-402-M15_Assay_2	SRX3973023	NCBI Sequence Read Archive	SRP141175	http://identifiers.org/insdc.sra/SRP141175	de novo assembly	AG-402-M15_IMG_2667527272.fna	QCIP00000000	GenBank	QCIP00000000	http://identifiers.org/insdc/QCIP00000000	Genome annotation	AG-402-M15_contigs.fasta	figshare	doi:10.6084/m9.figshare.c.4037048	https://doi.org/10.6084/m9.figshare.c.4037048	Phylogeny	cyanobacteria_phylogeny_rootedtree.nwk; heterotroph_phylogeny_unrootedtree.nwk	figshare	doi:10.6084/m9.figshare.c.4037048	https://doi.org/10.6084/m9.figshare.c.4037048	Cyanobacterial Clusters of Orthologous Groups of proteins	genome_assembly_summary.tsv	figshare	doi:10.6084/m9.figshare.c.4037048	https://doi.org/10.6084/m9.figshare.c.4037048	autotrophic
AG-402-M18	Cell selection	Genomic sequencing	AG-402-M18_Assay_2	SRX3973225	NCBI Sequence Read Archive	SRP141175	http://identifiers.org/insdc.sra/SRP141175	de novo assembly	AG-402-M18_IMG_2667527273.fna	QCIQ00000000	GenBank	QCIQ00000000	http://identifiers.org/insdc/QCIQ00000000	Genome annotation	AG-402-M18_contigs.fasta	figshare	doi:10.6084/m9.figshare.c.4037048	https://doi.org/10.6084/m9.figshare.c.4037048	Phylogeny	cyanobacteria_phylogeny_rootedtree.nwk; heterotroph_phylogeny_unrootedtree.nwk	figshare	doi:10.6084/m9.figshare.c.4037048	https://doi.org/10.6084/m9.figshare.c.4037048	Cyanobacterial Clusters of Orthologous Groups of proteins	genome_assembly_summary.tsv	figshare	doi:10.6084/m9.figshare.c.4037048	https://doi.org/10.6084/m9.figshare.c.4037048	autotrophic
AG-402-M23	Cell selection	Genomic sequencing	AG-402-M23_Assay_2	SRX3973224	NCBI Sequence Read Archive	SRP141175	http://identifiers.org/insdc.sra/SRP141175	de novo assembly	AG-402-M23_IMG_2667527274.fna	QCIR00000000	GenBank	QCIR00000000	http://identifiers.org/insdc/QCIR00000000	Genome annotation	AG-402-M23_contigs.fasta	figshare	doi:10.6084/m9.figshare.c.4037048	https://doi.org/10.6084/m9.figshare.c.4037048	Phylogeny	cyanobacteria_phylogeny_rootedtree.nwk; heterotroph_phylogeny_unrootedtree.nwk	figshare	doi:10.6084/m9.figshare.c.4037048	https://doi.org/10.6084/m9.figshare.c.4037048	Cyanobacterial Clusters of Orthologous Groups of proteins	genome_assembly_summary.tsv	figshare	doi:10.6084/m9.figshare.c.4037048	https://doi.org/10.6084/m9.figshare.c.4037048	autotrophic
AG-402-N08	Cell selection	Genomic sequencing	AG-402-N08_Assay_2	SRX3973227	NCBI Sequence Read Archive	SRP141175	http://identifiers.org/insdc.sra/SRP141175	de novo assembly	AG-402-N08_IMG_2716884383.fna	QCIS00000000	GenBank	QCIS00000000	http://identifiers.org/insdc/QCIS00000000	Genome annotation	AG-402-N08_contigs.fasta	figshare	doi:10.6084/m9.figshare.c.4037048	https://doi.org/10.6084/m9.figshare.c.4037048	Phylogeny	cyanobacteria_phylogeny_rootedtree.nwk; heterotroph_phylogeny_unrootedtree.nwk	figshare	doi:10.6084/m9.figshare.c.4037048	https://doi.org/10.6084/m9.figshare.c.4037048	Cyanobacterial Clusters of Orthologous Groups of proteins	genome_assembly_summary.tsv	figshare	doi:10.6084/m9.figshare.c.4037048	https://doi.org/10.6084/m9.figshare.c.4037048	autotrophic
AG-402-N09	Cell selection	Genomic sequencing	AG-402-N09_Assay_2	SRX3973226	NCBI Sequence Read Archive	SRP141175	http://identifiers.org/insdc.sra/SRP141175	de novo assembly	AG-402-N09_IMG_2716884384.fna	QCIT00000000	GenBank	QCIT00000000	http://identifiers.org/insdc/QCIT00000000	Genome annotation	AG-402-N09_contigs.fasta	figshare	doi:10.6084/m9.figshare.c.4037048	https://doi.org/10.6084/m9.figshare.c.4037048	Phylogeny	cyanobacteria_phylogeny_rootedtree.nwk; heterotroph_phylogeny_unrootedtree.nwk	figshare	doi:10.6084/m9.figshare.c.4037048	https://doi.org/10.6084/m9.figshare.c.4037048	Cyanobacterial Clusters of Orthologous Groups of proteins	genome_assembly_summary.tsv	figshare	doi:10.6084/m9.figshare.c.4037048	https://doi.org/10.6084/m9.figshare.c.4037048	autotrophic
AG-402-N10	Cell selection	Genomic sequencing	AG-402-N10_Assay_2	SRX3973221	NCBI Sequence Read Archive	SRP141175	http://identifiers.org/insdc.sra/SRP141175	de novo assembly	AG-402-N10_IMG_2667527275.fna	QCIU00000000	GenBank	QCIU00000000	http://identifiers.org/insdc/QCIU00000000	Genome annotation	AG-402-N10_contigs.fasta	figshare	doi:10.6084/m9.figshare.c.4037048	https://doi.org/10.6084/m9.figshare.c.4037048	Phylogeny	cyanobacteria_phylogeny_rootedtree.nwk; heterotroph_phylogeny_unrootedtree.nwk	figshare	doi:10.6084/m9.figshare.c.4037048	https://doi.org/10.6084/m9.figshare.c.4037048	Cyanobacterial Clusters of Orthologous Groups of proteins	genome_assembly_summary.tsv	figshare	doi:10.6084/m9.figshare.c.4037048	https://doi.org/10.6084/m9.figshare.c.4037048	autotrophic
AG-402-N17	Cell selection	Genomic sequencing	AG-402-N17_Assay_2	SRX3973220	NCBI Sequence Read Archive	SRP141175	http://identifiers.org/insdc.sra/SRP141175	de novo assembly	AG-402-N17_IMG_2716884735.fna	QCIV00000000	GenBank	QCIV00000000	http://identifiers.org/insdc/QCIV00000000	Genome annotation	AG-402-N17_contigs.fasta	figshare	doi:10.6084/m9.figshare.c.4037048	https://doi.org/10.6084/m9.figshare.c.4037048	Phylogeny	cyanobacteria_phylogeny_rootedtree.nwk; heterotroph_phylogeny_unrootedtree.nwk	figshare	doi:10.6084/m9.figshare.c.4037048	https://doi.org/10.6084/m9.figshare.c.4037048	Cyanobacterial Clusters of Orthologous Groups of proteins	genome_assembly_summary.tsv	figshare	doi:10.6084/m9.figshare.c.4037048	https://doi.org/10.6084/m9.figshare.c.4037048	autotrophic
AG-402-N21	Cell selection	Genomic sequencing	AG-402-N21_Assay_2	SRX3973223	NCBI Sequence Read Archive	SRP141175	http://identifiers.org/insdc.sra/SRP141175	de novo assembly	AG-402-N21_IMG_2667527276.fna	QCIW00000000	GenBank	QCIW00000000	http://identifiers.org/insdc/QCIW00000000	Genome annotation	AG-402-N21_contigs.fasta	figshare	doi:10.6084/m9.figshare.c.4037048	https://doi.org/10.6084/m9.figshare.c.4037048	Phylogeny	cyanobacteria_phylogeny_rootedtree.nwk; heterotroph_phylogeny_unrootedtree.nwk	figshare	doi:10.6084/m9.figshare.c.4037048	https://doi.org/10.6084/m9.figshare.c.4037048	Cyanobacterial Clusters of Orthologous Groups of proteins	genome_assembly_summary.tsv	figshare	doi:10.6084/m9.figshare.c.4037048	https://doi.org/10.6084/m9.figshare.c.4037048	autotrophic
AG-402-N23	Cell selection	Genomic sequencing	AG-402-N23_Assay_2	SRX3973222	NCBI Sequence Read Archive	SRP141175	http://identifiers.org/insdc.sra/SRP141175	de novo assembly	AG-402-N23_IMG_2667527277.fna	QCIX00000000	GenBank	QCIX00000000	http://identifiers.org/insdc/QCIX00000000	Genome annotation	AG-402-N23_contigs.fasta	figshare	doi:10.6084/m9.figshare.c.4037048	https://doi.org/10.6084/m9.figshare.c.4037048	Phylogeny	cyanobacteria_phylogeny_rootedtree.nwk; heterotroph_phylogeny_unrootedtree.nwk	figshare	doi:10.6084/m9.figshare.c.4037048	https://doi.org/10.6084/m9.figshare.c.4037048	Cyanobacterial Clusters of Orthologous Groups of proteins	genome_assembly_summary.tsv	figshare	doi:10.6084/m9.figshare.c.4037048	https://doi.org/10.6084/m9.figshare.c.4037048	autotrophic
AG-402-O16	Cell selection	Genomic sequencing	AG-402-O16_Assay_2	SRX3973219	NCBI Sequence Read Archive	SRP141175	http://identifiers.org/insdc.sra/SRP141175	de novo assembly	AG-402-O16_IMG_2667527278.fna	QCIY00000000	GenBank	QCIY00000000	http://identifiers.org/insdc/QCIY00000000	Genome annotation	AG-402-O16_contigs.fasta	figshare	doi:10.6084/m9.figshare.c.4037048	https://doi.org/10.6084/m9.figshare.c.4037048	Phylogeny	cyanobacteria_phylogeny_rootedtree.nwk; heterotroph_phylogeny_unrootedtree.nwk	figshare	doi:10.6084/m9.figshare.c.4037048	https://doi.org/10.6084/m9.figshare.c.4037048	Cyanobacterial Clusters of Orthologous Groups of proteins	genome_assembly_summary.tsv	figshare	doi:10.6084/m9.figshare.c.4037048	https://doi.org/10.6084/m9.figshare.c.4037048	autotrophic
AG-402-O21	Cell selection	Genomic sequencing	AG-402-O21_Assay_2	SRX3973218	NCBI Sequence Read Archive	SRP141175	http://identifiers.org/insdc.sra/SRP141175	de novo assembly	AG-402-O21_IMG_2667527279.fna	QCIZ00000000	GenBank	QCIZ00000000	http://identifiers.org/insdc/QCIZ00000000	Genome annotation	AG-402-O21_contigs.fasta	figshare	doi:10.6084/m9.figshare.c.4037048	https://doi.org/10.6084/m9.figshare.c.4037048	Phylogeny	cyanobacteria_phylogeny_rootedtree.nwk; heterotroph_phylogeny_unrootedtree.nwk	figshare	doi:10.6084/m9.figshare.c.4037048	https://doi.org/10.6084/m9.figshare.c.4037048	Cyanobacterial Clusters of Orthologous Groups of proteins	genome_assembly_summary.tsv	figshare	doi:10.6084/m9.figshare.c.4037048	https://doi.org/10.6084/m9.figshare.c.4037048	autotrophic
AG-402-O23	Cell selection	Genomic sequencing	AG-402-O23_Assay_2	SRX3973050	NCBI Sequence Read Archive	SRP141175	http://identifiers.org/insdc.sra/SRP141175	de novo assembly	AG-402-O23_IMG_2667527280.fna	QCJA00000000	GenBank	QCJA00000000	http://identifiers.org/insdc/QCJA00000000	Genome annotation	AG-402-O23_contigs.fasta	figshare	doi:10.6084/m9.figshare.c.4037048	https://doi.org/10.6084/m9.figshare.c.4037048	Phylogeny	cyanobacteria_phylogeny_rootedtree.nwk; heterotroph_phylogeny_unrootedtree.nwk	figshare	doi:10.6084/m9.figshare.c.4037048	https://doi.org/10.6084/m9.figshare.c.4037048	Cyanobacterial Clusters of Orthologous Groups of proteins	genome_assembly_summary.tsv	figshare	doi:10.6084/m9.figshare.c.4037048	https://doi.org/10.6084/m9.figshare.c.4037048	autotrophic
AG-402-P16	Cell selection	Genomic sequencing	AG-402-P16_Assay_2	SRX3973049	NCBI Sequence Read Archive	SRP141175	http://identifiers.org/insdc.sra/SRP141175	de novo assembly	AG-402-P16_IMG_2667527281.fna	QCJB00000000	GenBank	QCJB00000000	http://identifiers.org/insdc/QCJB00000000	Genome annotation	AG-402-P16_contigs.fasta	figshare	doi:10.6084/m9.figshare.c.4037048	https://doi.org/10.6084/m9.figshare.c.4037048	Phylogeny	cyanobacteria_phylogeny_rootedtree.nwk; heterotroph_phylogeny_unrootedtree.nwk	figshare	doi:10.6084/m9.figshare.c.4037048	https://doi.org/10.6084/m9.figshare.c.4037048	Cyanobacterial Clusters of Orthologous Groups of proteins	genome_assembly_summary.tsv	figshare	doi:10.6084/m9.figshare.c.4037048	https://doi.org/10.6084/m9.figshare.c.4037048	autotrophic
AG-402-P18	Cell selection	Genomic sequencing	AG-402-P18_Assay_2	SRX3973052	NCBI Sequence Read Archive	SRP141175	http://identifiers.org/insdc.sra/SRP141175	de novo assembly	AG-402-P18_IMG_2667527282.fna	QCJC00000000	GenBank	QCJC00000000	http://identifiers.org/insdc/QCJC00000000	Genome annotation	AG-402-P18_contigs.fasta	figshare	doi:10.6084/m9.figshare.c.4037048	https://doi.org/10.6084/m9.figshare.c.4037048	Phylogeny	cyanobacteria_phylogeny_rootedtree.nwk; heterotroph_phylogeny_unrootedtree.nwk	figshare	doi:10.6084/m9.figshare.c.4037048	https://doi.org/10.6084/m9.figshare.c.4037048	Cyanobacterial Clusters of Orthologous Groups of proteins	genome_assembly_summary.tsv	figshare	doi:10.6084/m9.figshare.c.4037048	https://doi.org/10.6084/m9.figshare.c.4037048	autotrophic
AG-404-N13	Cell selection	Genomic sequencing	AG-404-N13_Assay_2	SRX3973051	NCBI Sequence Read Archive	SRP141175	http://identifiers.org/insdc.sra/SRP141175	de novo assembly	AG-404-N13_IMG_2716884296.fna	QCJD00000000	GenBank	QCJD00000000	http://identifiers.org/insdc/QCJD00000000	Genome annotation	AG-404-N13_contigs.fasta	figshare	doi:10.6084/m9.figshare.c.4037048	https://doi.org/10.6084/m9.figshare.c.4037048	Phylogeny	cyanobacteria_phylogeny_rootedtree.nwk; heterotroph_phylogeny_unrootedtree.nwk	figshare	doi:10.6084/m9.figshare.c.4037048	https://doi.org/10.6084/m9.figshare.c.4037048	Cyanobacterial Clusters of Orthologous Groups of proteins	genome_assembly_summary.tsv	figshare	doi:10.6084/m9.figshare.c.4037048	https://doi.org/10.6084/m9.figshare.c.4037048	heterotrophic
AG-404-P07	Cell selection	Genomic sequencing	AG-404-P07_Assay_2	SRX3973054	NCBI Sequence Read Archive	SRP141175	http://identifiers.org/insdc.sra/SRP141175	de novo assembly	AG-404-P07_IMG_2716884543.fna	QCJE00000000	GenBank	QCJE00000000	http://identifiers.org/insdc/QCJE00000000	Genome annotation	AG-404-P07_contigs.fasta	figshare	doi:10.6084/m9.figshare.c.4037048	https://doi.org/10.6084/m9.figshare.c.4037048	Phylogeny	cyanobacteria_phylogeny_rootedtree.nwk; heterotroph_phylogeny_unrootedtree.nwk	figshare	doi:10.6084/m9.figshare.c.4037048	https://doi.org/10.6084/m9.figshare.c.4037048	Cyanobacterial Clusters of Orthologous Groups of proteins	genome_assembly_summary.tsv	figshare	doi:10.6084/m9.figshare.c.4037048	https://doi.org/10.6084/m9.figshare.c.4037048	heterotrophic
AG-404-P08	Cell selection	Genomic sequencing	AG-404-P08_Assay_2	SRX3973053	NCBI Sequence Read Archive	SRP141175	http://identifiers.org/insdc.sra/SRP141175	de novo assembly	AG-404-P08_IMG_2716884544.fna	QCJF00000000	GenBank	QCJF00000000	http://identifiers.org/insdc/QCJF00000000	Genome annotation	AG-404-P08_contigs.fasta	figshare	doi:10.6084/m9.figshare.c.4037048	https://doi.org/10.6084/m9.figshare.c.4037048	Phylogeny	cyanobacteria_phylogeny_rootedtree.nwk; heterotroph_phylogeny_unrootedtree.nwk	figshare	doi:10.6084/m9.figshare.c.4037048	https://doi.org/10.6084/m9.figshare.c.4037048	Cyanobacterial Clusters of Orthologous Groups of proteins	genome_assembly_summary.tsv	figshare	doi:10.6084/m9.figshare.c.4037048	https://doi.org/10.6084/m9.figshare.c.4037048	heterotrophic
AG-409-A10	Cell selection	Genomic sequencing	AG-409-A10_Assay_2	SRX3973056	NCBI Sequence Read Archive	SRP141175	http://identifiers.org/insdc.sra/SRP141175	de novo assembly	AG-409-A10_IMG_2716884385.fna	QCJG00000000	GenBank	QCJG00000000	http://identifiers.org/insdc/QCJG00000000	Genome annotation	AG-409-A10_contigs.fasta	figshare	doi:10.6084/m9.figshare.c.4037048	https://doi.org/10.6084/m9.figshare.c.4037048	Phylogeny	cyanobacteria_phylogeny_rootedtree.nwk; heterotroph_phylogeny_unrootedtree.nwk	figshare	doi:10.6084/m9.figshare.c.4037048	https://doi.org/10.6084/m9.figshare.c.4037048	Cyanobacterial Clusters of Orthologous Groups of proteins	genome_assembly_summary.tsv	figshare	doi:10.6084/m9.figshare.c.4037048	https://doi.org/10.6084/m9.figshare.c.4037048	autotrophic
AG-409-A19	Cell selection	Genomic sequencing	AG-409-A19_Assay_2	SRX3973055	NCBI Sequence Read Archive	SRP141175	http://identifiers.org/insdc.sra/SRP141175	de novo assembly	AG-409-A19_IMG_2716884386.fna	QCJH00000000	GenBank	QCJH00000000	http://identifiers.org/insdc/QCJH00000000	Genome annotation	AG-409-A19_contigs.fasta	figshare	doi:10.6084/m9.figshare.c.4037048	https://doi.org/10.6084/m9.figshare.c.4037048	Phylogeny	cyanobacteria_phylogeny_rootedtree.nwk; heterotroph_phylogeny_unrootedtree.nwk	figshare	doi:10.6084/m9.figshare.c.4037048	https://doi.org/10.6084/m9.figshare.c.4037048	Cyanobacterial Clusters of Orthologous Groups of proteins	genome_assembly_summary.tsv	figshare	doi:10.6084/m9.figshare.c.4037048	https://doi.org/10.6084/m9.figshare.c.4037048	autotrophic
AG-409-A22	Cell selection	Genomic sequencing	AG-409-A22_Assay_2	SRX3973048	NCBI Sequence Read Archive	SRP141175	http://identifiers.org/insdc.sra/SRP141175	de novo assembly	AG-409-A22_IMG_2716884387.fna	QCJI00000000	GenBank	QCJI00000000	http://identifiers.org/insdc/QCJI00000000	Genome annotation	AG-409-A22_contigs.fasta	figshare	doi:10.6084/m9.figshare.c.4037048	https://doi.org/10.6084/m9.figshare.c.4037048	Phylogeny	cyanobacteria_phylogeny_rootedtree.nwk; heterotroph_phylogeny_unrootedtree.nwk	figshare	doi:10.6084/m9.figshare.c.4037048	https://doi.org/10.6084/m9.figshare.c.4037048	Cyanobacterial Clusters of Orthologous Groups of proteins	genome_assembly_summary.tsv	figshare	doi:10.6084/m9.figshare.c.4037048	https://doi.org/10.6084/m9.figshare.c.4037048	autotrophic
AG-409-A23	Cell selection	Genomic sequencing	AG-409-A23_Assay_2	SRX3973047	NCBI Sequence Read Archive	SRP141175	http://identifiers.org/insdc.sra/SRP141175	de novo assembly	AG-409-A23_IMG_2716884736.fna	QCJJ00000000	GenBank	QCJJ00000000	http://identifiers.org/insdc/QCJJ00000000	Genome annotation	AG-409-A23_contigs.fasta	figshare	doi:10.6084/m9.figshare.c.4037048	https://doi.org/10.6084/m9.figshare.c.4037048	Phylogeny	cyanobacteria_phylogeny_rootedtree.nwk; heterotroph_phylogeny_unrootedtree.nwk	figshare	doi:10.6084/m9.figshare.c.4037048	https://doi.org/10.6084/m9.figshare.c.4037048	Cyanobacterial Clusters of Orthologous Groups of proteins	genome_assembly_summary.tsv	figshare	doi:10.6084/m9.figshare.c.4037048	https://doi.org/10.6084/m9.figshare.c.4037048	autotrophic
AG-409-B05	Cell selection	Genomic sequencing	AG-409-B05_Assay_2	SRX3972851	NCBI Sequence Read Archive	SRP141175	http://identifiers.org/insdc.sra/SRP141175	de novo assembly	AG-409-B05_IMG_2716884388.fna	QCJK00000000	GenBank	QCJK00000000	http://identifiers.org/insdc/QCJK00000000	Genome annotation	AG-409-B05_contigs.fasta	figshare	doi:10.6084/m9.figshare.c.4037048	https://doi.org/10.6084/m9.figshare.c.4037048	Phylogeny	cyanobacteria_phylogeny_rootedtree.nwk; heterotroph_phylogeny_unrootedtree.nwk	figshare	doi:10.6084/m9.figshare.c.4037048	https://doi.org/10.6084/m9.figshare.c.4037048	Cyanobacterial Clusters of Orthologous Groups of proteins	genome_assembly_summary.tsv	figshare	doi:10.6084/m9.figshare.c.4037048	https://doi.org/10.6084/m9.figshare.c.4037048	autotrophic
AG-409-B09	Cell selection	Genomic sequencing	AG-409-B09_Assay_2	SRX3972852	NCBI Sequence Read Archive	SRP141175	http://identifiers.org/insdc.sra/SRP141175	de novo assembly	AG-409-B09_IMG_2716884737.fna	QCJL00000000	GenBank	QCJL00000000	http://identifiers.org/insdc/QCJL00000000	Genome annotation	AG-409-B09_contigs.fasta	figshare	doi:10.6084/m9.figshare.c.4037048	https://doi.org/10.6084/m9.figshare.c.4037048	Phylogeny	cyanobacteria_phylogeny_rootedtree.nwk; heterotroph_phylogeny_unrootedtree.nwk	figshare	doi:10.6084/m9.figshare.c.4037048	https://doi.org/10.6084/m9.figshare.c.4037048	Cyanobacterial Clusters of Orthologous Groups of proteins	genome_assembly_summary.tsv	figshare	doi:10.6084/m9.figshare.c.4037048	https://doi.org/10.6084/m9.figshare.c.4037048	autotrophic
AG-409-B13	Cell selection	Genomic sequencing	AG-409-B13_Assay_2	SRX3972849	NCBI Sequence Read Archive	SRP141175	http://identifiers.org/insdc.sra/SRP141175	de novo assembly	AG-409-B13_IMG_2716884389.fna	QCJM00000000	GenBank	QCJM00000000	http://identifiers.org/insdc/QCJM00000000	Genome annotation	AG-409-B13_contigs.fasta	figshare	doi:10.6084/m9.figshare.c.4037048	https://doi.org/10.6084/m9.figshare.c.4037048	Phylogeny	cyanobacteria_phylogeny_rootedtree.nwk; heterotroph_phylogeny_unrootedtree.nwk	figshare	doi:10.6084/m9.figshare.c.4037048	https://doi.org/10.6084/m9.figshare.c.4037048	Cyanobacterial Clusters of Orthologous Groups of proteins	genome_assembly_summary.tsv	figshare	doi:10.6084/m9.figshare.c.4037048	https://doi.org/10.6084/m9.figshare.c.4037048	autotrophic
AG-409-B20	Cell selection	Genomic sequencing	AG-409-B20_Assay_2	SRX3972850	NCBI Sequence Read Archive	SRP141175	http://identifiers.org/insdc.sra/SRP141175	de novo assembly	AG-409-B20_IMG_2716884390.fna	QCJN00000000	GenBank	QCJN00000000	http://identifiers.org/insdc/QCJN00000000	Genome annotation	AG-409-B20_contigs.fasta	figshare	doi:10.6084/m9.figshare.c.4037048	https://doi.org/10.6084/m9.figshare.c.4037048	Phylogeny	cyanobacteria_phylogeny_rootedtree.nwk; heterotroph_phylogeny_unrootedtree.nwk	figshare	doi:10.6084/m9.figshare.c.4037048	https://doi.org/10.6084/m9.figshare.c.4037048	Cyanobacterial Clusters of Orthologous Groups of proteins	genome_assembly_summary.tsv	figshare	doi:10.6084/m9.figshare.c.4037048	https://doi.org/10.6084/m9.figshare.c.4037048	autotrophic
AG-409-C21	Cell selection	Genomic sequencing	AG-409-C21_Assay_2	SRX3972855	NCBI Sequence Read Archive	SRP141175	http://identifiers.org/insdc.sra/SRP141175	de novo assembly	AG-409-C21_IMG_2716884391.fna	QCJO00000000	GenBank	QCJO00000000	http://identifiers.org/insdc/QCJO00000000	Genome annotation	AG-409-C21_contigs.fasta	figshare	doi:10.6084/m9.figshare.c.4037048	https://doi.org/10.6084/m9.figshare.c.4037048	Phylogeny	cyanobacteria_phylogeny_rootedtree.nwk; heterotroph_phylogeny_unrootedtree.nwk	figshare	doi:10.6084/m9.figshare.c.4037048	https://doi.org/10.6084/m9.figshare.c.4037048	Cyanobacterial Clusters of Orthologous Groups of proteins	genome_assembly_summary.tsv	figshare	doi:10.6084/m9.figshare.c.4037048	https://doi.org/10.6084/m9.figshare.c.4037048	autotrophic
AG-409-D06	Cell selection	Genomic sequencing	AG-409-D06_Assay_2	SRX3972856	NCBI Sequence Read Archive	SRP141175	http://identifiers.org/insdc.sra/SRP141175	de novo assembly	AG-409-D06_IMG_2716884392.fna	QCJP00000000	GenBank	QCJP00000000	http://identifiers.org/insdc/QCJP00000000	Genome annotation	AG-409-D06_contigs.fasta	figshare	doi:10.6084/m9.figshare.c.4037048	https://doi.org/10.6084/m9.figshare.c.4037048	Phylogeny	cyanobacteria_phylogeny_rootedtree.nwk; heterotroph_phylogeny_unrootedtree.nwk	figshare	doi:10.6084/m9.figshare.c.4037048	https://doi.org/10.6084/m9.figshare.c.4037048	Cyanobacterial Clusters of Orthologous Groups of proteins	genome_assembly_summary.tsv	figshare	doi:10.6084/m9.figshare.c.4037048	https://doi.org/10.6084/m9.figshare.c.4037048	autotrophic
AG-409-D09	Cell selection	Genomic sequencing	AG-409-D09_Assay_2	SRX3972853	NCBI Sequence Read Archive	SRP141175	http://identifiers.org/insdc.sra/SRP141175	de novo assembly	AG-409-D09_IMG_2716884266.fna	QCJQ00000000	GenBank	QCJQ00000000	http://identifiers.org/insdc/QCJQ00000000	Genome annotation	AG-409-D09_contigs.fasta	figshare	doi:10.6084/m9.figshare.c.4037048	https://doi.org/10.6084/m9.figshare.c.4037048	Phylogeny	cyanobacteria_phylogeny_rootedtree.nwk; heterotroph_phylogeny_unrootedtree.nwk	figshare	doi:10.6084/m9.figshare.c.4037048	https://doi.org/10.6084/m9.figshare.c.4037048	Cyanobacterial Clusters of Orthologous Groups of proteins	genome_assembly_summary.tsv	figshare	doi:10.6084/m9.figshare.c.4037048	https://doi.org/10.6084/m9.figshare.c.4037048	autotrophic
AG-409-D14	Cell selection	Genomic sequencing	AG-409-D14_Assay_2	SRX3972854	NCBI Sequence Read Archive	SRP141175	http://identifiers.org/insdc.sra/SRP141175	de novo assembly	AG-409-D14_IMG_2716884738.fna	QCJR00000000	GenBank	QCJR00000000	http://identifiers.org/insdc/QCJR00000000	Genome annotation	AG-409-D14_contigs.fasta	figshare	doi:10.6084/m9.figshare.c.4037048	https://doi.org/10.6084/m9.figshare.c.4037048	Phylogeny	cyanobacteria_phylogeny_rootedtree.nwk; heterotroph_phylogeny_unrootedtree.nwk	figshare	doi:10.6084/m9.figshare.c.4037048	https://doi.org/10.6084/m9.figshare.c.4037048	Cyanobacterial Clusters of Orthologous Groups of proteins	genome_assembly_summary.tsv	figshare	doi:10.6084/m9.figshare.c.4037048	https://doi.org/10.6084/m9.figshare.c.4037048	autotrophic
AG-409-D20	Cell selection	Genomic sequencing	AG-409-D20_Assay_2	SRX3972843	NCBI Sequence Read Archive	SRP141175	http://identifiers.org/insdc.sra/SRP141175	de novo assembly	AG-409-D20_IMG_2716884739.fna	QCJS00000000	GenBank	QCJS00000000	http://identifiers.org/insdc/QCJS00000000	Genome annotation	AG-409-D20_contigs.fasta	figshare	doi:10.6084/m9.figshare.c.4037048	https://doi.org/10.6084/m9.figshare.c.4037048	Phylogeny	cyanobacteria_phylogeny_rootedtree.nwk; heterotroph_phylogeny_unrootedtree.nwk	figshare	doi:10.6084/m9.figshare.c.4037048	https://doi.org/10.6084/m9.figshare.c.4037048	Cyanobacterial Clusters of Orthologous Groups of proteins	genome_assembly_summary.tsv	figshare	doi:10.6084/m9.figshare.c.4037048	https://doi.org/10.6084/m9.figshare.c.4037048	autotrophic
AG-409-E05	Cell selection	Genomic sequencing	AG-409-E05_Assay_2	SRX3972844	NCBI Sequence Read Archive	SRP141175	http://identifiers.org/insdc.sra/SRP141175	de novo assembly	AG-409-E05_IMG_2716884740.fna	QCJT00000000	GenBank	QCJT00000000	http://identifiers.org/insdc/QCJT00000000	Genome annotation	AG-409-E05_contigs.fasta	figshare	doi:10.6084/m9.figshare.c.4037048	https://doi.org/10.6084/m9.figshare.c.4037048	Phylogeny	cyanobacteria_phylogeny_rootedtree.nwk; heterotroph_phylogeny_unrootedtree.nwk	figshare	doi:10.6084/m9.figshare.c.4037048	https://doi.org/10.6084/m9.figshare.c.4037048	Cyanobacterial Clusters of Orthologous Groups of proteins	genome_assembly_summary.tsv	figshare	doi:10.6084/m9.figshare.c.4037048	https://doi.org/10.6084/m9.figshare.c.4037048	autotrophic
AG-409-E23	Cell selection	Genomic sequencing	AG-409-E23_Assay_2	SRX3972706	NCBI Sequence Read Archive	SRP141175	http://identifiers.org/insdc.sra/SRP141175	de novo assembly	AG-409-E23_IMG_2716884741.fna	QCJU00000000	GenBank	QCJU00000000	http://identifiers.org/insdc/QCJU00000000	Genome annotation	AG-409-E23_contigs.fasta	figshare	doi:10.6084/m9.figshare.c.4037048	https://doi.org/10.6084/m9.figshare.c.4037048	Phylogeny	cyanobacteria_phylogeny_rootedtree.nwk; heterotroph_phylogeny_unrootedtree.nwk	figshare	doi:10.6084/m9.figshare.c.4037048	https://doi.org/10.6084/m9.figshare.c.4037048	Cyanobacterial Clusters of Orthologous Groups of proteins	genome_assembly_summary.tsv	figshare	doi:10.6084/m9.figshare.c.4037048	https://doi.org/10.6084/m9.figshare.c.4037048	autotrophic
AG-409-F19	Cell selection	Genomic sequencing	AG-409-F19_Assay_2	SRX3972705	NCBI Sequence Read Archive	SRP141175	http://identifiers.org/insdc.sra/SRP141175	de novo assembly	AG-409-F19_IMG_2716884742.fna	QCJV00000000	GenBank	QCJV00000000	http://identifiers.org/insdc/QCJV00000000	Genome annotation	AG-409-F19_contigs.fasta	figshare	doi:10.6084/m9.figshare.c.4037048	https://doi.org/10.6084/m9.figshare.c.4037048	Phylogeny	cyanobacteria_phylogeny_rootedtree.nwk; heterotroph_phylogeny_unrootedtree.nwk	figshare	doi:10.6084/m9.figshare.c.4037048	https://doi.org/10.6084/m9.figshare.c.4037048	Cyanobacterial Clusters of Orthologous Groups of proteins	genome_assembly_summary.tsv	figshare	doi:10.6084/m9.figshare.c.4037048	https://doi.org/10.6084/m9.figshare.c.4037048	autotrophic
AG-409-G20	Cell selection	Genomic sequencing	AG-409-G20_Assay_2	SRX3972704	NCBI Sequence Read Archive	SRP141175	http://identifiers.org/insdc.sra/SRP141175	de novo assembly	AG-409-G20_IMG_2716884743.fna	QCJW00000000	GenBank	QCJW00000000	http://identifiers.org/insdc/QCJW00000000	Genome annotation	AG-409-G20_contigs.fasta	figshare	doi:10.6084/m9.figshare.c.4037048	https://doi.org/10.6084/m9.figshare.c.4037048	Phylogeny	cyanobacteria_phylogeny_rootedtree.nwk; heterotroph_phylogeny_unrootedtree.nwk	figshare	doi:10.6084/m9.figshare.c.4037048	https://doi.org/10.6084/m9.figshare.c.4037048	Cyanobacterial Clusters of Orthologous Groups of proteins	genome_assembly_summary.tsv	figshare	doi:10.6084/m9.figshare.c.4037048	https://doi.org/10.6084/m9.figshare.c.4037048	autotrophic
AG-409-I11	Cell selection	Genomic sequencing	AG-409-I11_Assay_2	SRX3972703	NCBI Sequence Read Archive	SRP141175	http://identifiers.org/insdc.sra/SRP141175	de novo assembly	AG-409-I11_IMG_2716884744.fna	QCJX00000000	GenBank	QCJX00000000	http://identifiers.org/insdc/QCJX00000000	Genome annotation	AG-409-I11_contigs.fasta	figshare	doi:10.6084/m9.figshare.c.4037048	https://doi.org/10.6084/m9.figshare.c.4037048	Phylogeny	cyanobacteria_phylogeny_rootedtree.nwk; heterotroph_phylogeny_unrootedtree.nwk	figshare	doi:10.6084/m9.figshare.c.4037048	https://doi.org/10.6084/m9.figshare.c.4037048	Cyanobacterial Clusters of Orthologous Groups of proteins	genome_assembly_summary.tsv	figshare	doi:10.6084/m9.figshare.c.4037048	https://doi.org/10.6084/m9.figshare.c.4037048	autotrophic
AG-409-I21	Cell selection	Genomic sequencing	AG-409-I21_Assay_2	SRX3972710	NCBI Sequence Read Archive	SRP141175	http://identifiers.org/insdc.sra/SRP141175	de novo assembly	AG-409-I21_IMG_2716884745.fna	QCJY00000000	GenBank	QCJY00000000	http://identifiers.org/insdc/QCJY00000000	Genome annotation	AG-409-I21_contigs.fasta	figshare	doi:10.6084/m9.figshare.c.4037048	https://doi.org/10.6084/m9.figshare.c.4037048	Phylogeny	cyanobacteria_phylogeny_rootedtree.nwk; heterotroph_phylogeny_unrootedtree.nwk	figshare	doi:10.6084/m9.figshare.c.4037048	https://doi.org/10.6084/m9.figshare.c.4037048	Cyanobacterial Clusters of Orthologous Groups of proteins	genome_assembly_summary.tsv	figshare	doi:10.6084/m9.figshare.c.4037048	https://doi.org/10.6084/m9.figshare.c.4037048	autotrophic
AG-409-J03	Cell selection	Genomic sequencing	AG-409-J03_Assay_2	SRX3972709	NCBI Sequence Read Archive	SRP141175	http://identifiers.org/insdc.sra/SRP141175	de novo assembly	AG-409-J03_IMG_2716884746.fna	QCJZ00000000	GenBank	QCJZ00000000	http://identifiers.org/insdc/QCJZ00000000	Genome annotation	AG-409-J03_contigs.fasta	figshare	doi:10.6084/m9.figshare.c.4037048	https://doi.org/10.6084/m9.figshare.c.4037048	Phylogeny	cyanobacteria_phylogeny_rootedtree.nwk; heterotroph_phylogeny_unrootedtree.nwk	figshare	doi:10.6084/m9.figshare.c.4037048	https://doi.org/10.6084/m9.figshare.c.4037048	Cyanobacterial Clusters of Orthologous Groups of proteins	genome_assembly_summary.tsv	figshare	doi:10.6084/m9.figshare.c.4037048	https://doi.org/10.6084/m9.figshare.c.4037048	autotrophic
AG-409-J11	Cell selection	Genomic sequencing	AG-409-J11_Assay_2	SRX3972708	NCBI Sequence Read Archive	SRP141175	http://identifiers.org/insdc.sra/SRP141175	de novo assembly	AG-409-J11_IMG_2716884747.fna	QCKA00000000	GenBank	QCKA00000000	http://identifiers.org/insdc/QCKA00000000	Genome annotation	AG-409-J11_contigs.fasta	figshare	doi:10.6084/m9.figshare.c.4037048	https://doi.org/10.6084/m9.figshare.c.4037048	Phylogeny	cyanobacteria_phylogeny_rootedtree.nwk; heterotroph_phylogeny_unrootedtree.nwk	figshare	doi:10.6084/m9.figshare.c.4037048	https://doi.org/10.6084/m9.figshare.c.4037048	Cyanobacterial Clusters of Orthologous Groups of proteins	genome_assembly_summary.tsv	figshare	doi:10.6084/m9.figshare.c.4037048	https://doi.org/10.6084/m9.figshare.c.4037048	autotrophic
AG-409-J16	Cell selection	Genomic sequencing	AG-409-J16_Assay_2	SRX3972707	NCBI Sequence Read Archive	SRP141175	http://identifiers.org/insdc.sra/SRP141175	de novo assembly	AG-409-J16_IMG_2716884748.fna	QCKB00000000	GenBank	QCKB00000000	http://identifiers.org/insdc/QCKB00000000	Genome annotation	AG-409-J16_contigs.fasta	figshare	doi:10.6084/m9.figshare.c.4037048	https://doi.org/10.6084/m9.figshare.c.4037048	Phylogeny	cyanobacteria_phylogeny_rootedtree.nwk; heterotroph_phylogeny_unrootedtree.nwk	figshare	doi:10.6084/m9.figshare.c.4037048	https://doi.org/10.6084/m9.figshare.c.4037048	Cyanobacterial Clusters of Orthologous Groups of proteins	genome_assembly_summary.tsv	figshare	doi:10.6084/m9.figshare.c.4037048	https://doi.org/10.6084/m9.figshare.c.4037048	autotrophic
AG-409-J19	Cell selection	Genomic sequencing	AG-409-J19_Assay_2	SRX3972713	NCBI Sequence Read Archive	SRP141175	http://identifiers.org/insdc.sra/SRP141175	de novo assembly	AG-409-J19_IMG_2716884749.fna	QCKC00000000	GenBank	QCKC00000000	http://identifiers.org/insdc/QCKC00000000	Genome annotation	AG-409-J19_contigs.fasta	figshare	doi:10.6084/m9.figshare.c.4037048	https://doi.org/10.6084/m9.figshare.c.4037048	Phylogeny	cyanobacteria_phylogeny_rootedtree.nwk; heterotroph_phylogeny_unrootedtree.nwk	figshare	doi:10.6084/m9.figshare.c.4037048	https://doi.org/10.6084/m9.figshare.c.4037048	Cyanobacterial Clusters of Orthologous Groups of proteins	genome_assembly_summary.tsv	figshare	doi:10.6084/m9.figshare.c.4037048	https://doi.org/10.6084/m9.figshare.c.4037048	autotrophic
AG-409-J23	Cell selection	Genomic sequencing	AG-409-J23_Assay_2	SRX3972712	NCBI Sequence Read Archive	SRP141175	http://identifiers.org/insdc.sra/SRP141175	de novo assembly	AG-409-J23_IMG_2716884750.fna	QCKD00000000	GenBank	QCKD00000000	http://identifiers.org/insdc/QCKD00000000	Genome annotation	AG-409-J23_contigs.fasta	figshare	doi:10.6084/m9.figshare.c.4037048	https://doi.org/10.6084/m9.figshare.c.4037048	Phylogeny	cyanobacteria_phylogeny_rootedtree.nwk; heterotroph_phylogeny_unrootedtree.nwk	figshare	doi:10.6084/m9.figshare.c.4037048	https://doi.org/10.6084/m9.figshare.c.4037048	Cyanobacterial Clusters of Orthologous Groups of proteins	genome_assembly_summary.tsv	figshare	doi:10.6084/m9.figshare.c.4037048	https://doi.org/10.6084/m9.figshare.c.4037048	autotrophic
AG-409-K04	Cell selection	Genomic sequencing	AG-409-K04_Assay_2	SRX3973248	NCBI Sequence Read Archive	SRP141175	http://identifiers.org/insdc.sra/SRP141175	de novo assembly	AG-409-K04_IMG_2716884751.fna	QCKE00000000	GenBank	QCKE00000000	http://identifiers.org/insdc/QCKE00000000	Genome annotation	AG-409-K04_contigs.fasta	figshare	doi:10.6084/m9.figshare.c.4037048	https://doi.org/10.6084/m9.figshare.c.4037048	Phylogeny	cyanobacteria_phylogeny_rootedtree.nwk; heterotroph_phylogeny_unrootedtree.nwk	figshare	doi:10.6084/m9.figshare.c.4037048	https://doi.org/10.6084/m9.figshare.c.4037048	Cyanobacterial Clusters of Orthologous Groups of proteins	genome_assembly_summary.tsv	figshare	doi:10.6084/m9.figshare.c.4037048	https://doi.org/10.6084/m9.figshare.c.4037048	autotrophic
AG-409-L14	Cell selection	Genomic sequencing	AG-409-L14_Assay_2	SRX3973249	NCBI Sequence Read Archive	SRP141175	http://identifiers.org/insdc.sra/SRP141175	de novo assembly	AG-409-L14_IMG_2716884752.fna	QCKF00000000	GenBank	QCKF00000000	http://identifiers.org/insdc/QCKF00000000	Genome annotation	AG-409-L14_contigs.fasta	figshare	doi:10.6084/m9.figshare.c.4037048	https://doi.org/10.6084/m9.figshare.c.4037048	Phylogeny	cyanobacteria_phylogeny_rootedtree.nwk; heterotroph_phylogeny_unrootedtree.nwk	figshare	doi:10.6084/m9.figshare.c.4037048	https://doi.org/10.6084/m9.figshare.c.4037048	Cyanobacterial Clusters of Orthologous Groups of proteins	genome_assembly_summary.tsv	figshare	doi:10.6084/m9.figshare.c.4037048	https://doi.org/10.6084/m9.figshare.c.4037048	autotrophic
AG-409-L18	Cell selection	Genomic sequencing	AG-409-L18_Assay_2	SRX3973250	NCBI Sequence Read Archive	SRP141175	http://identifiers.org/insdc.sra/SRP141175	de novo assembly	AG-409-L18_IMG_2716884753.fna	QCKG00000000	GenBank	QCKG00000000	http://identifiers.org/insdc/QCKG00000000	Genome annotation	AG-409-L18_contigs.fasta	figshare	doi:10.6084/m9.figshare.c.4037048	https://doi.org/10.6084/m9.figshare.c.4037048	Phylogeny	cyanobacteria_phylogeny_rootedtree.nwk; heterotroph_phylogeny_unrootedtree.nwk	figshare	doi:10.6084/m9.figshare.c.4037048	https://doi.org/10.6084/m9.figshare.c.4037048	Cyanobacterial Clusters of Orthologous Groups of proteins	genome_assembly_summary.tsv	figshare	doi:10.6084/m9.figshare.c.4037048	https://doi.org/10.6084/m9.figshare.c.4037048	autotrophic
AG-409-L21	Cell selection	Genomic sequencing	AG-409-L21_Assay_2	SRX3973251	NCBI Sequence Read Archive	SRP141175	http://identifiers.org/insdc.sra/SRP141175	de novo assembly	AG-409-L21_IMG_2716884754.fna	QCKH00000000	GenBank	QCKH00000000	http://identifiers.org/insdc/QCKH00000000	Genome annotation	AG-409-L21_contigs.fasta	figshare	doi:10.6084/m9.figshare.c.4037048	https://doi.org/10.6084/m9.figshare.c.4037048	Phylogeny	cyanobacteria_phylogeny_rootedtree.nwk; heterotroph_phylogeny_unrootedtree.nwk	figshare	doi:10.6084/m9.figshare.c.4037048	https://doi.org/10.6084/m9.figshare.c.4037048	Cyanobacterial Clusters of Orthologous Groups of proteins	genome_assembly_summary.tsv	figshare	doi:10.6084/m9.figshare.c.4037048	https://doi.org/10.6084/m9.figshare.c.4037048	autotrophic
AG-409-M02	Cell selection	Genomic sequencing	AG-409-M02_Assay_2	SRX3973244	NCBI Sequence Read Archive	SRP141175	http://identifiers.org/insdc.sra/SRP141175	de novo assembly	AG-409-M02_IMG_2716884393.fna	QCKI00000000	GenBank	QCKI00000000	http://identifiers.org/insdc/QCKI00000000	Genome annotation	AG-409-M02_contigs.fasta	figshare	doi:10.6084/m9.figshare.c.4037048	https://doi.org/10.6084/m9.figshare.c.4037048	Phylogeny	cyanobacteria_phylogeny_rootedtree.nwk; heterotroph_phylogeny_unrootedtree.nwk	figshare	doi:10.6084/m9.figshare.c.4037048	https://doi.org/10.6084/m9.figshare.c.4037048	Cyanobacterial Clusters of Orthologous Groups of proteins	genome_assembly_summary.tsv	figshare	doi:10.6084/m9.figshare.c.4037048	https://doi.org/10.6084/m9.figshare.c.4037048	autotrophic
AG-409-M05	Cell selection	Genomic sequencing	AG-409-M05_Assay_2	SRX3973245	NCBI Sequence Read Archive	SRP141175	http://identifiers.org/insdc.sra/SRP141175	de novo assembly	AG-409-M05_IMG_2716884394.fna	QCKJ00000000	GenBank	QCKJ00000000	http://identifiers.org/insdc/QCKJ00000000	Genome annotation	AG-409-M05_contigs.fasta	figshare	doi:10.6084/m9.figshare.c.4037048	https://doi.org/10.6084/m9.figshare.c.4037048	Phylogeny	cyanobacteria_phylogeny_rootedtree.nwk; heterotroph_phylogeny_unrootedtree.nwk	figshare	doi:10.6084/m9.figshare.c.4037048	https://doi.org/10.6084/m9.figshare.c.4037048	Cyanobacterial Clusters of Orthologous Groups of proteins	genome_assembly_summary.tsv	figshare	doi:10.6084/m9.figshare.c.4037048	https://doi.org/10.6084/m9.figshare.c.4037048	autotrophic
AG-409-N21	Cell selection	Genomic sequencing	AG-409-N21_Assay_2	SRX3973246	NCBI Sequence Read Archive	SRP141175	http://identifiers.org/insdc.sra/SRP141175	de novo assembly	AG-409-N21_IMG_2716884395.fna	QCKK00000000	GenBank	QCKK00000000	http://identifiers.org/insdc/QCKK00000000	Genome annotation	AG-409-N21_contigs.fasta	figshare	doi:10.6084/m9.figshare.c.4037048	https://doi.org/10.6084/m9.figshare.c.4037048	Phylogeny	cyanobacteria_phylogeny_rootedtree.nwk; heterotroph_phylogeny_unrootedtree.nwk	figshare	doi:10.6084/m9.figshare.c.4037048	https://doi.org/10.6084/m9.figshare.c.4037048	Cyanobacterial Clusters of Orthologous Groups of proteins	genome_assembly_summary.tsv	figshare	doi:10.6084/m9.figshare.c.4037048	https://doi.org/10.6084/m9.figshare.c.4037048	autotrophic
AG-409-O23	Cell selection	Genomic sequencing	AG-409-O23_Assay_2	SRX3973247	NCBI Sequence Read Archive	SRP141175	http://identifiers.org/insdc.sra/SRP141175	de novo assembly	AG-409-O23_IMG_2716884396.fna	QCKL00000000	GenBank	QCKL00000000	http://identifiers.org/insdc/QCKL00000000	Genome annotation	AG-409-O23_contigs.fasta	figshare	doi:10.6084/m9.figshare.c.4037048	https://doi.org/10.6084/m9.figshare.c.4037048	Phylogeny	cyanobacteria_phylogeny_rootedtree.nwk; heterotroph_phylogeny_unrootedtree.nwk	figshare	doi:10.6084/m9.figshare.c.4037048	https://doi.org/10.6084/m9.figshare.c.4037048	Cyanobacterial Clusters of Orthologous Groups of proteins	genome_assembly_summary.tsv	figshare	doi:10.6084/m9.figshare.c.4037048	https://doi.org/10.6084/m9.figshare.c.4037048	autotrophic
AG-409-P01	Cell selection	Genomic sequencing	AG-409-P01_Assay_2	SRX3973252	NCBI Sequence Read Archive	SRP141175	http://identifiers.org/insdc.sra/SRP141175	de novo assembly	AG-409-P01_IMG_2716884397.fna	QCKM00000000	GenBank	QCKM00000000	http://identifiers.org/insdc/QCKM00000000	Genome annotation	AG-409-P01_contigs.fasta	figshare	doi:10.6084/m9.figshare.c.4037048	https://doi.org/10.6084/m9.figshare.c.4037048	Phylogeny	cyanobacteria_phylogeny_rootedtree.nwk; heterotroph_phylogeny_unrootedtree.nwk	figshare	doi:10.6084/m9.figshare.c.4037048	https://doi.org/10.6084/m9.figshare.c.4037048	Cyanobacterial Clusters of Orthologous Groups of proteins	genome_assembly_summary.tsv	figshare	doi:10.6084/m9.figshare.c.4037048	https://doi.org/10.6084/m9.figshare.c.4037048	autotrophic
AG-409-P03	Cell selection	Genomic sequencing	AG-409-P03_Assay_2	SRX3972889	NCBI Sequence Read Archive	SRP141175	http://identifiers.org/insdc.sra/SRP141175	de novo assembly	AG-409-P03_IMG_2716884398.fna	QCKN00000000	GenBank	QCKN00000000	http://identifiers.org/insdc/QCKN00000000	Genome annotation	AG-409-P03_contigs.fasta	figshare	doi:10.6084/m9.figshare.c.4037048	https://doi.org/10.6084/m9.figshare.c.4037048	Phylogeny	cyanobacteria_phylogeny_rootedtree.nwk; heterotroph_phylogeny_unrootedtree.nwk	figshare	doi:10.6084/m9.figshare.c.4037048	https://doi.org/10.6084/m9.figshare.c.4037048	Cyanobacterial Clusters of Orthologous Groups of proteins	genome_assembly_summary.tsv	figshare	doi:10.6084/m9.figshare.c.4037048	https://doi.org/10.6084/m9.figshare.c.4037048	autotrophic
AG-409-P19	Cell selection	Genomic sequencing	AG-409-P19_Assay_2	SRX3972892	NCBI Sequence Read Archive	SRP141175	http://identifiers.org/insdc.sra/SRP141175	de novo assembly	AG-409-P19_IMG_2716884399.fna	QCKO00000000	GenBank	QCKO00000000	http://identifiers.org/insdc/QCKO00000000	Genome annotation	AG-409-P19_contigs.fasta	figshare	doi:10.6084/m9.figshare.c.4037048	https://doi.org/10.6084/m9.figshare.c.4037048	Phylogeny	cyanobacteria_phylogeny_rootedtree.nwk; heterotroph_phylogeny_unrootedtree.nwk	figshare	doi:10.6084/m9.figshare.c.4037048	https://doi.org/10.6084/m9.figshare.c.4037048	Cyanobacterial Clusters of Orthologous Groups of proteins	genome_assembly_summary.tsv	figshare	doi:10.6084/m9.figshare.c.4037048	https://doi.org/10.6084/m9.figshare.c.4037048	autotrophic
AG-410-A08	Cell selection	Genomic sequencing	AG-410-A08_Assay_2	SRX3972912	NCBI Sequence Read Archive	SRP141175	http://identifiers.org/insdc.sra/SRP141175	de novo assembly	AG-410-A08_IMG_2716884596.fna	QCKP00000000	GenBank	QCKP00000000	http://identifiers.org/insdc/QCKP00000000	Genome annotation	AG-410-A08_contigs.fasta	figshare	doi:10.6084/m9.figshare.c.4037048	https://doi.org/10.6084/m9.figshare.c.4037048	Phylogeny	cyanobacteria_phylogeny_rootedtree.nwk; heterotroph_phylogeny_unrootedtree.nwk	figshare	doi:10.6084/m9.figshare.c.4037048	https://doi.org/10.6084/m9.figshare.c.4037048	Cyanobacterial Clusters of Orthologous Groups of proteins	genome_assembly_summary.tsv	figshare	doi:10.6084/m9.figshare.c.4037048	https://doi.org/10.6084/m9.figshare.c.4037048	heterotrophic
AG-410-B18	Cell selection	Genomic sequencing	AG-410-B18_Assay_2	SRX3973332	NCBI Sequence Read Archive	SRP141175	http://identifiers.org/insdc.sra/SRP141175	de novo assembly	AG-410-B18_IMG_2716884545.fna	QCKQ00000000	GenBank	QCKQ00000000	http://identifiers.org/insdc/QCKQ00000000	Genome annotation	AG-410-B18_contigs.fasta	figshare	doi:10.6084/m9.figshare.c.4037048	https://doi.org/10.6084/m9.figshare.c.4037048	Phylogeny	cyanobacteria_phylogeny_rootedtree.nwk; heterotroph_phylogeny_unrootedtree.nwk	figshare	doi:10.6084/m9.figshare.c.4037048	https://doi.org/10.6084/m9.figshare.c.4037048	Cyanobacterial Clusters of Orthologous Groups of proteins	genome_assembly_summary.tsv	figshare	doi:10.6084/m9.figshare.c.4037048	https://doi.org/10.6084/m9.figshare.c.4037048	heterotrophic
AG-410-D23	Cell selection	Genomic sequencing	AG-410-D23_Assay_2	SRX3973331	NCBI Sequence Read Archive	SRP141175	http://identifiers.org/insdc.sra/SRP141175	de novo assembly	AG-410-D23_IMG_2716884546.fna	QCKR00000000	GenBank	QCKR00000000	http://identifiers.org/insdc/QCKR00000000	Genome annotation	AG-410-D23_contigs.fasta	figshare	doi:10.6084/m9.figshare.c.4037048	https://doi.org/10.6084/m9.figshare.c.4037048	Phylogeny	cyanobacteria_phylogeny_rootedtree.nwk; heterotroph_phylogeny_unrootedtree.nwk	figshare	doi:10.6084/m9.figshare.c.4037048	https://doi.org/10.6084/m9.figshare.c.4037048	Cyanobacterial Clusters of Orthologous Groups of proteins	genome_assembly_summary.tsv	figshare	doi:10.6084/m9.figshare.c.4037048	https://doi.org/10.6084/m9.figshare.c.4037048	heterotrophic
AG-410-I20	Cell selection	Genomic sequencing	AG-410-I20_Assay_2	SRX3973317	NCBI Sequence Read Archive	SRP141175	http://identifiers.org/insdc.sra/SRP141175	de novo assembly	AG-410-I20_IMG_2716884595.fna	QCKS00000000	GenBank	QCKS00000000	http://identifiers.org/insdc/QCKS00000000	Genome annotation	AG-410-I20_contigs.fasta	figshare	doi:10.6084/m9.figshare.c.4037048	https://doi.org/10.6084/m9.figshare.c.4037048	Phylogeny	cyanobacteria_phylogeny_rootedtree.nwk; heterotroph_phylogeny_unrootedtree.nwk	figshare	doi:10.6084/m9.figshare.c.4037048	https://doi.org/10.6084/m9.figshare.c.4037048	Cyanobacterial Clusters of Orthologous Groups of proteins	genome_assembly_summary.tsv	figshare	doi:10.6084/m9.figshare.c.4037048	https://doi.org/10.6084/m9.figshare.c.4037048	heterotrophic
AG-410-J13	Cell selection	Genomic sequencing	AG-410-J13_Assay_2	SRX3973315	NCBI Sequence Read Archive	SRP141175	http://identifiers.org/insdc.sra/SRP141175	de novo assembly	AG-410-J13_IMG_2716884297.fna	QCKT00000000	GenBank	QCKT00000000	http://identifiers.org/insdc/QCKT00000000	Genome annotation	AG-410-J13_contigs.fasta	figshare	doi:10.6084/m9.figshare.c.4037048	https://doi.org/10.6084/m9.figshare.c.4037048	Phylogeny	cyanobacteria_phylogeny_rootedtree.nwk; heterotroph_phylogeny_unrootedtree.nwk	figshare	doi:10.6084/m9.figshare.c.4037048	https://doi.org/10.6084/m9.figshare.c.4037048	Cyanobacterial Clusters of Orthologous Groups of proteins	genome_assembly_summary.tsv	figshare	doi:10.6084/m9.figshare.c.4037048	https://doi.org/10.6084/m9.figshare.c.4037048	heterotrophic
AG-410-J19	Cell selection	Genomic sequencing	AG-410-J19_Assay_2	SRX3972869	NCBI Sequence Read Archive	SRP141175	http://identifiers.org/insdc.sra/SRP141175	de novo assembly	AG-410-J19_IMG_2716884552.fna	QCKU00000000	GenBank	QCKU00000000	http://identifiers.org/insdc/QCKU00000000	Genome annotation	AG-410-J19_contigs.fasta	figshare	doi:10.6084/m9.figshare.c.4037048	https://doi.org/10.6084/m9.figshare.c.4037048	Phylogeny	cyanobacteria_phylogeny_rootedtree.nwk; heterotroph_phylogeny_unrootedtree.nwk	figshare	doi:10.6084/m9.figshare.c.4037048	https://doi.org/10.6084/m9.figshare.c.4037048	Cyanobacterial Clusters of Orthologous Groups of proteins	genome_assembly_summary.tsv	figshare	doi:10.6084/m9.figshare.c.4037048	https://doi.org/10.6084/m9.figshare.c.4037048	heterotrophic
AG-410-K21	Cell selection	Genomic sequencing	AG-410-K21_Assay_2	SRX3973318	NCBI Sequence Read Archive	SRP141175	http://identifiers.org/insdc.sra/SRP141175	de novo assembly	AG-410-K21_IMG_2716884663.fna	QCKV00000000	GenBank	QCKV00000000	http://identifiers.org/insdc/QCKV00000000	Genome annotation	AG-410-K21_contigs.fasta	figshare	doi:10.6084/m9.figshare.c.4037048	https://doi.org/10.6084/m9.figshare.c.4037048	Phylogeny	cyanobacteria_phylogeny_rootedtree.nwk; heterotroph_phylogeny_unrootedtree.nwk	figshare	doi:10.6084/m9.figshare.c.4037048	https://doi.org/10.6084/m9.figshare.c.4037048	Cyanobacterial Clusters of Orthologous Groups of proteins	genome_assembly_summary.tsv	figshare	doi:10.6084/m9.figshare.c.4037048	https://doi.org/10.6084/m9.figshare.c.4037048	heterotrophic
AG-410-N23	Cell selection	Genomic sequencing	AG-410-N23_Assay_2	SRX3972970	NCBI Sequence Read Archive	SRP141175	http://identifiers.org/insdc.sra/SRP141175	de novo assembly	AG-410-N23_IMG_2716884330.fna	QCKW00000000	GenBank	QCKW00000000	http://identifiers.org/insdc/QCKW00000000	Genome annotation	AG-410-N23_contigs.fasta	figshare	doi:10.6084/m9.figshare.c.4037048	https://doi.org/10.6084/m9.figshare.c.4037048	Phylogeny	cyanobacteria_phylogeny_rootedtree.nwk; heterotroph_phylogeny_unrootedtree.nwk	figshare	doi:10.6084/m9.figshare.c.4037048	https://doi.org/10.6084/m9.figshare.c.4037048	Cyanobacterial Clusters of Orthologous Groups of proteins	genome_assembly_summary.tsv	figshare	doi:10.6084/m9.figshare.c.4037048	https://doi.org/10.6084/m9.figshare.c.4037048	heterotrophic
AG-410-P14	Cell selection	Genomic sequencing	AG-410-P14_Assay_2	SRX3972969	NCBI Sequence Read Archive	SRP141175	http://identifiers.org/insdc.sra/SRP141175	de novo assembly	AG-410-P14_IMG_2716884831.fna	QCKX00000000	GenBank	QCKX00000000	http://identifiers.org/insdc/QCKX00000000	Genome annotation	AG-410-P14_contigs.fasta	figshare	doi:10.6084/m9.figshare.c.4037048	https://doi.org/10.6084/m9.figshare.c.4037048	Phylogeny	cyanobacteria_phylogeny_rootedtree.nwk; heterotroph_phylogeny_unrootedtree.nwk	figshare	doi:10.6084/m9.figshare.c.4037048	https://doi.org/10.6084/m9.figshare.c.4037048	Cyanobacterial Clusters of Orthologous Groups of proteins	genome_assembly_summary.tsv	figshare	doi:10.6084/m9.figshare.c.4037048	https://doi.org/10.6084/m9.figshare.c.4037048	heterotrophic
AG-412-A14	Cell selection	Genomic sequencing	AG-412-A14_Assay_2	SRX3972824	NCBI Sequence Read Archive	SRP141175	http://identifiers.org/insdc.sra/SRP141175	de novo assembly	AG-412-A14_IMG_2716884400.fna	QCKY00000000	GenBank	QCKY00000000	http://identifiers.org/insdc/QCKY00000000	Genome annotation	AG-412-A14_contigs.fasta	figshare	doi:10.6084/m9.figshare.c.4037048	https://doi.org/10.6084/m9.figshare.c.4037048	Phylogeny	cyanobacteria_phylogeny_rootedtree.nwk; heterotroph_phylogeny_unrootedtree.nwk	figshare	doi:10.6084/m9.figshare.c.4037048	https://doi.org/10.6084/m9.figshare.c.4037048	Cyanobacterial Clusters of Orthologous Groups of proteins	genome_assembly_summary.tsv	figshare	doi:10.6084/m9.figshare.c.4037048	https://doi.org/10.6084/m9.figshare.c.4037048	autotrophic
AG-412-C21	Cell selection	Genomic sequencing	AG-412-C21_Assay_2	SRX3972825	NCBI Sequence Read Archive	SRP141175	http://identifiers.org/insdc.sra/SRP141175	de novo assembly	AG-412-C21_IMG_2716884755.fna	QCKZ00000000	GenBank	QCKZ00000000	http://identifiers.org/insdc/QCKZ00000000	Genome annotation	AG-412-C21_contigs.fasta	figshare	doi:10.6084/m9.figshare.c.4037048	https://doi.org/10.6084/m9.figshare.c.4037048	Phylogeny	cyanobacteria_phylogeny_rootedtree.nwk; heterotroph_phylogeny_unrootedtree.nwk	figshare	doi:10.6084/m9.figshare.c.4037048	https://doi.org/10.6084/m9.figshare.c.4037048	Cyanobacterial Clusters of Orthologous Groups of proteins	genome_assembly_summary.tsv	figshare	doi:10.6084/m9.figshare.c.4037048	https://doi.org/10.6084/m9.figshare.c.4037048	autotrophic
AG-412-F02	Cell selection	Genomic sequencing	AG-412-F02_Assay_2	SRX3972822	NCBI Sequence Read Archive	SRP141175	http://identifiers.org/insdc.sra/SRP141175	de novo assembly	AG-412-F02_IMG_2716884756.fna	QCLA00000000	GenBank	QCLA00000000	http://identifiers.org/insdc/QCLA00000000	Genome annotation	AG-412-F02_contigs.fasta	figshare	doi:10.6084/m9.figshare.c.4037048	https://doi.org/10.6084/m9.figshare.c.4037048	Phylogeny	cyanobacteria_phylogeny_rootedtree.nwk; heterotroph_phylogeny_unrootedtree.nwk	figshare	doi:10.6084/m9.figshare.c.4037048	https://doi.org/10.6084/m9.figshare.c.4037048	Cyanobacterial Clusters of Orthologous Groups of proteins	genome_assembly_summary.tsv	figshare	doi:10.6084/m9.figshare.c.4037048	https://doi.org/10.6084/m9.figshare.c.4037048	autotrophic
AG-412-G19	Cell selection	Genomic sequencing	AG-412-G19_Assay_2	SRX3972823	NCBI Sequence Read Archive	SRP141175	http://identifiers.org/insdc.sra/SRP141175	de novo assembly	AG-412-G19_IMG_2716884757.fna	QCLB00000000	GenBank	QCLB00000000	http://identifiers.org/insdc/QCLB00000000	Genome annotation	AG-412-G19_contigs.fasta	figshare	doi:10.6084/m9.figshare.c.4037048	https://doi.org/10.6084/m9.figshare.c.4037048	Phylogeny	cyanobacteria_phylogeny_rootedtree.nwk; heterotroph_phylogeny_unrootedtree.nwk	figshare	doi:10.6084/m9.figshare.c.4037048	https://doi.org/10.6084/m9.figshare.c.4037048	Cyanobacterial Clusters of Orthologous Groups of proteins	genome_assembly_summary.tsv	figshare	doi:10.6084/m9.figshare.c.4037048	https://doi.org/10.6084/m9.figshare.c.4037048	autotrophic
AG-412-I05	Cell selection	Genomic sequencing	AG-412-I05_Assay_2	SRX3972819	NCBI Sequence Read Archive	SRP141175	http://identifiers.org/insdc.sra/SRP141175	de novo assembly	AG-412-I05_IMG_2716884758.fna	QCLC00000000	GenBank	QCLC00000000	http://identifiers.org/insdc/QCLC00000000	Genome annotation	AG-412-I05_contigs.fasta	figshare	doi:10.6084/m9.figshare.c.4037048	https://doi.org/10.6084/m9.figshare.c.4037048	Phylogeny	cyanobacteria_phylogeny_rootedtree.nwk; heterotroph_phylogeny_unrootedtree.nwk	figshare	doi:10.6084/m9.figshare.c.4037048	https://doi.org/10.6084/m9.figshare.c.4037048	Cyanobacterial Clusters of Orthologous Groups of proteins	genome_assembly_summary.tsv	figshare	doi:10.6084/m9.figshare.c.4037048	https://doi.org/10.6084/m9.figshare.c.4037048	autotrophic
AG-412-I20	Cell selection	Genomic sequencing	AG-412-I20_Assay_2	SRX3972821	NCBI Sequence Read Archive	SRP141175	http://identifiers.org/insdc.sra/SRP141175	de novo assembly	AG-412-I20_IMG_2716884759.fna	QCLD00000000	GenBank	QCLD00000000	http://identifiers.org/insdc/QCLD00000000	Genome annotation	AG-412-I20_contigs.fasta	figshare	doi:10.6084/m9.figshare.c.4037048	https://doi.org/10.6084/m9.figshare.c.4037048	Phylogeny	cyanobacteria_phylogeny_rootedtree.nwk; heterotroph_phylogeny_unrootedtree.nwk	figshare	doi:10.6084/m9.figshare.c.4037048	https://doi.org/10.6084/m9.figshare.c.4037048	Cyanobacterial Clusters of Orthologous Groups of proteins	genome_assembly_summary.tsv	figshare	doi:10.6084/m9.figshare.c.4037048	https://doi.org/10.6084/m9.figshare.c.4037048	autotrophic
AG-412-J13	Cell selection	Genomic sequencing	AG-412-J13_Assay_2	SRX3972817	NCBI Sequence Read Archive	SRP141175	http://identifiers.org/insdc.sra/SRP141175	de novo assembly	AG-412-J13_IMG_2716884760.fna	QCLE00000000	GenBank	QCLE00000000	http://identifiers.org/insdc/QCLE00000000	Genome annotation	AG-412-J13_contigs.fasta	figshare	doi:10.6084/m9.figshare.c.4037048	https://doi.org/10.6084/m9.figshare.c.4037048	Phylogeny	cyanobacteria_phylogeny_rootedtree.nwk; heterotroph_phylogeny_unrootedtree.nwk	figshare	doi:10.6084/m9.figshare.c.4037048	https://doi.org/10.6084/m9.figshare.c.4037048	Cyanobacterial Clusters of Orthologous Groups of proteins	genome_assembly_summary.tsv	figshare	doi:10.6084/m9.figshare.c.4037048	https://doi.org/10.6084/m9.figshare.c.4037048	autotrophic
AG-412-L10	Cell selection	Genomic sequencing	AG-412-L10_Assay_2	SRX3972818	NCBI Sequence Read Archive	SRP141175	http://identifiers.org/insdc.sra/SRP141175	de novo assembly	AG-412-L10_IMG_2716884761.fna	QCLF00000000	GenBank	QCLF00000000	http://identifiers.org/insdc/QCLF00000000	Genome annotation	AG-412-L10_contigs.fasta	figshare	doi:10.6084/m9.figshare.c.4037048	https://doi.org/10.6084/m9.figshare.c.4037048	Phylogeny	cyanobacteria_phylogeny_rootedtree.nwk; heterotroph_phylogeny_unrootedtree.nwk	figshare	doi:10.6084/m9.figshare.c.4037048	https://doi.org/10.6084/m9.figshare.c.4037048	Cyanobacterial Clusters of Orthologous Groups of proteins	genome_assembly_summary.tsv	figshare	doi:10.6084/m9.figshare.c.4037048	https://doi.org/10.6084/m9.figshare.c.4037048	autotrophic
AG-412-N03	Cell selection	Genomic sequencing	AG-412-N03_Assay_2	SRX3972772	NCBI Sequence Read Archive	SRP141175	http://identifiers.org/insdc.sra/SRP141175	de novo assembly	AG-412-N03_IMG_2716884762.fna	QCLG00000000	GenBank	QCLG00000000	http://identifiers.org/insdc/QCLG00000000	Genome annotation	AG-412-N03_contigs.fasta	figshare	doi:10.6084/m9.figshare.c.4037048	https://doi.org/10.6084/m9.figshare.c.4037048	Phylogeny	cyanobacteria_phylogeny_rootedtree.nwk; heterotroph_phylogeny_unrootedtree.nwk	figshare	doi:10.6084/m9.figshare.c.4037048	https://doi.org/10.6084/m9.figshare.c.4037048	Cyanobacterial Clusters of Orthologous Groups of proteins	genome_assembly_summary.tsv	figshare	doi:10.6084/m9.figshare.c.4037048	https://doi.org/10.6084/m9.figshare.c.4037048	autotrophic
AG-412-O03	Cell selection	Genomic sequencing	AG-412-O03_Assay_2	SRX3972773	NCBI Sequence Read Archive	SRP141175	http://identifiers.org/insdc.sra/SRP141175	de novo assembly	AG-412-O03_IMG_2716884763.fna	QCLH00000000	GenBank	QCLH00000000	http://identifiers.org/insdc/QCLH00000000	Genome annotation	AG-412-O03_contigs.fasta	figshare	doi:10.6084/m9.figshare.c.4037048	https://doi.org/10.6084/m9.figshare.c.4037048	Phylogeny	cyanobacteria_phylogeny_rootedtree.nwk; heterotroph_phylogeny_unrootedtree.nwk	figshare	doi:10.6084/m9.figshare.c.4037048	https://doi.org/10.6084/m9.figshare.c.4037048	Cyanobacterial Clusters of Orthologous Groups of proteins	genome_assembly_summary.tsv	figshare	doi:10.6084/m9.figshare.c.4037048	https://doi.org/10.6084/m9.figshare.c.4037048	autotrophic
AG-412-P08	Cell selection	Genomic sequencing	AG-412-P08_Assay_2	SRX3972637	NCBI Sequence Read Archive	SRP141175	http://identifiers.org/insdc.sra/SRP141175	de novo assembly	AG-412-P08_IMG_2716884764.fna	QCLI00000000	GenBank	QCLI00000000	http://identifiers.org/insdc/QCLI00000000	Genome annotation	AG-412-P08_contigs.fasta	figshare	doi:10.6084/m9.figshare.c.4037048	https://doi.org/10.6084/m9.figshare.c.4037048	Phylogeny	cyanobacteria_phylogeny_rootedtree.nwk; heterotroph_phylogeny_unrootedtree.nwk	figshare	doi:10.6084/m9.figshare.c.4037048	https://doi.org/10.6084/m9.figshare.c.4037048	Cyanobacterial Clusters of Orthologous Groups of proteins	genome_assembly_summary.tsv	figshare	doi:10.6084/m9.figshare.c.4037048	https://doi.org/10.6084/m9.figshare.c.4037048	autotrophic
AG-414-C04	Cell selection	Genomic sequencing	AG-414-C04_Assay_2	SRX3972636	NCBI Sequence Read Archive	SRP141175	http://identifiers.org/insdc.sra/SRP141175	de novo assembly	AG-414-C04_IMG_2716884331.fna	QCLJ00000000	GenBank	QCLJ00000000	http://identifiers.org/insdc/QCLJ00000000	Genome annotation	AG-414-C04_contigs.fasta	figshare	doi:10.6084/m9.figshare.c.4037048	https://doi.org/10.6084/m9.figshare.c.4037048	Phylogeny	cyanobacteria_phylogeny_rootedtree.nwk; heterotroph_phylogeny_unrootedtree.nwk	figshare	doi:10.6084/m9.figshare.c.4037048	https://doi.org/10.6084/m9.figshare.c.4037048	Cyanobacterial Clusters of Orthologous Groups of proteins	genome_assembly_summary.tsv	figshare	doi:10.6084/m9.figshare.c.4037048	https://doi.org/10.6084/m9.figshare.c.4037048	heterotrophic
AG-414-E02	Cell selection	Genomic sequencing	AG-414-E02_Assay_2	SRX3972635	NCBI Sequence Read Archive	SRP141175	http://identifiers.org/insdc.sra/SRP141175	de novo assembly	AG-414-E02_IMG_2716884332.fna	QCLK00000000	GenBank	QCLK00000000	http://identifiers.org/insdc/QCLK00000000	Genome annotation	AG-414-E02_contigs.fasta	figshare	doi:10.6084/m9.figshare.c.4037048	https://doi.org/10.6084/m9.figshare.c.4037048	Phylogeny	cyanobacteria_phylogeny_rootedtree.nwk; heterotroph_phylogeny_unrootedtree.nwk	figshare	doi:10.6084/m9.figshare.c.4037048	https://doi.org/10.6084/m9.figshare.c.4037048	Cyanobacterial Clusters of Orthologous Groups of proteins	genome_assembly_summary.tsv	figshare	doi:10.6084/m9.figshare.c.4037048	https://doi.org/10.6084/m9.figshare.c.4037048	heterotrophic
AG-414-G13	Cell selection	Genomic sequencing	AG-414-G13_Assay_2	SRX3972634	NCBI Sequence Read Archive	SRP141175	http://identifiers.org/insdc.sra/SRP141175	de novo assembly	AG-414-G13_IMG_2716884588.fna	QCLL00000000	GenBank	QCLL00000000	http://identifiers.org/insdc/QCLL00000000	Genome annotation	AG-414-G13_contigs.fasta	figshare	doi:10.6084/m9.figshare.c.4037048	https://doi.org/10.6084/m9.figshare.c.4037048	Phylogeny	cyanobacteria_phylogeny_rootedtree.nwk; heterotroph_phylogeny_unrootedtree.nwk	figshare	doi:10.6084/m9.figshare.c.4037048	https://doi.org/10.6084/m9.figshare.c.4037048	Cyanobacterial Clusters of Orthologous Groups of proteins	genome_assembly_summary.tsv	figshare	doi:10.6084/m9.figshare.c.4037048	https://doi.org/10.6084/m9.figshare.c.4037048	heterotrophic
AG-414-J22	Cell selection	Genomic sequencing	AG-414-J22_Assay_2	SRX3972633	NCBI Sequence Read Archive	SRP141175	http://identifiers.org/insdc.sra/SRP141175	de novo assembly	AG-414-J22_IMG_2716884333.fna	QCLM00000000	GenBank	QCLM00000000	http://identifiers.org/insdc/QCLM00000000	Genome annotation	AG-414-J22_contigs.fasta	figshare	doi:10.6084/m9.figshare.c.4037048	https://doi.org/10.6084/m9.figshare.c.4037048	Phylogeny	cyanobacteria_phylogeny_rootedtree.nwk; heterotroph_phylogeny_unrootedtree.nwk	figshare	doi:10.6084/m9.figshare.c.4037048	https://doi.org/10.6084/m9.figshare.c.4037048	Cyanobacterial Clusters of Orthologous Groups of proteins	genome_assembly_summary.tsv	figshare	doi:10.6084/m9.figshare.c.4037048	https://doi.org/10.6084/m9.figshare.c.4037048	heterotrophic
AG-414-M23	Cell selection	Genomic sequencing	AG-414-M23_Assay_2	SRX3972632	NCBI Sequence Read Archive	SRP141175	http://identifiers.org/insdc.sra/SRP141175	de novo assembly	AG-414-M23_IMG_2716884334.fna	QCLN00000000	GenBank	QCLN00000000	http://identifiers.org/insdc/QCLN00000000	Genome annotation	AG-414-M23_contigs.fasta	figshare	doi:10.6084/m9.figshare.c.4037048	https://doi.org/10.6084/m9.figshare.c.4037048	Phylogeny	cyanobacteria_phylogeny_rootedtree.nwk; heterotroph_phylogeny_unrootedtree.nwk	figshare	doi:10.6084/m9.figshare.c.4037048	https://doi.org/10.6084/m9.figshare.c.4037048	Cyanobacterial Clusters of Orthologous Groups of proteins	genome_assembly_summary.tsv	figshare	doi:10.6084/m9.figshare.c.4037048	https://doi.org/10.6084/m9.figshare.c.4037048	heterotrophic
AG-414-N20	Cell selection	Genomic sequencing	AG-414-N20_Assay_2	SRX3972631	NCBI Sequence Read Archive	SRP141175	http://identifiers.org/insdc.sra/SRP141175	de novo assembly	AG-414-N20_IMG_2716884664.fna	QCLO00000000	GenBank	QCLO00000000	http://identifiers.org/insdc/QCLO00000000	Genome annotation	AG-414-N20_contigs.fasta	figshare	doi:10.6084/m9.figshare.c.4037048	https://doi.org/10.6084/m9.figshare.c.4037048	Phylogeny	cyanobacteria_phylogeny_rootedtree.nwk; heterotroph_phylogeny_unrootedtree.nwk	figshare	doi:10.6084/m9.figshare.c.4037048	https://doi.org/10.6084/m9.figshare.c.4037048	Cyanobacterial Clusters of Orthologous Groups of proteins	genome_assembly_summary.tsv	figshare	doi:10.6084/m9.figshare.c.4037048	https://doi.org/10.6084/m9.figshare.c.4037048	heterotrophic
AG-414-O11	Cell selection	Genomic sequencing	AG-414-O11_Assay_2	SRX3972630	NCBI Sequence Read Archive	SRP141175	http://identifiers.org/insdc.sra/SRP141175	de novo assembly	AG-414-O11_IMG_2716884335.fna	QCLP00000000	GenBank	QCLP00000000	http://identifiers.org/insdc/QCLP00000000	Genome annotation	AG-414-O11_contigs.fasta	figshare	doi:10.6084/m9.figshare.c.4037048	https://doi.org/10.6084/m9.figshare.c.4037048	Phylogeny	cyanobacteria_phylogeny_rootedtree.nwk; heterotroph_phylogeny_unrootedtree.nwk	figshare	doi:10.6084/m9.figshare.c.4037048	https://doi.org/10.6084/m9.figshare.c.4037048	Cyanobacterial Clusters of Orthologous Groups of proteins	genome_assembly_summary.tsv	figshare	doi:10.6084/m9.figshare.c.4037048	https://doi.org/10.6084/m9.figshare.c.4037048	heterotrophic
AG-414-P03	Cell selection	Genomic sequencing	AG-414-P03_Assay_2	SRX3972629	NCBI Sequence Read Archive	SRP141175	http://identifiers.org/insdc.sra/SRP141175	de novo assembly	AG-414-P03_IMG_2716884589.fna	QCLQ00000000	GenBank	QCLQ00000000	http://identifiers.org/insdc/QCLQ00000000	Genome annotation	AG-414-P03_contigs.fasta	figshare	doi:10.6084/m9.figshare.c.4037048	https://doi.org/10.6084/m9.figshare.c.4037048	Phylogeny	cyanobacteria_phylogeny_rootedtree.nwk; heterotroph_phylogeny_unrootedtree.nwk	figshare	doi:10.6084/m9.figshare.c.4037048	https://doi.org/10.6084/m9.figshare.c.4037048	Cyanobacterial Clusters of Orthologous Groups of proteins	genome_assembly_summary.tsv	figshare	doi:10.6084/m9.figshare.c.4037048	https://doi.org/10.6084/m9.figshare.c.4037048	heterotrophic
AG-418-B17	Cell selection	Genomic sequencing	AG-418-B17_Assay_2	SRX3972628	NCBI Sequence Read Archive	SRP141175	http://identifiers.org/insdc.sra/SRP141175	de novo assembly	AG-418-B17_IMG_2716884765.fna	QCLR00000000	GenBank	QCLR00000000	http://identifiers.org/insdc/QCLR00000000	Genome annotation	AG-418-B17_contigs.fasta	figshare	doi:10.6084/m9.figshare.c.4037048	https://doi.org/10.6084/m9.figshare.c.4037048	Phylogeny	cyanobacteria_phylogeny_rootedtree.nwk; heterotroph_phylogeny_unrootedtree.nwk	figshare	doi:10.6084/m9.figshare.c.4037048	https://doi.org/10.6084/m9.figshare.c.4037048	Cyanobacterial Clusters of Orthologous Groups of proteins	genome_assembly_summary.tsv	figshare	doi:10.6084/m9.figshare.c.4037048	https://doi.org/10.6084/m9.figshare.c.4037048	autotrophic
AG-418-C09	Cell selection	Genomic sequencing	AG-418-C09_Assay_2	SRX3973158	NCBI Sequence Read Archive	SRP141175	http://identifiers.org/insdc.sra/SRP141175	de novo assembly	AG-418-C09_IMG_2716884766.fna	QCLS00000000	GenBank	QCLS00000000	http://identifiers.org/insdc/QCLS00000000	Genome annotation	AG-418-C09_contigs.fasta	figshare	doi:10.6084/m9.figshare.c.4037048	https://doi.org/10.6084/m9.figshare.c.4037048	Phylogeny	cyanobacteria_phylogeny_rootedtree.nwk; heterotroph_phylogeny_unrootedtree.nwk	figshare	doi:10.6084/m9.figshare.c.4037048	https://doi.org/10.6084/m9.figshare.c.4037048	Cyanobacterial Clusters of Orthologous Groups of proteins	genome_assembly_summary.tsv	figshare	doi:10.6084/m9.figshare.c.4037048	https://doi.org/10.6084/m9.figshare.c.4037048	autotrophic
AG-418-C17	Cell selection	Genomic sequencing	AG-418-C17_Assay_2	SRX3973159	NCBI Sequence Read Archive	SRP141175	http://identifiers.org/insdc.sra/SRP141175	de novo assembly	AG-418-C17_IMG_2716884767.fna	QCLT00000000	GenBank	QCLT00000000	http://identifiers.org/insdc/QCLT00000000	Genome annotation	AG-418-C17_contigs.fasta	figshare	doi:10.6084/m9.figshare.c.4037048	https://doi.org/10.6084/m9.figshare.c.4037048	Phylogeny	cyanobacteria_phylogeny_rootedtree.nwk; heterotroph_phylogeny_unrootedtree.nwk	figshare	doi:10.6084/m9.figshare.c.4037048	https://doi.org/10.6084/m9.figshare.c.4037048	Cyanobacterial Clusters of Orthologous Groups of proteins	genome_assembly_summary.tsv	figshare	doi:10.6084/m9.figshare.c.4037048	https://doi.org/10.6084/m9.figshare.c.4037048	autotrophic
AG-418-D13	Cell selection	Genomic sequencing	AG-418-D13_Assay_2	SRX3973160	NCBI Sequence Read Archive	SRP141175	http://identifiers.org/insdc.sra/SRP141175	de novo assembly	AG-418-D13_IMG_2716884768.fna	QCLU00000000	GenBank	QCLU00000000	http://identifiers.org/insdc/QCLU00000000	Genome annotation	AG-418-D13_contigs.fasta	figshare	doi:10.6084/m9.figshare.c.4037048	https://doi.org/10.6084/m9.figshare.c.4037048	Phylogeny	cyanobacteria_phylogeny_rootedtree.nwk; heterotroph_phylogeny_unrootedtree.nwk	figshare	doi:10.6084/m9.figshare.c.4037048	https://doi.org/10.6084/m9.figshare.c.4037048	Cyanobacterial Clusters of Orthologous Groups of proteins	genome_assembly_summary.tsv	figshare	doi:10.6084/m9.figshare.c.4037048	https://doi.org/10.6084/m9.figshare.c.4037048	autotrophic
AG-418-F08	Cell selection	Genomic sequencing	AG-418-F08_Assay_2	SRX3973161	NCBI Sequence Read Archive	SRP141175	http://identifiers.org/insdc.sra/SRP141175	de novo assembly	AG-418-F08_IMG_2716884769.fna	QCLV00000000	GenBank	QCLV00000000	http://identifiers.org/insdc/QCLV00000000	Genome annotation	AG-418-F08_contigs.fasta	figshare	doi:10.6084/m9.figshare.c.4037048	https://doi.org/10.6084/m9.figshare.c.4037048	Phylogeny	cyanobacteria_phylogeny_rootedtree.nwk; heterotroph_phylogeny_unrootedtree.nwk	figshare	doi:10.6084/m9.figshare.c.4037048	https://doi.org/10.6084/m9.figshare.c.4037048	Cyanobacterial Clusters of Orthologous Groups of proteins	genome_assembly_summary.tsv	figshare	doi:10.6084/m9.figshare.c.4037048	https://doi.org/10.6084/m9.figshare.c.4037048	autotrophic
AG-418-F16	Cell selection	Genomic sequencing	AG-418-F16_Assay_2	SRX3973162	NCBI Sequence Read Archive	SRP141175	http://identifiers.org/insdc.sra/SRP141175	de novo assembly	AG-418-F16_IMG_2716884401.fna	QCLW00000000	GenBank	QCLW00000000	http://identifiers.org/insdc/QCLW00000000	Genome annotation	AG-418-F16_contigs.fasta	figshare	doi:10.6084/m9.figshare.c.4037048	https://doi.org/10.6084/m9.figshare.c.4037048	Phylogeny	cyanobacteria_phylogeny_rootedtree.nwk; heterotroph_phylogeny_unrootedtree.nwk	figshare	doi:10.6084/m9.figshare.c.4037048	https://doi.org/10.6084/m9.figshare.c.4037048	Cyanobacterial Clusters of Orthologous Groups of proteins	genome_assembly_summary.tsv	figshare	doi:10.6084/m9.figshare.c.4037048	https://doi.org/10.6084/m9.figshare.c.4037048	autotrophic
AG-418-G18	Cell selection	Genomic sequencing	AG-418-G18_Assay_2	SRX3973163	NCBI Sequence Read Archive	SRP141175	http://identifiers.org/insdc.sra/SRP141175	de novo assembly	AG-418-G18_IMG_2716884770.fna	QCLX00000000	GenBank	QCLX00000000	http://identifiers.org/insdc/QCLX00000000	Genome annotation	AG-418-G18_contigs.fasta	figshare	doi:10.6084/m9.figshare.c.4037048	https://doi.org/10.6084/m9.figshare.c.4037048	Phylogeny	cyanobacteria_phylogeny_rootedtree.nwk; heterotroph_phylogeny_unrootedtree.nwk	figshare	doi:10.6084/m9.figshare.c.4037048	https://doi.org/10.6084/m9.figshare.c.4037048	Cyanobacterial Clusters of Orthologous Groups of proteins	genome_assembly_summary.tsv	figshare	doi:10.6084/m9.figshare.c.4037048	https://doi.org/10.6084/m9.figshare.c.4037048	autotrophic
AG-418-G23	Cell selection	Genomic sequencing	AG-418-G23_Assay_2	SRX3973164	NCBI Sequence Read Archive	SRP141175	http://identifiers.org/insdc.sra/SRP141175	de novo assembly	AG-418-G23_IMG_2716884402.fna	QCLY00000000	GenBank	QCLY00000000	http://identifiers.org/insdc/QCLY00000000	Genome annotation	AG-418-G23_contigs.fasta	figshare	doi:10.6084/m9.figshare.c.4037048	https://doi.org/10.6084/m9.figshare.c.4037048	Phylogeny	cyanobacteria_phylogeny_rootedtree.nwk; heterotroph_phylogeny_unrootedtree.nwk	figshare	doi:10.6084/m9.figshare.c.4037048	https://doi.org/10.6084/m9.figshare.c.4037048	Cyanobacterial Clusters of Orthologous Groups of proteins	genome_assembly_summary.tsv	figshare	doi:10.6084/m9.figshare.c.4037048	https://doi.org/10.6084/m9.figshare.c.4037048	autotrophic
AG-418-I20	Cell selection	Genomic sequencing	AG-418-I20_Assay_2	SRX3973165	NCBI Sequence Read Archive	SRP141175	http://identifiers.org/insdc.sra/SRP141175	de novo assembly	AG-418-I20_IMG_2716884403.fna	QCLZ00000000	GenBank	QCLZ00000000	http://identifiers.org/insdc/QCLZ00000000	Genome annotation	AG-418-I20_contigs.fasta	figshare	doi:10.6084/m9.figshare.c.4037048	https://doi.org/10.6084/m9.figshare.c.4037048	Phylogeny	cyanobacteria_phylogeny_rootedtree.nwk; heterotroph_phylogeny_unrootedtree.nwk	figshare	doi:10.6084/m9.figshare.c.4037048	https://doi.org/10.6084/m9.figshare.c.4037048	Cyanobacterial Clusters of Orthologous Groups of proteins	genome_assembly_summary.tsv	figshare	doi:10.6084/m9.figshare.c.4037048	https://doi.org/10.6084/m9.figshare.c.4037048	autotrophic
AG-418-I21	Cell selection	Genomic sequencing	AG-418-I21_Assay_2	SRX3973166	NCBI Sequence Read Archive	SRP141175	http://identifiers.org/insdc.sra/SRP141175	de novo assembly	AG-418-I21_IMG_2716884771.fna	QCMA00000000	GenBank	QCMA00000000	http://identifiers.org/insdc/QCMA00000000	Genome annotation	AG-418-I21_contigs.fasta	figshare	doi:10.6084/m9.figshare.c.4037048	https://doi.org/10.6084/m9.figshare.c.4037048	Phylogeny	cyanobacteria_phylogeny_rootedtree.nwk; heterotroph_phylogeny_unrootedtree.nwk	figshare	doi:10.6084/m9.figshare.c.4037048	https://doi.org/10.6084/m9.figshare.c.4037048	Cyanobacterial Clusters of Orthologous Groups of proteins	genome_assembly_summary.tsv	figshare	doi:10.6084/m9.figshare.c.4037048	https://doi.org/10.6084/m9.figshare.c.4037048	autotrophic
AG-418-J17	Cell selection	Genomic sequencing	AG-418-J17_Assay_2	SRX3973167	NCBI Sequence Read Archive	SRP141175	http://identifiers.org/insdc.sra/SRP141175	de novo assembly	AG-418-J17_IMG_2716884404.fna	QCMB00000000	GenBank	QCMB00000000	http://identifiers.org/insdc/QCMB00000000	Genome annotation	AG-418-J17_contigs.fasta	figshare	doi:10.6084/m9.figshare.c.4037048	https://doi.org/10.6084/m9.figshare.c.4037048	Phylogeny	cyanobacteria_phylogeny_rootedtree.nwk; heterotroph_phylogeny_unrootedtree.nwk	figshare	doi:10.6084/m9.figshare.c.4037048	https://doi.org/10.6084/m9.figshare.c.4037048	Cyanobacterial Clusters of Orthologous Groups of proteins	genome_assembly_summary.tsv	figshare	doi:10.6084/m9.figshare.c.4037048	https://doi.org/10.6084/m9.figshare.c.4037048	autotrophic
AG-418-J19	Cell selection	Genomic sequencing	AG-418-J19_Assay_2	SRX3972830	NCBI Sequence Read Archive	SRP141175	http://identifiers.org/insdc.sra/SRP141175	de novo assembly	AG-418-J19_IMG_2716884405.fna	QCMC00000000	GenBank	QCMC00000000	http://identifiers.org/insdc/QCMC00000000	Genome annotation	AG-418-J19_contigs.fasta	figshare	doi:10.6084/m9.figshare.c.4037048	https://doi.org/10.6084/m9.figshare.c.4037048	Phylogeny	cyanobacteria_phylogeny_rootedtree.nwk; heterotroph_phylogeny_unrootedtree.nwk	figshare	doi:10.6084/m9.figshare.c.4037048	https://doi.org/10.6084/m9.figshare.c.4037048	Cyanobacterial Clusters of Orthologous Groups of proteins	genome_assembly_summary.tsv	figshare	doi:10.6084/m9.figshare.c.4037048	https://doi.org/10.6084/m9.figshare.c.4037048	autotrophic
AG-418-K17	Cell selection	Genomic sequencing	AG-418-K17_Assay_2	SRX3972829	NCBI Sequence Read Archive	SRP141175	http://identifiers.org/insdc.sra/SRP141175	de novo assembly	AG-418-K17_IMG_2716884406.fna	QCMD00000000	GenBank	QCMD00000000	http://identifiers.org/insdc/QCMD00000000	Genome annotation	AG-418-K17_contigs.fasta	figshare	doi:10.6084/m9.figshare.c.4037048	https://doi.org/10.6084/m9.figshare.c.4037048	Phylogeny	cyanobacteria_phylogeny_rootedtree.nwk; heterotroph_phylogeny_unrootedtree.nwk	figshare	doi:10.6084/m9.figshare.c.4037048	https://doi.org/10.6084/m9.figshare.c.4037048	Cyanobacterial Clusters of Orthologous Groups of proteins	genome_assembly_summary.tsv	figshare	doi:10.6084/m9.figshare.c.4037048	https://doi.org/10.6084/m9.figshare.c.4037048	autotrophic
AG-418-L19	Cell selection	Genomic sequencing	AG-418-L19_Assay_2	SRX3972832	NCBI Sequence Read Archive	SRP141175	http://identifiers.org/insdc.sra/SRP141175	de novo assembly	AG-418-L19_IMG_2716884407.fna	QCME00000000	GenBank	QCME00000000	http://identifiers.org/insdc/QCME00000000	Genome annotation	AG-418-L19_contigs.fasta	figshare	doi:10.6084/m9.figshare.c.4037048	https://doi.org/10.6084/m9.figshare.c.4037048	Phylogeny	cyanobacteria_phylogeny_rootedtree.nwk; heterotroph_phylogeny_unrootedtree.nwk	figshare	doi:10.6084/m9.figshare.c.4037048	https://doi.org/10.6084/m9.figshare.c.4037048	Cyanobacterial Clusters of Orthologous Groups of proteins	genome_assembly_summary.tsv	figshare	doi:10.6084/m9.figshare.c.4037048	https://doi.org/10.6084/m9.figshare.c.4037048	autotrophic
AG-418-M05	Cell selection	Genomic sequencing	AG-418-M05_Assay_2	SRX3972831	NCBI Sequence Read Archive	SRP141175	http://identifiers.org/insdc.sra/SRP141175	de novo assembly	AG-418-M05_IMG_2716884408.fna	QCMF00000000	GenBank	QCMF00000000	http://identifiers.org/insdc/QCMF00000000	Genome annotation	AG-418-M05_contigs.fasta	figshare	doi:10.6084/m9.figshare.c.4037048	https://doi.org/10.6084/m9.figshare.c.4037048	Phylogeny	cyanobacteria_phylogeny_rootedtree.nwk; heterotroph_phylogeny_unrootedtree.nwk	figshare	doi:10.6084/m9.figshare.c.4037048	https://doi.org/10.6084/m9.figshare.c.4037048	Cyanobacterial Clusters of Orthologous Groups of proteins	genome_assembly_summary.tsv	figshare	doi:10.6084/m9.figshare.c.4037048	https://doi.org/10.6084/m9.figshare.c.4037048	autotrophic
AG-418-M08	Cell selection	Genomic sequencing	AG-418-M08_Assay_2	SRX3972834	NCBI Sequence Read Archive	SRP141175	http://identifiers.org/insdc.sra/SRP141175	de novo assembly	AG-418-M08_IMG_2716884409.fna	QCMG00000000	GenBank	QCMG00000000	http://identifiers.org/insdc/QCMG00000000	Genome annotation	AG-418-M08_contigs.fasta	figshare	doi:10.6084/m9.figshare.c.4037048	https://doi.org/10.6084/m9.figshare.c.4037048	Phylogeny	cyanobacteria_phylogeny_rootedtree.nwk; heterotroph_phylogeny_unrootedtree.nwk	figshare	doi:10.6084/m9.figshare.c.4037048	https://doi.org/10.6084/m9.figshare.c.4037048	Cyanobacterial Clusters of Orthologous Groups of proteins	genome_assembly_summary.tsv	figshare	doi:10.6084/m9.figshare.c.4037048	https://doi.org/10.6084/m9.figshare.c.4037048	autotrophic
AG-418-M21	Cell selection	Genomic sequencing	AG-418-M21_Assay_2	SRX3972833	NCBI Sequence Read Archive	SRP141175	http://identifiers.org/insdc.sra/SRP141175	de novo assembly	AG-418-M21_IMG_2716884410.fna	QCMH00000000	GenBank	QCMH00000000	http://identifiers.org/insdc/QCMH00000000	Genome annotation	AG-418-M21_contigs.fasta	figshare	doi:10.6084/m9.figshare.c.4037048	https://doi.org/10.6084/m9.figshare.c.4037048	Phylogeny	cyanobacteria_phylogeny_rootedtree.nwk; heterotroph_phylogeny_unrootedtree.nwk	figshare	doi:10.6084/m9.figshare.c.4037048	https://doi.org/10.6084/m9.figshare.c.4037048	Cyanobacterial Clusters of Orthologous Groups of proteins	genome_assembly_summary.tsv	figshare	doi:10.6084/m9.figshare.c.4037048	https://doi.org/10.6084/m9.figshare.c.4037048	autotrophic; heterotrophic
AG-418-O02	Cell selection	Genomic sequencing	AG-418-O02_Assay_2	SRX3972836	NCBI Sequence Read Archive	SRP141175	http://identifiers.org/insdc.sra/SRP141175	de novo assembly	AG-418-O02_IMG_2716884411.fna	QCMI00000000	GenBank	QCMI00000000	http://identifiers.org/insdc/QCMI00000000	Genome annotation	AG-418-O02_contigs.fasta	figshare	doi:10.6084/m9.figshare.c.4037048	https://doi.org/10.6084/m9.figshare.c.4037048	Phylogeny	cyanobacteria_phylogeny_rootedtree.nwk; heterotroph_phylogeny_unrootedtree.nwk	figshare	doi:10.6084/m9.figshare.c.4037048	https://doi.org/10.6084/m9.figshare.c.4037048	Cyanobacterial Clusters of Orthologous Groups of proteins	genome_assembly_summary.tsv	figshare	doi:10.6084/m9.figshare.c.4037048	https://doi.org/10.6084/m9.figshare.c.4037048	autotrophic
AG-418-O03	Cell selection	Genomic sequencing	AG-418-O03_Assay_2	SRX3972835	NCBI Sequence Read Archive	SRP141175	http://identifiers.org/insdc.sra/SRP141175	de novo assembly	AG-418-O03_IMG_2716884412.fna	QCMJ00000000	GenBank	QCMJ00000000	http://identifiers.org/insdc/QCMJ00000000	Genome annotation	AG-418-O03_contigs.fasta	figshare	doi:10.6084/m9.figshare.c.4037048	https://doi.org/10.6084/m9.figshare.c.4037048	Phylogeny	cyanobacteria_phylogeny_rootedtree.nwk; heterotroph_phylogeny_unrootedtree.nwk	figshare	doi:10.6084/m9.figshare.c.4037048	https://doi.org/10.6084/m9.figshare.c.4037048	Cyanobacterial Clusters of Orthologous Groups of proteins	genome_assembly_summary.tsv	figshare	doi:10.6084/m9.figshare.c.4037048	https://doi.org/10.6084/m9.figshare.c.4037048	autotrophic
AG-418-P06	Cell selection	Genomic sequencing	AG-418-P06_Assay_2	SRX3972838	NCBI Sequence Read Archive	SRP141175	http://identifiers.org/insdc.sra/SRP141175	de novo assembly	AG-418-P06_IMG_2716884413.fna	QCMK00000000	GenBank	QCMK00000000	http://identifiers.org/insdc/QCMK00000000	Genome annotation	AG-418-P06_contigs.fasta	figshare	doi:10.6084/m9.figshare.c.4037048	https://doi.org/10.6084/m9.figshare.c.4037048	Phylogeny	cyanobacteria_phylogeny_rootedtree.nwk; heterotroph_phylogeny_unrootedtree.nwk	figshare	doi:10.6084/m9.figshare.c.4037048	https://doi.org/10.6084/m9.figshare.c.4037048	Cyanobacterial Clusters of Orthologous Groups of proteins	genome_assembly_summary.tsv	figshare	doi:10.6084/m9.figshare.c.4037048	https://doi.org/10.6084/m9.figshare.c.4037048	autotrophic
AG-418-P13	Cell selection	Genomic sequencing	AG-418-P13_Assay_2	SRX3972837	NCBI Sequence Read Archive	SRP141175	http://identifiers.org/insdc.sra/SRP141175	de novo assembly	AG-418-P13_IMG_2716884414.fna	QCML00000000	GenBank	QCML00000000	http://identifiers.org/insdc/QCML00000000	Genome annotation	AG-418-P13_contigs.fasta	figshare	doi:10.6084/m9.figshare.c.4037048	https://doi.org/10.6084/m9.figshare.c.4037048	Phylogeny	cyanobacteria_phylogeny_rootedtree.nwk; heterotroph_phylogeny_unrootedtree.nwk	figshare	doi:10.6084/m9.figshare.c.4037048	https://doi.org/10.6084/m9.figshare.c.4037048	Cyanobacterial Clusters of Orthologous Groups of proteins	genome_assembly_summary.tsv	figshare	doi:10.6084/m9.figshare.c.4037048	https://doi.org/10.6084/m9.figshare.c.4037048	autotrophic
AG-420-M02	Cell selection	Genomic sequencing	AG-420-M02_Assay_2	SRX3972774	NCBI Sequence Read Archive	SRP141175	http://identifiers.org/insdc.sra/SRP141175	de novo assembly	AG-420-M02_IMG_2716884604.fna	QCMM00000000	GenBank	QCMM00000000	http://identifiers.org/insdc/QCMM00000000	Genome annotation	AG-420-M02_contigs.fasta	figshare	doi:10.6084/m9.figshare.c.4037048	https://doi.org/10.6084/m9.figshare.c.4037048	Phylogeny	cyanobacteria_phylogeny_rootedtree.nwk; heterotroph_phylogeny_unrootedtree.nwk	figshare	doi:10.6084/m9.figshare.c.4037048	https://doi.org/10.6084/m9.figshare.c.4037048	Cyanobacterial Clusters of Orthologous Groups of proteins	genome_assembly_summary.tsv	figshare	doi:10.6084/m9.figshare.c.4037048	https://doi.org/10.6084/m9.figshare.c.4037048	autotrophic
AG-422-B15	Cell selection	Genomic sequencing	AG-422-B15_Assay_2	SRX3972736	NCBI Sequence Read Archive	SRP141175	http://identifiers.org/insdc.sra/SRP141175	de novo assembly	AG-422-B15_IMG_2716884547.fna	QCMN00000000	GenBank	QCMN00000000	http://identifiers.org/insdc/QCMN00000000	Genome annotation	AG-422-B15_contigs.fasta	figshare	doi:10.6084/m9.figshare.c.4037048	https://doi.org/10.6084/m9.figshare.c.4037048	Phylogeny	cyanobacteria_phylogeny_rootedtree.nwk; heterotroph_phylogeny_unrootedtree.nwk	figshare	doi:10.6084/m9.figshare.c.4037048	https://doi.org/10.6084/m9.figshare.c.4037048	Cyanobacterial Clusters of Orthologous Groups of proteins	genome_assembly_summary.tsv	figshare	doi:10.6084/m9.figshare.c.4037048	https://doi.org/10.6084/m9.figshare.c.4037048	heterotrophic
AG-422-C23	Cell selection	Genomic sequencing	AG-422-C23_Assay_2	SRX3972699	NCBI Sequence Read Archive	SRP141175	http://identifiers.org/insdc.sra/SRP141175	de novo assembly	AG-422-C23_IMG_2716884298.fna	QCMO00000000	GenBank	QCMO00000000	http://identifiers.org/insdc/QCMO00000000	Genome annotation	AG-422-C23_contigs.fasta	figshare	doi:10.6084/m9.figshare.c.4037048	https://doi.org/10.6084/m9.figshare.c.4037048	Phylogeny	cyanobacteria_phylogeny_rootedtree.nwk; heterotroph_phylogeny_unrootedtree.nwk	figshare	doi:10.6084/m9.figshare.c.4037048	https://doi.org/10.6084/m9.figshare.c.4037048	Cyanobacterial Clusters of Orthologous Groups of proteins	genome_assembly_summary.tsv	figshare	doi:10.6084/m9.figshare.c.4037048	https://doi.org/10.6084/m9.figshare.c.4037048	heterotrophic
AG-422-D17	Cell selection	Genomic sequencing	AG-422-D17_Assay_2	SRX3972750	NCBI Sequence Read Archive	SRP141175	http://identifiers.org/insdc.sra/SRP141175	de novo assembly	AG-422-D17_IMG_2716884553.fna	QCMP00000000	GenBank	QCMP00000000	http://identifiers.org/insdc/QCMP00000000	Genome annotation	AG-422-D17_contigs.fasta	figshare	doi:10.6084/m9.figshare.c.4037048	https://doi.org/10.6084/m9.figshare.c.4037048	Phylogeny	cyanobacteria_phylogeny_rootedtree.nwk; heterotroph_phylogeny_unrootedtree.nwk	figshare	doi:10.6084/m9.figshare.c.4037048	https://doi.org/10.6084/m9.figshare.c.4037048	Cyanobacterial Clusters of Orthologous Groups of proteins	genome_assembly_summary.tsv	figshare	doi:10.6084/m9.figshare.c.4037048	https://doi.org/10.6084/m9.figshare.c.4037048	heterotrophic
AG-422-D23	Cell selection	Genomic sequencing	AG-422-D23_Assay_2	SRX3972749	NCBI Sequence Read Archive	SRP141175	http://identifiers.org/insdc.sra/SRP141175	de novo assembly	AG-422-D23_IMG_2716884299.fna	QCMQ00000000	GenBank	QCMQ00000000	http://identifiers.org/insdc/QCMQ00000000	Genome annotation	AG-422-D23_contigs.fasta	figshare	doi:10.6084/m9.figshare.c.4037048	https://doi.org/10.6084/m9.figshare.c.4037048	Phylogeny	cyanobacteria_phylogeny_rootedtree.nwk; heterotroph_phylogeny_unrootedtree.nwk	figshare	doi:10.6084/m9.figshare.c.4037048	https://doi.org/10.6084/m9.figshare.c.4037048	Cyanobacterial Clusters of Orthologous Groups of proteins	genome_assembly_summary.tsv	figshare	doi:10.6084/m9.figshare.c.4037048	https://doi.org/10.6084/m9.figshare.c.4037048	heterotrophic
AG-422-E19	Cell selection	Genomic sequencing	AG-422-E19_Assay_2	SRX3972755	NCBI Sequence Read Archive	SRP141175	http://identifiers.org/insdc.sra/SRP141175	de novo assembly	AG-422-E19_IMG_2716884554.fna	QCMR00000000	GenBank	QCMR00000000	http://identifiers.org/insdc/QCMR00000000	Genome annotation	AG-422-E19_contigs.fasta	figshare	doi:10.6084/m9.figshare.c.4037048	https://doi.org/10.6084/m9.figshare.c.4037048	Phylogeny	cyanobacteria_phylogeny_rootedtree.nwk; heterotroph_phylogeny_unrootedtree.nwk	figshare	doi:10.6084/m9.figshare.c.4037048	https://doi.org/10.6084/m9.figshare.c.4037048	Cyanobacterial Clusters of Orthologous Groups of proteins	genome_assembly_summary.tsv	figshare	doi:10.6084/m9.figshare.c.4037048	https://doi.org/10.6084/m9.figshare.c.4037048	heterotrophic
AG-422-I02	Cell selection	Genomic sequencing	AG-422-I02_Assay_2	SRX3972741	NCBI Sequence Read Archive	SRP141175	http://identifiers.org/insdc.sra/SRP141175	de novo assembly	AG-422-I02_IMG_2716884300.fna	QCMS00000000	GenBank	QCMS00000000	http://identifiers.org/insdc/QCMS00000000	Genome annotation	AG-422-I02_contigs.fasta	figshare	doi:10.6084/m9.figshare.c.4037048	https://doi.org/10.6084/m9.figshare.c.4037048	Phylogeny	cyanobacteria_phylogeny_rootedtree.nwk; heterotroph_phylogeny_unrootedtree.nwk	figshare	doi:10.6084/m9.figshare.c.4037048	https://doi.org/10.6084/m9.figshare.c.4037048	Cyanobacterial Clusters of Orthologous Groups of proteins	genome_assembly_summary.tsv	figshare	doi:10.6084/m9.figshare.c.4037048	https://doi.org/10.6084/m9.figshare.c.4037048	heterotrophic
AG-422-J23	Cell selection	Genomic sequencing	AG-422-J23_Assay_2	SRX3972743	NCBI Sequence Read Archive	SRP141175	http://identifiers.org/insdc.sra/SRP141175	de novo assembly	AG-422-J23_IMG_2716884590.fna	QCMT00000000	GenBank	QCMT00000000	http://identifiers.org/insdc/QCMT00000000	Genome annotation	AG-422-J23_contigs.fasta	figshare	doi:10.6084/m9.figshare.c.4037048	https://doi.org/10.6084/m9.figshare.c.4037048	Phylogeny	cyanobacteria_phylogeny_rootedtree.nwk; heterotroph_phylogeny_unrootedtree.nwk	figshare	doi:10.6084/m9.figshare.c.4037048	https://doi.org/10.6084/m9.figshare.c.4037048	Cyanobacterial Clusters of Orthologous Groups of proteins	genome_assembly_summary.tsv	figshare	doi:10.6084/m9.figshare.c.4037048	https://doi.org/10.6084/m9.figshare.c.4037048	heterotrophic
AG-422-M16	Cell selection	Genomic sequencing	AG-422-M16_Assay_2	SRX3972619	NCBI Sequence Read Archive	SRP141175	http://identifiers.org/insdc.sra/SRP141175	de novo assembly	AG-422-M16_IMG_2716884301.fna	QCMU00000000	GenBank	QCMU00000000	http://identifiers.org/insdc/QCMU00000000	Genome annotation	AG-422-M16_contigs.fasta	figshare	doi:10.6084/m9.figshare.c.4037048	https://doi.org/10.6084/m9.figshare.c.4037048	Phylogeny	cyanobacteria_phylogeny_rootedtree.nwk; heterotroph_phylogeny_unrootedtree.nwk	figshare	doi:10.6084/m9.figshare.c.4037048	https://doi.org/10.6084/m9.figshare.c.4037048	Cyanobacterial Clusters of Orthologous Groups of proteins	genome_assembly_summary.tsv	figshare	doi:10.6084/m9.figshare.c.4037048	https://doi.org/10.6084/m9.figshare.c.4037048	heterotrophic
AG-422-N09	Cell selection	Genomic sequencing	AG-422-N09_Assay_2	SRX3972620	NCBI Sequence Read Archive	SRP141175	http://identifiers.org/insdc.sra/SRP141175	de novo assembly	AG-422-N09_IMG_2716884302.fna	QCMV00000000	GenBank	QCMV00000000	http://identifiers.org/insdc/QCMV00000000	Genome annotation	AG-422-N09_contigs.fasta	figshare	doi:10.6084/m9.figshare.c.4037048	https://doi.org/10.6084/m9.figshare.c.4037048	Phylogeny	cyanobacteria_phylogeny_rootedtree.nwk; heterotroph_phylogeny_unrootedtree.nwk	figshare	doi:10.6084/m9.figshare.c.4037048	https://doi.org/10.6084/m9.figshare.c.4037048	Cyanobacterial Clusters of Orthologous Groups of proteins	genome_assembly_summary.tsv	figshare	doi:10.6084/m9.figshare.c.4037048	https://doi.org/10.6084/m9.figshare.c.4037048	heterotrophic
AG-422-O05	Cell selection	Genomic sequencing	AG-422-O05_Assay_2	SRX3973039	NCBI Sequence Read Archive	SRP141175	http://identifiers.org/insdc.sra/SRP141175	de novo assembly	AG-422-O05_IMG_2716884555.fna	QCMW00000000	GenBank	QCMW00000000	http://identifiers.org/insdc/QCMW00000000	Genome annotation	AG-422-O05_contigs.fasta	figshare	doi:10.6084/m9.figshare.c.4037048	https://doi.org/10.6084/m9.figshare.c.4037048	Phylogeny	cyanobacteria_phylogeny_rootedtree.nwk; heterotroph_phylogeny_unrootedtree.nwk	figshare	doi:10.6084/m9.figshare.c.4037048	https://doi.org/10.6084/m9.figshare.c.4037048	Cyanobacterial Clusters of Orthologous Groups of proteins	genome_assembly_summary.tsv	figshare	doi:10.6084/m9.figshare.c.4037048	https://doi.org/10.6084/m9.figshare.c.4037048	heterotrophic
AG-422-P06	Cell selection	Genomic sequencing	AG-422-P06_Assay_2	SRX3973040	NCBI Sequence Read Archive	SRP141175	http://identifiers.org/insdc.sra/SRP141175	de novo assembly	AG-422-P06_IMG_2716884339.fna	QCMX00000000	GenBank	QCMX00000000	http://identifiers.org/insdc/QCMX00000000	Genome annotation	AG-422-P06_contigs.fasta	figshare	doi:10.6084/m9.figshare.c.4037048	https://doi.org/10.6084/m9.figshare.c.4037048	Phylogeny	cyanobacteria_phylogeny_rootedtree.nwk; heterotroph_phylogeny_unrootedtree.nwk	figshare	doi:10.6084/m9.figshare.c.4037048	https://doi.org/10.6084/m9.figshare.c.4037048	Cyanobacterial Clusters of Orthologous Groups of proteins	genome_assembly_summary.tsv	figshare	doi:10.6084/m9.figshare.c.4037048	https://doi.org/10.6084/m9.figshare.c.4037048	heterotrophic
AG-422-P13	Cell selection	Genomic sequencing	AG-422-P13_Assay_2	SRX3973290	NCBI Sequence Read Archive	SRP141175	http://identifiers.org/insdc.sra/SRP141175	de novo assembly	AG-422-P13_IMG_2716884591.fna	QCMY00000000	GenBank	QCMY00000000	http://identifiers.org/insdc/QCMY00000000	Genome annotation	AG-422-P13_contigs.fasta	figshare	doi:10.6084/m9.figshare.c.4037048	https://doi.org/10.6084/m9.figshare.c.4037048	Phylogeny	cyanobacteria_phylogeny_rootedtree.nwk; heterotroph_phylogeny_unrootedtree.nwk	figshare	doi:10.6084/m9.figshare.c.4037048	https://doi.org/10.6084/m9.figshare.c.4037048	Cyanobacterial Clusters of Orthologous Groups of proteins	genome_assembly_summary.tsv	figshare	doi:10.6084/m9.figshare.c.4037048	https://doi.org/10.6084/m9.figshare.c.4037048	heterotrophic
AG-422-P16	Cell selection	Genomic sequencing	AG-422-P16_Assay_2	SRX3973291	NCBI Sequence Read Archive	SRP141175	http://identifiers.org/insdc.sra/SRP141175	de novo assembly	AG-422-P16_IMG_2716884340.fna	QCMZ00000000	GenBank	QCMZ00000000	http://identifiers.org/insdc/QCMZ00000000	Genome annotation	AG-422-P16_contigs.fasta	figshare	doi:10.6084/m9.figshare.c.4037048	https://doi.org/10.6084/m9.figshare.c.4037048	Phylogeny	cyanobacteria_phylogeny_rootedtree.nwk; heterotroph_phylogeny_unrootedtree.nwk	figshare	doi:10.6084/m9.figshare.c.4037048	https://doi.org/10.6084/m9.figshare.c.4037048	Cyanobacterial Clusters of Orthologous Groups of proteins	genome_assembly_summary.tsv	figshare	doi:10.6084/m9.figshare.c.4037048	https://doi.org/10.6084/m9.figshare.c.4037048	heterotrophic
AG-424-A03	Cell selection	Genomic sequencing	AG-424-A03_Assay_2	SRX3973292	NCBI Sequence Read Archive	SRP141175	http://identifiers.org/insdc.sra/SRP141175	de novo assembly	AG-424-A03_IMG_2716884415.fna	QCNA00000000	GenBank	QCNA00000000	http://identifiers.org/insdc/QCNA00000000	Genome annotation	AG-424-A03_contigs.fasta	figshare	doi:10.6084/m9.figshare.c.4037048	https://doi.org/10.6084/m9.figshare.c.4037048	Phylogeny	cyanobacteria_phylogeny_rootedtree.nwk; heterotroph_phylogeny_unrootedtree.nwk	figshare	doi:10.6084/m9.figshare.c.4037048	https://doi.org/10.6084/m9.figshare.c.4037048	Cyanobacterial Clusters of Orthologous Groups of proteins	genome_assembly_summary.tsv	figshare	doi:10.6084/m9.figshare.c.4037048	https://doi.org/10.6084/m9.figshare.c.4037048	autotrophic
AG-424-A14	Cell selection	Genomic sequencing	AG-424-A14_Assay_2	SRX3973293	NCBI Sequence Read Archive	SRP141175	http://identifiers.org/insdc.sra/SRP141175	de novo assembly	AG-424-A14_IMG_2716884416.fna	QCNB00000000	GenBank	QCNB00000000	http://identifiers.org/insdc/QCNB00000000	Genome annotation	AG-424-A14_contigs.fasta	figshare	doi:10.6084/m9.figshare.c.4037048	https://doi.org/10.6084/m9.figshare.c.4037048	Phylogeny	cyanobacteria_phylogeny_rootedtree.nwk; heterotroph_phylogeny_unrootedtree.nwk	figshare	doi:10.6084/m9.figshare.c.4037048	https://doi.org/10.6084/m9.figshare.c.4037048	Cyanobacterial Clusters of Orthologous Groups of proteins	genome_assembly_summary.tsv	figshare	doi:10.6084/m9.figshare.c.4037048	https://doi.org/10.6084/m9.figshare.c.4037048	autotrophic
AG-424-E18	Cell selection	Genomic sequencing	AG-424-E18_Assay_2	SRX3973294	NCBI Sequence Read Archive	SRP141175	http://identifiers.org/insdc.sra/SRP141175	de novo assembly	AG-424-E18_IMG_2716884417.fna	QCNC00000000	GenBank	QCNC00000000	http://identifiers.org/insdc/QCNC00000000	Genome annotation	AG-424-E18_contigs.fasta	figshare	doi:10.6084/m9.figshare.c.4037048	https://doi.org/10.6084/m9.figshare.c.4037048	Phylogeny	cyanobacteria_phylogeny_rootedtree.nwk; heterotroph_phylogeny_unrootedtree.nwk	figshare	doi:10.6084/m9.figshare.c.4037048	https://doi.org/10.6084/m9.figshare.c.4037048	Cyanobacterial Clusters of Orthologous Groups of proteins	genome_assembly_summary.tsv	figshare	doi:10.6084/m9.figshare.c.4037048	https://doi.org/10.6084/m9.figshare.c.4037048	autotrophic
AG-424-E20	Cell selection	Genomic sequencing	AG-424-E20_Assay_2	SRX3973295	NCBI Sequence Read Archive	SRP141175	http://identifiers.org/insdc.sra/SRP141175	de novo assembly	AG-424-E20_IMG_2716884772.fna	QCND00000000	GenBank	QCND00000000	http://identifiers.org/insdc/QCND00000000	Genome annotation	AG-424-E20_contigs.fasta	figshare	doi:10.6084/m9.figshare.c.4037048	https://doi.org/10.6084/m9.figshare.c.4037048	Phylogeny	cyanobacteria_phylogeny_rootedtree.nwk; heterotroph_phylogeny_unrootedtree.nwk	figshare	doi:10.6084/m9.figshare.c.4037048	https://doi.org/10.6084/m9.figshare.c.4037048	Cyanobacterial Clusters of Orthologous Groups of proteins	genome_assembly_summary.tsv	figshare	doi:10.6084/m9.figshare.c.4037048	https://doi.org/10.6084/m9.figshare.c.4037048	autotrophic
AG-424-G03	Cell selection	Genomic sequencing	AG-424-G03_Assay_2	SRX3973044	NCBI Sequence Read Archive	SRP141175	http://identifiers.org/insdc.sra/SRP141175	de novo assembly	AG-424-G03_IMG_2716884418.fna	QCNE00000000	GenBank	QCNE00000000	http://identifiers.org/insdc/QCNE00000000	Genome annotation	AG-424-G03_contigs.fasta	figshare	doi:10.6084/m9.figshare.c.4037048	https://doi.org/10.6084/m9.figshare.c.4037048	Phylogeny	cyanobacteria_phylogeny_rootedtree.nwk; heterotroph_phylogeny_unrootedtree.nwk	figshare	doi:10.6084/m9.figshare.c.4037048	https://doi.org/10.6084/m9.figshare.c.4037048	Cyanobacterial Clusters of Orthologous Groups of proteins	genome_assembly_summary.tsv	figshare	doi:10.6084/m9.figshare.c.4037048	https://doi.org/10.6084/m9.figshare.c.4037048	autotrophic
AG-424-J22	Cell selection	Genomic sequencing	AG-424-J22_Assay_2	SRX3973045	NCBI Sequence Read Archive	SRP141175	http://identifiers.org/insdc.sra/SRP141175	de novo assembly	AG-424-J22_IMG_2716884773.fna	QCNF00000000	GenBank	QCNF00000000	http://identifiers.org/insdc/QCNF00000000	Genome annotation	AG-424-J22_contigs.fasta	figshare	doi:10.6084/m9.figshare.c.4037048	https://doi.org/10.6084/m9.figshare.c.4037048	Phylogeny	cyanobacteria_phylogeny_rootedtree.nwk; heterotroph_phylogeny_unrootedtree.nwk	figshare	doi:10.6084/m9.figshare.c.4037048	https://doi.org/10.6084/m9.figshare.c.4037048	Cyanobacterial Clusters of Orthologous Groups of proteins	genome_assembly_summary.tsv	figshare	doi:10.6084/m9.figshare.c.4037048	https://doi.org/10.6084/m9.figshare.c.4037048	autotrophic
[truncated: 228 more rows]
